# Supplementary material for: Changes in the concentrations and transcripts for gibberellins and other hormones in a growing leaf and roots of wheat seedlings in response to water restriction
Source: BMC Plant Biol. 2022 Jun 9;22:284. doi: 10.1186/s12870-022-03667-w (PMC9178827; doi:10.1186/s12870-022-03667-w)
Supplement: Supplementary file 2 — Additional file 2. Concentrations of hormones (ABA, CKs, IAA, JAs, SA acid and related metabolites in each tissue type in watered and droughted wheat seedlings. [file 12870_2022_3667_MOESM2_ESM.xlsx]

## Sheet: ABA
Additional file 2. Concentration of ABA and metabolites in each tissue type under watered and droughted conditions
			pmol/g dry weight; Mean ± SD
Sample			ABA				7-OH-ABA				PA				neoPA				DPA
Leaf base - watered			14.8892	±	3.93106		<LOD				242.638	±	59.1723		<LOD				<LOD
Leaf base - drought			617.134	±	121.438	***	18.6711	±	6.36813		799.211	±	269.828	***	29.4481	±	5.85834		94.015	±	18.1697
Remaining leaf - watered			3.02735	±	0.875932		<LOD				64.4441	±	18.0704		<LOD				<LOD
Remaining leaf - drought			283.067	±	98.837	***	10.9781	±	3.93788		163.882	±	59.247	*	8.89353	±	2.74619		67.6956	±	18.9015
Root tip - watered			17.8292	±	6.4562		<LOD				102.404	±	29.9197		<LOD				<LOD
root tip - drought			1413.3	±	314.157	***	41.3342	±	9.7991		2637.38	±	458.022	***	27.259	±	7.86213		45.864	±	8.19452
Remaining root - watered			1.69837	±	0.617042		<LOD				23.0957	±	5.27291		<LOD				<LOD
Remaining root - drought			373.787	±	117.574	***	5.55394	±	1.58315		74.3139	±	27.0867	*	4.38324	±	1.33269		99.1542	±	24.6191
Statistically significant differences in the non-watered tissues versus the watered controls in a paired Student's t-test are highlighted in bold
(*, **, and *** correspond to P-values of 0.05 > p > 0.01, 0.01 > p > 0.001, and p < 0.001, respectively)
<LOD below the level of detection
ABA abscisic acid; 7-OH-ABA 7-hydroxyabscisic acid; PA phaseic acid; neoPA neophaseic acid; DPA dihydrophaseic acid

## Sheet: CKs
Additional file 2. Concentration of cytokinins in each tissue type under watered and droughted conditions
			pmol/g dry wt; mean ± SD
Sample			Total CK Bases				Total CK Ribosides				Total CK O-glucosides				Total CK N-glucosides				Total Cytokinins
Leaf base - watered			76.3821	±	10.0936		745.473	±	177.322		100.265	±	20.1059		47.6069	±	10.8413		969.727	±	187.41
Leaf base - drought			157.816	±	7.4591	***	1669.13	±	185.057	***	492.444	±	74.6551	***	354.041	±	54.5758	***	2673.43	±	266.737	***
Remaining leaf - watered			49.8622	±	9.33542		340.725	±	89.2618		237.179	±	73.0164		163.742	±	50.1723		791.508	±	102.822
Remaining leaf - drought			34.8288	±	9.98416	*	147.32	±	29.1979	***	250.068	±	65.7148		126.148	±	40.0454		558.364	±	137.211	**
Root tip - watered			161.624	±	44.8521		460.009	±	134.453		234.576	±	60.8286		36.7586	±	6.77565		892.967	±	138.093
root tip - drought			416.046	±	130.3	***	1143.04	±	389.929	**	437.226	±	67.2262	***	87.7107	±	23.3069	***	2084.02	±	519.424	***
Remaining root - watered			14.0436	±	3.1391		37.5215	±	9.29245		895.983	±	198.229		518.185	±	140.287		1462.63	±	344.77
Remaining root - drought			10.1661	±	2.36183	*	25.5774	±	7.24149	*	320.723	±	117.323	***	185.067	±	87.8066	***	541.533	±	211.48	***
Sample			iP				iPR				iP7G				iP9G				Total iP-types
Leaf base - watered			3.27889	±	0.688269		129.121	±	34.6717		<LOD				3.94139	±	0.820973		136.341	±	34.4059
Leaf base - drought			5.21141	±	1.65755	*	349.553	±	56.3171	***	<LOD				2.27872	±	0.388247	***	357.044	±	55.8807	***
Remaining leaf - watered			6.15513	±	1.01143		47.0763	±	8.49005		<LOD				9.18711	±	1.6521		62.4185	±	9.06281
Remaining leaf - drought			4.95616	±	1.64602		9.5982	±	2.15422	***	<LOD				8.15901	±	2.69555		22.2192	±	4.89001	***
Root tip - watered			10.2846	±	3.1166		145.122	±	52.5797		<LOD				4.17035	±	0.873709		159.577	±	55.1506
root tip - drought			11.947	±	3.75164		299.267	±	103.934	**	<LOD				7.6882	±	1.87679	**	318.902	±	104.472	**
Remaining root - watered			4.08628	±	1.29442		6.08528	±	1.88045		<LOD				8.16108	±	2.67116		18.6383	±	5.62962
Remaining root - drought			3.24637	±	0.914559		3.58982	±	1.17034	*	<LOD				5.39426	±	1.42528		12.4925	±	3.30751	*
Sample			tZ				tZR				tZOG				tZROG				tZ7G				tZ9G				Total tZ-types
Leaf base - watered			15.2712	±	1.54118		155.183	±	23.7447		21.7829	±	6.62405		8.53686	±	1.47092		<LOD				52.634	±	12.1186		253.408	±	32.9546
Leaf base - drought			1.31456	±	0.24501	***	1.79433	±	0.325832	***	85.2039	±	23.8329	***	32.2337	±	5.44694	***	10.5596	±	1.25801		12.5223	±	1.30669	***	142.12	±	26.5438	***
Remaining leaf - watered			1.53755	±	0.278599		12.4239	±	2.62237		2.41914	±	0.709668		1.23313	±	0.388898		<LOD				11.731	±	2.79774		29.3447	±	4.2553
Remaining leaf - drought			0.645204	±	0.193391	***	1.48985	±	0.212221	***	0.998599	±	0.298735	**	0.433075	±	0.152974	**	<LOD				4.75417	±	1.39736	***	8.30115	±	1.67017	***
Root tip - watered			25.5228	±	4.49917		15.0542	±	3.46753		27.2455	±	5.16497		1.85605	±	0.63403		<LOD				54.3725	±	8.21776		124.051	±	13.4841
root tip - drought			1.56752	±	0.441422	***	1.60772	±	0.475453	***	121.672	±	29.1176	***	6.56273	±	2.06763	***	<LOD				16.4612	±	2.03323	***	147.872	±	30.2147
Remaining root - watered			0.967841	±	0.301709		2.92988	±	0.802908		6.4026	±	2.03475		1.67983	±	0.577029		0.817432	±	0.240832		32.3706	±	10.4527		45.0319	±	12.8561
Remaining root - drought			0.536362	±	0.155008	*	0.761845	±	0.211331	***	2.02799	±	0.635003	**	0.778043	±	0.203007	**	0.975142	±	0.294482		9.37389	±	2.7507	***	13.8738	±	3.96518	***
Sample			cZ				cZR				cZOG				cZROG				cZ9G				Total tZ-types
Leaf base - watered			57.832	±	9.11149		459.703	±	141.089		34.8163	±	11.1207		35.1287	±	10.4473		<LOD				587.48	±	139.265
Leaf base - drought			151.291	±	6.57114	***	1317.3	±	144.867	***	55.4775	±	9.11812	**	319.529	±	51.1332	***	0.789536	±	0.111951		1844.39	±	171.037	***
Remaining leaf - watered			42.1696	±	9.07813		280.586	±	84.1869		80.2049	±	24.2978		142.919	±	47.7341		2.68079	±	0.676987		548.56	±	72.881
Remaining leaf - drought			29.2274	±	8.74937	*	135.793	±	28.6764	**	130.586	±	31.7024	*	111.505	±	35.9019		4.09871	±	0.857019	*	411.21	±	95.7991	*
Root tip - watered			125.816	±	38.0494		299.404	±	90.2717		174.742	±	53.0033		30.7322	±	6.81774		0.983223	±	0.289371		631.677	±	84.7355
root tip - drought			402.531	±	128.134	***	841.817	±	288.41	***	235.532	±	69.89		73.4597	±	22.1275	***	3.43878	±	0.841802	***	1556.78	±	379.101	***
Remaining root - watered			8.9895	±	2.91612		28.0874	±	8.7251		379.733	±	71.53		484.467	±	132.03		6.22367	±	1.93413		763.467	±	362.071
Remaining root - drought			6.38334	±	1.69188		20.8531	±	6.02573		139.602	±	38.0018	***	199.637	±	47.4956	**	2.68251	±	0.674601	**	340.638	±	118.552	*
Sample			DHZ				DHZR				DHZOG				DHZROG				DHZ7G				DHZ9G				Total DHZ-types
Leaf base - watered			<LOD				1.46677	±	0.338269		<LOD				<LOD				<LOD				<LOD				1.46677	±	0.338269
Leaf base - drought			<LOD				0.480161	±	0.14795	***	<LOD				<LOD				<LOD				<LOD				0.480161	±	0.14795	***
Remaining leaf - watered			<LOD				0.639061	±	0.131553		<LOD				10.4029	±	2.37954		<LOD				<LOD				11.0419	±	2.35801
Remaining leaf - drought			<LOD				0.448733	±	0.0897582	*	<LOD				6.61727	±	2.15763	*	<LOD				<LOD				7.05604	±	2.22726	*
Root tip - watered			<LOD				0.428823	±	0.0583199		<LOD				<LOD				<LOD				<LOD				0.428823	±	0.0583199
root tip - drought			<LOD				0.349857	±	0.0649155	*	<LOD				<LOD				<LOD				<LOD				0.349857	±	0.0649155	*
Remaining root - watered			<LOD				0.418921	±	0.0342704		<LOD				22.9828	±	6.26515		<LOD				<LOD				19.5712	±	10.2865
Remaining root - drought			<LOD				0.372622	±	0.0773194		<LOD				9.07324	±	2.60618	**	<LOD				<LOD				8.14968	±	4.05234	*
Sample			2MeScZ				2MeScZR				2MeSiP				2MeSiPR
Leaf base - watered			0.535931	±	0.17076		67.8531	±	15.9308		0.40898	±	0.109489		18.0129	±	2.46981
Leaf base - drought			0.627734	±	0.0749458		580.483	±	68.8732	***	2.13646	±	0.766396	**	159.09	±	43.9993	***
Remaining leaf - watered			0.381075	±	0.0547367		8.62561	±	2.36349		<LOD				1.33967	±	0.359231
Remaining leaf - drought			0.300229	±	0.0588858		4.41875	±	1.14787	**	<LOD				0.852906	±	0.248557	*
Root tip - watered			0.730852	±	0.240761		205.557	±	50.8729		<LOD				63.4679	±	21.1481
root tip - drought			1.59926	±	0.520092	**	347.611	±	108.855	*	<LOD				169.436	±	48.5919	***
Remaining root - watered			<LOD				1.30135	±	0.409724		<LOD				0.603952	±	0.14731
Remaining root - drought			<LOD				1.44352	±	0.327107		<LOD				0.477882	±	0.129766
Statistically significant differences in the non-watered tissues versus the watered controls in a paired Student's t-test are highlighted in bold
(*, **, and *** correspond to P-values of 0.05 > p > 0.01, 0.01 > p > 0.001, and p < 0.001, respectively)
<LOD below the level of detection
iP isopentyladenine; iPR isopentenyladenine riboside; ip7G isopentenyladenine 7-glucoside; ip9G isopentenyladenine 9-glucoside
tZ trans-zeatin; tZR trans-zeatin riboside; tZOG trans-zeatin O-glucoside; tZROG trans-zeatin riboside-O-glucoside; tZ7G trans-zeatin 7-glucoside; tZ9G trans-zeatin 9-glucoside;
cZ cis-zeatin; cZR cis-zeatin riboside; cZOG cis-zeatin O-glucoside; cZROG cis-zeatin riboside-O-glucoside; cZ9G cis-zeatin 9-glucoside
DHZ dihydrozeatin; DHZR dihydrozeatin riboside; DHZOG dihydrozeatin O-glucoside; DHZROG dihydrozeatin riboside-O-glucoside
2MeScZ 2-methylthio-cis-zeatin; 2MeScZR 2-methylthio-cis-zeatin riboside; 2MeSiP 2-methylthioisopentenyladenine; 2MeSiPR 2-methylthioispentenyladenine riboside

## Sheet: IAA
Additional file 2. Concentration of IAA and related compounds in each tissue type under watered and droughted conditions
			pmol/g dry wt; mean ± SD
Sample			Trp				Tra				IAA				IAAAsp				IAAGlu				oxIAA
Leaf base - watered			357678	±	48175		512.251	±	105.612		1692.74	±	392.218		35.3784	±	10.0102		56.5483	±	12.2623		499.537	±	128.078
Leaf base - drought			397887	±	15969.8		167.921	±	39.8467	***	1771.03	±	526.095		<LOD				130.093	±	42.5197	**	1218.36	±	76.7175	***
Remaining leaf - watered			106317	±	17438.5		20280.9	±	7368.3		777.781	±	120.789		75.128	±	25.3589		<LOD				860.039	±	163.9
Remaining leaf - drought			238568	±	58938.5	***	8634	±	2390.3	**	627.746	±	178.896		135.212	±	4.61084		<LOD				1124.5	±	237.175
Root tip - watered			113441	±	25450.1		331.76	±	91.9183		328.76	±	29.2812		7.93495	±	2.56162		552.285	±	183.107		243.848	±	64.942
root tip - drought			403151	±	50292.2	***	342.824	±	86.17		323.902	±	90.3062		7.99029	±	2.74292		495.033	±	127.581		658.31	±	160.383	***
Remaining root - watered			71952.8	±	17093.1		1965.27	±	490.654		162.084	±	40.221		32.9243	±	6.79736		<LOD				245.396	±	45.6516
Remaining root - drought			114598	±	36801	*	676.202	±	228.072	***	170.369	±	53.0857		47.6412	±	14.2798		<LOD				503.233	±	117.081	***
Statistically significant differences in the non-watered tissues versus the watered controls in a paired Student's t-test are highlighted in bold
(*, **, and *** correspond to P-values of 0.05 > p > 0.01, 0.01 > p > 0.001, and p < 0.001, respectively)
<LOD below the level of detection
Trp tryptophan; Tra tryptamine; IAA indole-3-acetic acid; IAAAsp IAA-aspartate; IAAGlu IAA-glutamate; oxIAA 2-oxindole-3-acetic acid

## Sheet: JA
Additional file 2. Concentration of JA and related compounds in each tissue type under watered and droughted conditions
			pmol/g dry wt; mean ± SD
Sample			JA				JA-Ile				cis-OPDA
Leaf base - watered			1869.54	±	587.596		2933.74	±	1005.03		276425	±	48007.4
Leaf base - drought			393.052	±	137.661	***	348.205	±	121.528	***	132236	±	40832.1	***
Remaining leaf - watered			2996.96	±	908.282		4074.51	±	913.014		6808.25	±	1133.59
Remaining leaf - drought			1044.28	±	323.66	***	971.628	±	358.592	***	4019.53	±	990.956	**
Root tip - watered			1897.06	±	555.245		1216.38	±	397.34		65198	±	21008.9
root tip - drought			348.121	±	136.089	***	624.875	±	202.947	**	139985	±	45068.4	**
Remaining root - watered			2186.7	±	637.072		2290.09	±	833.778		2754.74	±	470.22
Remaining root - drought			636.409	±	196.03	***	423.468	±	147.095	***	1927.22	±	603.998	*
Statistically significant differences in the non-watered tissues versus the watered controls in a paired Student's t-test are highlighted in bold
(*, **, and *** correspond to P-values of 0.05 > p > 0.01, 0.01 > p > 0.001, and p < 0.001, respectively)
JA jasmonic acid; JA-Ile jasmonic acid isoleucine conjugate; cis-OPDA cis-12-oxophytodienoic acid

## Sheet: SA
Additional file 2. Concentration of SA in each tissue type under watered and droughted conditions
			pmol/g dry wt; mean ± SD
Sample			SA
Leaf base - watered			1358.33	±	178.097
Leaf base - drought			603.546	±	124.342	***
Remaining leaf - watered			243.494	±	86.789
Remaining leaf - drought			640.372	±	234.177	**
Root tip - watered			2103.65	±	702.885
root tip - drought			685.634	±	236.629	***
Remaining root - watered			365.301	±	121.88
Remaining root - drought			70.7298	±	24.7459	**
Statistically significant differences in the non-watered tissues
versus the watered controls in a paired Student's t-test are highlighted in bold
(*, **, and *** correspond to P-values of 0.05 > p > 0.01, 0.01 > p > 0.001, and p < 0.001, respectively)
SA salicylic acid
