# Supplementary material for: Changes in the concentrations and transcripts for gibberellins and other hormones in a growing leaf and roots of wheat seedlings in response to water restriction
Source: BMC Plant Biol. 2022 Jun 9;22:284. doi: 10.1186/s12870-022-03667-w (PMC9178827; doi:10.1186/s12870-022-03667-w)
Supplement: Supplementary file 3 — Additional file 3. Lists of mapped genes from RNA-seq for the 4th leaf base (File 3). [file 12870_2022_3667_MOESM3_ESM.csv]

Additional file 3. List of mapped genes from RNA-seq in the 4th leaf base under watered
and droughted conditions in order of differential expression, showing number of normalised reads and log2-fold change
Leaf base	tissue	reads-watered	reads-droughted	log2-fold Change	log2-fold Change SE	padj
TraesCS5B02G426800	leaf-base	1	5502	10.85940077	0.903945803	2.61E-33
TraesCS6B02G383500	leaf-base	1	2937	9.762928002	1.059118215	1.15E-20
TraesCS6D02G333000	leaf-base	1	1522	9.467178695	0.943237684	7.18E-24
TraesCS1B02G394700	leaf-base	2	1453	8.928731973	0.685626035	3.41E-38
TraesCS5B02G257700	leaf-base	8	3850	8.487375892	0.745073206	9.87E-30
TraesCS7D02G227500	leaf-base	1	1056	8.428646515	0.989650638	9.22E-18
TraesCS7D02G061400	leaf-base	1	580	8.290966345	0.838721276	5.85E-23
TraesCS4A02G094300	leaf-base	2	817	8.166824749	0.626344008	4.20E-38
TraesCS7B02G050500	leaf-base	66	19368	8.160705256	0.174556765	0
TraesCS4D02G016100	leaf-base	1	706	8.143901038	0.589662471	1.76E-42
TraesCS4B02G097200	leaf-base	14	4007	8.049110785	0.298666314	1.83E-157
TraesCS2D02G387300	leaf-base	3	1034	8.047586513	0.500000133	5.44E-57
TraesCS1B02G304800	leaf-base	6	1921	7.968622398	0.650392067	7.12E-34
TraesCS7B02G244300	leaf-base	2	1481	7.866235926	1.361492162	1.19E-09
TraesCS3D02G159200	leaf-base	1	322	7.852592047	0.753522177	4.10E-25
TraesCS7D02G340400	leaf-base	11	3593	7.800627032	0.855694914	8.74E-20
TraesCS1B02G381200	leaf-base	3	1092	7.749036247	0.895284304	4.49E-18
TraesCS6B02G383600	leaf-base	4	1409	7.744784228	0.860264576	2.42E-19
TraesCS1A02G374500	leaf-base	4	1069	7.727244891	0.619588122	5.99E-35
TraesCS4B02G167500	leaf-base	3	866	7.61465548	0.48375413	1.80E-54
TraesCS7A02G147300	leaf-base	67	13091	7.570704492	0.233092097	2.28E-228
TraesCS3B02G257800	leaf-base	1	255	7.522687354	0.746510861	1.51E-23
TraesCS7D02G026300	leaf-base	2	613	7.500668653	1.072174233	1.16E-12
TraesCS3D02G150400LC	leaf-base	3	616	7.463058211	0.562268541	3.33E-39
TraesCS6D02G378000	leaf-base	6	1292	7.454283218	0.418888982	3.56E-69
TraesCS2B02G622400	leaf-base	4	725	7.3135207	0.536698701	3.63E-41
TraesCS3D02G280500	leaf-base	2	499	7.302006902	0.787261338	2.93E-20
TraesCS5B02G133900LC	leaf-base	22	3822	7.294609808	0.406783451	3.71E-70
TraesCS4D02G293900	leaf-base	2	478	7.294131373	0.767974152	3.98E-21
TraesCS4B02G096800	leaf-base	7	1345	7.255049222	0.606669509	3.51E-32
TraesCS6D02G333600	leaf-base	3	777	7.218858305	0.865681656	8.07E-17
TraesCS4D02G089300LC	leaf-base	5	1106	7.161221472	0.742854011	1.18E-21
TraesCS7A02G226300	leaf-base	2	352	7.158187339	0.583059866	8.94E-34
TraesCS4B02G210100	leaf-base	7	1194	7.142100323	0.476425048	2.20E-49
TraesCS2D02G295000	leaf-base	12	1819	7.100251309	0.327480323	4.86E-102
TraesCS3B02G451800	leaf-base	1	225	7.06786231	0.712005471	8.38E-23
TraesCS3A02G283800	leaf-base	1	262	7.05755203	0.699939665	1.89E-23
TraesCS1A02G295800	leaf-base	7	1226	7.039440523	0.78215558	3.75E-19
TraesCS7D02G149000	leaf-base	25	3409	7.037628465	0.281690015	4.17E-135
TraesCS5B02G169100	leaf-base	1	208	6.987960427	0.691872951	1.68E-23
TraesCS2D02G557300	leaf-base	1	169	6.960218692	0.737142512	7.98E-21
TraesCS4D02G210900	leaf-base	6	936	6.952133828	0.473361133	1.97E-47
TraesCS6D02G222600	leaf-base	1	170	6.885227339	0.799749635	1.08E-17
TraesCS2B02G407600	leaf-base	5	848	6.875929226	0.870186379	2.77E-15
TraesCS6A02G382400	leaf-base	3	473	6.84831055	0.459783591	1.08E-48
TraesCS7D02G228100	leaf-base	3	515	6.81249664	0.684135378	7.18E-23
TraesCS5A02G356300	leaf-base	2	424	6.795917656	0.683599859	8.45E-23
TraesCS5D02G095900	leaf-base	107	13442	6.760905623	0.570677038	1.71E-31
TraesCS2B02G167300	leaf-base	1	235	6.753949584	0.591054064	1.98E-29
TraesCS2A02G489500	leaf-base	5	567	6.674427675	0.466023347	4.12E-45
TraesCS4D02G069100	leaf-base	71	7493	6.664892681	0.290773269	8.30E-114
TraesCS1D02G296500	leaf-base	9	1271	6.654822852	0.741514786
TraesCS3A02G217400	leaf-base	5	635	6.61352558	0.487355288	1.17E-40
TraesCS6B02G432300	leaf-base	18	1826	6.607354101	0.283222792	7.30E-118
TraesCS2D02G467500	leaf-base	80	7902	6.580847116	0.243027105	1.91E-158
TraesCS3A02G113900	leaf-base	37	3971	6.558093692	0.488283936	7.62E-40
TraesCS6B02G383200	leaf-base	1	127	6.514783592	0.785805698	1.61E-16
TraesCS4D02G169800	leaf-base	20	2127	6.504614514	0.517677089	4.12E-35
TraesCS4B02G047400	leaf-base	1	201	6.472174325	0.673215935	2.08E-21
TraesCS4B02G070300	leaf-base	92	8345	6.45224252	0.237253269	1.15E-159
TraesCS3D02G238000	leaf-base	1	162	6.412229175	0.638510919	3.80E-23
TraesCS3A02G249000	leaf-base	28	2478	6.397110659	0.261115111	8.05E-130
TraesCS5D02G232900	leaf-base	1	191	6.394863948	1.0964352	1.41E-09
TraesCS3A02G150800	leaf-base	3	414	6.381887293	0.97578509
TraesCS1B02G168400	leaf-base	1	139	6.380020049	0.712569313	7.28E-19
TraesCS4A02G140000	leaf-base	28	2433	6.370290859	0.245809447	3.63E-145
TraesCS1D02G237100	leaf-base	2	260	6.347139662	0.991434175	6.34E-11
TraesCS1A02G242400	leaf-base	7	681	6.344490736	0.579174746	3.84E-27
TraesCS5A02G369800	leaf-base	1	151	6.327335272	0.92790158	5.22E-12
TraesCS5A02G083700	leaf-base	66	5948	6.305691472	0.534478696	3.72E-31
TraesCS5B02G539400LC	leaf-base	15	1240	6.242331507	0.372200228	2.76E-61
TraesCS1D02G218200	leaf-base	3	238	6.103316733	0.443587194	1.15E-41
TraesCS3B02G317500	leaf-base	2	186	6.092974152	0.568608086	4.87E-26
TraesCS5D02G238700	leaf-base	2	188	6.062183366	0.653604577	4.65E-20
TraesCS5A02G258900	leaf-base	1	292	6.058536228	1.509854813	1.81E-06
TraesCS1D02G400300	leaf-base	3	272	5.99838779	0.590741078	1.35E-23
TraesCS2A02G583000	leaf-base	1	139	5.991552055	0.648189762	6.06E-20
TraesCS7A02G062600	leaf-base	1	129	5.987581322	0.71506805	8.47E-17
TraesCS4A02G218400	leaf-base	93	5984	5.974011099	0.244967379	1.20E-128
TraesCS5B02G539200LC	leaf-base	5	383	5.960141171	0.487085821	2.39E-33
TraesCS5B02G107500	leaf-base	2	159	5.91257903	0.693758778	2.53E-17
TraesCS7B02G191400	leaf-base	1	131	5.905074107	0.631499578	2.30E-20
TraesCS5D02G076400	leaf-base	1	117	5.901614661	0.694134352	2.98E-17
TraesCS5D02G426500	leaf-base	1	81	5.897052576	0.771849082	2.01E-14
TraesCS1A02G374400	leaf-base	13	944	5.889465505	0.654090325	4.63E-19
TraesCS1D02G436600	leaf-base	1	112	5.873875145	0.672631579	4.48E-18
TraesCS4A02G040600	leaf-base	2	161	5.848234559	0.605510995	1.40E-21
TraesCS6D02G367400	leaf-base	1	106	5.797802541	0.654739046	1.57E-18
TraesCS3D02G249000	leaf-base	34	1992	5.782469211	0.28140851	1.88E-91
TraesCS6A02G350300	leaf-base	4	356	5.769891756	0.831603848	2.11E-12
TraesCS3B02G178200	leaf-base	1	107	5.767878318	0.699526507	2.13E-16
TraesCS3B02G586700	leaf-base	1	108	5.763450978	0.709069977	5.18E-16
TraesCS3D02G033700	leaf-base	3	233	5.759531719	0.448426106	1.44E-36
TraesCS7B02G316300	leaf-base	1	116	5.758252721	0.5891542	4.64E-22
TraesCS4A02G368500	leaf-base	5	294	5.746821205	0.436117938	2.26E-38
TraesCS1A02G215900	leaf-base	3	186	5.746705101	0.453621698	1.27E-35
TraesCS4B02G075200	leaf-base	6	371	5.734150701	0.348911481	7.37E-59
TraesCS3A02G379900	leaf-base	1	147	5.727462366	1.125779892	3.70E-08
TraesCS5D02G532000LC	leaf-base	2	243	5.708540355	1.177884783	9.80E-08
TraesCS7D02G549900	leaf-base	1	111	5.679762174	0.6345215	6.59E-19
TraesCS3D02G180900	leaf-base	61	3146	5.642728105	0.254069529	8.70E-107
TraesCS7B02G193400	leaf-base	1	108	5.634427202	1.059587616	1.29E-08
TraesCS5D02G413000	leaf-base	37	1933	5.616579581	0.307458641	1.73E-72
TraesCS7A02G288500LC	leaf-base	2	156	5.611427164	0.48040227	1.29E-30
TraesCS3B02G240900LC	leaf-base	2	208	5.608833475	1.026003431	6.41E-09
TraesCS4D02G013300LC	leaf-base	1	70	5.605120127	0.845868474	1.28E-11
TraesCS7D02G088100	leaf-base	2	197	5.588410218	1.353822338	1.21E-06
TraesCS2A02G558000	leaf-base	2	169	5.571249416	0.567265393	2.64E-22
TraesCS3A02G107200	leaf-base	53	2599	5.560627478	0.26339659	1.43E-96
TraesCS1A02G289800	leaf-base	9	460	5.553588894	0.453569892	1.87E-33
TraesCS4D02G316500	leaf-base	4	222	5.526726449	0.399025676	2.84E-42
TraesCS7B02G326900	leaf-base	22	1086	5.525560856	0.260932608	3.71E-97
TraesCS3B02G439600	leaf-base	6	296	5.508960381	0.397437392	2.45E-42
TraesCS5A02G183600	leaf-base	5	282	5.50343588	0.410881241	1.21E-39
TraesCS7A02G333100	leaf-base	22	1472	5.493921264	0.981029122	3.13E-09
TraesCS4A02G431400	leaf-base	1	112	5.49364834	0.856857782	4.16E-11
TraesCS2D02G489700	leaf-base	1	63	5.491645014	0.827010854	1.08E-11
TraesCS2B02G553600	leaf-base	8	397	5.46055098	0.373834067	7.70E-47
TraesCS2D02G211400	leaf-base	1	60	5.440813681	0.796469692	3.21E-12
TraesCS7A02G290600LC	leaf-base	3	144	5.433830779	0.541569149	3.20E-23
TraesCS7B02G229300	leaf-base	4	208	5.429890055	0.413238876	2.94E-38
TraesCS3B02G062700	leaf-base	59	2641	5.419256115	0.285152676	1.84E-78
TraesCS3A02G053000	leaf-base	3	172	5.413528656	0.577690325	1.40E-20
TraesCS3D02G219400	leaf-base	14	677	5.394849016	0.432912024	1.19E-34
TraesCS1A02G175500	leaf-base	1	113	5.369313793	1.172156343	2.32E-07
TraesCS2B02G196500	leaf-base	20	888	5.36381682	0.344010319	3.37E-53
TraesCS5A02G220200	leaf-base	4	180	5.34485317	0.48838974	3.08E-27
TraesCS5D02G433200	leaf-base	6	378	5.32798954	0.980379844
TraesCS2B02G192700	leaf-base	1	67	5.322024847	0.749409538	5.05E-13
TraesCS2D02G377100	leaf-base	1	66	5.312579359	0.774071085	2.31E-12
TraesCS3B02G277900	leaf-base	111	4469	5.30160902	0.215611009	8.62E-131
TraesCS2D02G154300	leaf-base	1	97	5.300354008	0.830453714	4.09E-11
TraesCS4D02G329500	leaf-base	16	658	5.290720327	0.316320509	4.31E-61
TraesCS1A02G235000	leaf-base	1	88	5.28887593	0.940441479	2.36E-09
TraesCS7A02G115906	leaf-base	1	84	5.267552862	0.651067076	4.42E-16
TraesCS3A02G091000	leaf-base	1	70	5.205050558	0.66980615	4.37E-15
TraesCS6B02G385800	leaf-base	5	222	5.185470339	0.465330175	3.04E-28
TraesCS3D02G401200	leaf-base	8	344	5.180765361	0.359326944	7.91E-46
TraesCS7A02G424800	leaf-base	2	120	5.18028076	0.54879932	5.67E-21
TraesCSU02G049400	leaf-base	1458	57341	5.179320071	0.451144555	7.59E-30
TraesCS3B02G205100	leaf-base	94	3489	5.169196752	0.231177582	2.02E-108
TraesCS6D02G332500	leaf-base	4	171	5.155752506	0.518778437	5.53E-23
TraesCS5B02G372100	leaf-base	2	126	5.130047088	0.985902734	1.50E-08
TraesCS5D02G283600LC	leaf-base	1	59	5.116684251	0.747619909	2.06E-12
TraesCS3D02G322900	leaf-base	1	60	5.11224883	0.797815249	2.85E-11
TraesCS5B02G182000	leaf-base	5	223	5.111789049	0.386502758	6.54E-39
TraesCS7D02G239400	leaf-base	5	209	5.109894588	0.484882549	1.46E-25
TraesCS1B02G335100	leaf-base	3	123	5.099893795	0.558755809	7.80E-20
TraesCS6D02G119400LC	leaf-base	2	131	5.099178305	1.079004345	1.12E-07
TraesCS3A02G256200	leaf-base	1	67	5.094322634	0.73011625	8.52E-13
TraesCS7D02G325500	leaf-base	3	122	5.077243703	0.552917044	4.66E-20
TraesCS3D02G320500	leaf-base	3	121	5.07344256	0.558812923	1.13E-19
TraesCS7D02G418700	leaf-base	16	586	5.068914791	0.251037132	1.27E-88
TraesCS2A02G563600	leaf-base	1	69	5.065569426	0.816323315	8.60E-11
TraesCS2A02G322300	leaf-base	1	48	5.063583888	0.840915162	2.36E-10
TraesCS7B02G120900	leaf-base	12	452	5.059286009	0.393172007	5.18E-37
TraesCS5D02G504900	leaf-base	9	317	5.052534879	0.347658201	1.27E-46
TraesCS3B02G048700	leaf-base	7	274	5.045422493	0.464980086	5.22E-27
TraesCS6B02G347200	leaf-base	21	730	5.041319707	0.229634305	1.19E-104
TraesCS2B02G313300	leaf-base	40	1390	5.039501853	0.264692068	5.89E-79
TraesCS6A02G350600	leaf-base	2	90	5.038213226	0.778807937	1.81E-11
TraesCS2A02G302700	leaf-base	2	92	5.036618793	0.608341236	7.45E-17
TraesCS5A02G418400	leaf-base	1	48	5.033019385	0.906100699	2.59E-09
TraesCS5A02G377000	leaf-base	53	1789	5.018396713	0.223482008	1.94E-109
TraesCS5D02G176400	leaf-base	3	136	5.010951538	0.555687261	1.73E-19
TraesCS4A02G360400LC	leaf-base	2	72	5.005107569	0.653182299	7.12E-15
TraesCS1D02G288800	leaf-base	12	438	4.999914483	0.355880553	9.87E-44
TraesCS3B02G020700	leaf-base	1	52	4.990116179	0.724993445	1.35E-12
TraesCS7D02G472100	leaf-base	1	72	4.986831082	0.684922674	9.87E-14
TraesCS1D02G080900	leaf-base	2	70	4.978684465	0.634514073	1.80E-15
TraesCS1B02G217200	leaf-base	1	60	4.976084676	0.680408177	7.81E-14
TraesCS4D02G144900	leaf-base	10	347	4.971793418	0.283152191	1.93E-67
TraesCS5D02G329100	leaf-base	3	134	4.963490964	0.454832493	2.36E-27
TraesCS1D02G184500	leaf-base	3	156	4.962740778	1.077567671	1.64E-07
TraesCS1B02G229400	leaf-base	5	175	4.962379133	0.36775895	1.53E-40
TraesCS3D02G135400LC	leaf-base	4	163	4.952527781	0.489349859	6.86E-24
TraesCS1A02G414200	leaf-base	1	46	4.951414411	0.895283406	2.67E-09
TraesCS5B02G160800	leaf-base	1	86	4.951304088	1.347838538	4.20E-06
TraesCS5B02G442000	leaf-base	2	144	4.947427062	1.230987912	1.39E-06
TraesCS1A02G365500	leaf-base	1	59	4.93736573	0.686320999	1.64E-13
TraesCS3D02G180800	leaf-base	5	189	4.933716306	0.379412653	7.71E-38
TraesCS6D02G367200	leaf-base	4	151	4.932836902	0.435512872	2.69E-29
TraesCS7D02G418600	leaf-base	110	3422	4.913476115	0.251415262	3.45E-83
TraesCS3D02G109100	leaf-base	38	1186	4.898145562	0.28313873	1.44E-65
TraesCS6A02G146900	leaf-base	2	80	4.89270287	0.536221243	5.60E-20
TraesCS7D02G199900	leaf-base	10	316	4.884780029	0.475680826	1.42E-24
TraesCS2A02G467500	leaf-base	880	29223	4.865960546	0.558926495	1.80E-18
TraesCS2A02G297100	leaf-base	117	3598	4.862273647	0.35955712	8.49E-41
TraesCS7D02G316500	leaf-base	20	631	4.847259752	0.393537693	2.77E-34
TraesCS7A02G034300	leaf-base	2	76	4.841980227	0.742809602	1.03E-11
TraesCS1A02G411200	leaf-base	8	254	4.841511744	0.409573238	8.86E-32
TraesCS3B02G554700	leaf-base	3	98	4.835137708	0.599255713	2.68E-16
TraesCS5D02G246600	leaf-base	1	40	4.832187665	0.836993593	6.79E-10
TraesCS3B02G133400	leaf-base	146	4361	4.828372015	0.323804306	3.67E-49
TraesCS1D02G112900	leaf-base	3	122	4.828259158	0.429127598	4.94E-29
TraesCS4A02G245100	leaf-base	382	11080	4.823714545	0.22787183	1.53E-97
TraesCS7D02G345700	leaf-base	3	126	4.821850329	0.525014406	2.90E-20
TraesCS1B02G347600	leaf-base	7	233	4.817611401	0.435307157	3.48E-28
TraesCS6A02G382600	leaf-base	12	349	4.816539055	0.284538969	6.18E-63
TraesCSU02G243200	leaf-base	12	416	4.800158216	0.662585106	9.42E-14
TraesCS3D02G074400	leaf-base	796	22499	4.786141679	0.236969651	6.36E-89
TraesCS1D02G263800	leaf-base	1	39	4.783256888	0.841713778	1.03E-09
TraesCS3A02G275600	leaf-base	3	93	4.779442138	0.568113062	1.66E-17
TraesCS4B02G038100	leaf-base	4	156	4.778904815	0.459201196	2.92E-25
TraesCS6D02G289900	leaf-base	4	129	4.772545743	0.49698878	6.24E-22
TraesCS1A02G194200	leaf-base	6	201	4.764614043	0.400450001	3.10E-32
TraesCS1B02G200600	leaf-base	4	133	4.763799522	0.430718295	3.35E-28
TraesCS4A02G445100	leaf-base	2	71	4.756071041	0.715244113	4.13E-12
TraesCS1A02G079400	leaf-base	3	86	4.730022471	0.618841395	5.19E-15
TraesCS2A02G551000	leaf-base	3	103	4.728816086	0.504633289	4.65E-21
TraesCS2B02G385200	leaf-base	1	46	4.728366047	0.802610853	3.17E-10
TraesCS3A02G074600	leaf-base	243	6755	4.724649169	0.338378371	1.76E-43
TraesCS1A02G290100	leaf-base	1	45	4.721650966	0.769566328	8.16E-11
TraesCS5D02G387000	leaf-base	86	2334	4.719698308	0.200381381	1.24E-120
TraesCS3D02G158600	leaf-base	2	131	4.716791371	1.085202738
TraesCS4A02G297800	leaf-base	4	124	4.714169756	0.49524934	1.20E-21
TraesCS7D02G416800	leaf-base	4	128	4.709079657	0.47436427	2.68E-23
TraesCS7D02G531600	leaf-base	5	216	4.705546371	0.981277307	6.20E-08
TraesCS5A02G185600	leaf-base	14	435	4.699066411	0.518598692	6.64E-20
TraesCS3B02G488600	leaf-base	1	45	4.69875037	0.80863116	4.71E-10
TraesCS3B02G579600	leaf-base	9	268	4.694295902	0.505813135	9.64E-21
TraesCS6D02G296200	leaf-base	13	379	4.69337718	0.305758183	3.79E-52
TraesCS1D02G342100	leaf-base	2	89	4.681732237	0.616962482	7.05E-15
TraesCS7B02G107700	leaf-base	1	37	4.671964498	0.882049021	6.19E-09
TraesCS1D02G288600	leaf-base	1	52	4.669102883	0.79962566	3.90E-10
TraesCS5A02G336400	leaf-base	3	99	4.658352857	0.5642781	4.59E-17
TraesCS5D02G464500	leaf-base	8	236	4.653759958	0.468797352	2.38E-23
TraesCS2D02G084400	leaf-base	16	424	4.647113489	0.287501912	1.12E-57
TraesCS5A02G453900	leaf-base	20	523	4.632705322	0.354381697	1.66E-38
TraesCS3B02G314600	leaf-base	36	975	4.623112255	0.450157221	8.11E-25
TraesCS5A02G263500	leaf-base	9	228	4.617855198	0.34146355	4.75E-41
TraesCS1A02G334400	leaf-base	6	207	4.607942933	0.70109444	5.30E-12
TraesCS2B02G569000	leaf-base	9	251	4.605699116	0.443161238	2.29E-25
TraesCS2D02G338700	leaf-base	2	67	4.600261393	0.593107353	1.81E-15
TraesCS2A02G087100	leaf-base	8	217	4.598008511	0.361381131	1.12E-36
TraesCS7B02G273600LC	leaf-base	51	1270	4.591126989	0.241985064	6.84E-79
TraesCS6D02G367300	leaf-base	1	46	4.590525131	0.677865813	1.49E-12
TraesCS1B02G352000	leaf-base	2	68	4.584197839	0.659166336	4.56E-13
TraesCS2D02G257100	leaf-base	21	542	4.583711263	0.290638332	4.47E-55
TraesCS1A02G301100	leaf-base	2	89	4.582372238	0.917661123	2.33E-08
TraesCS5B02G504100	leaf-base	65	1616	4.578810905	0.270522799	3.47E-63
TraesCS2A02G493800	leaf-base	2	67	4.567718321	0.614993529	1.81E-14
TraesCS3A02G375500	leaf-base	3	90	4.560264575	0.485784752	2.83E-21
TraesCS7B02G220900	leaf-base	20	519	4.559730735	0.414194913	3.61E-28
TraesCS6D02G191200	leaf-base	8	225	4.55924589	0.423312232	4.34E-27
TraesCS7A02G339600	leaf-base	17	432	4.552393602	0.363312797	1.09E-35
TraesCS5A02G171800	leaf-base	1	47	4.549506128	0.728223567	3.40E-11
TraesCS6B02G376200	leaf-base	34	832	4.546500197	0.244947056	1.25E-75
TraesCS1D02G236800	leaf-base	1	34	4.53662528	0.865921745	7.12E-09
TraesCS1D02G178200	leaf-base	4	103	4.533481675	0.502799326	6.93E-20
TraesCS6B02G383800	leaf-base	1	71	4.527427911	1.109463153	9.21E-07
TraesCS3D02G116400	leaf-base	224	5360	4.51859906	0.313558801	2.07E-46
TraesCS3D02G023100	leaf-base	7	182	4.51657391	0.376171806	4.91E-33
TraesCS2B02G369000	leaf-base	8	238	4.513192601	0.718596079	2.65E-11
TraesCS2D02G292500	leaf-base	1	39	4.510346241	0.772884345	3.26E-10
TraesCS1D02G062800	leaf-base	13	351	4.500179582	0.459833886	6.39E-23
TraesCS6A02G353100	leaf-base	11	282	4.4894367	0.440836325	1.40E-24
TraesCS5B02G564000LC	leaf-base	42	980	4.48528996	0.264882113	2.44E-63
TraesCS1B02G523200LC	leaf-base	3	82	4.478562849	0.567935734	5.55E-16
TraesCS7D02G352400	leaf-base	3	102	4.478414334	0.560031173	2.41E-16
TraesCS3D02G341100	leaf-base	2	56	4.476997379	0.609138709	2.67E-14
TraesCS2A02G523700	leaf-base	1	44	4.464646723	0.743286292	1.20E-10
TraesCS5B02G358800	leaf-base	5	133	4.460442328	0.528744234	7.47E-18
TraesCS7D02G110800	leaf-base	1	34	4.459074094	0.948082262	7.53E-08
TraesCS7A02G426600	leaf-base	55	1234	4.45640597	0.228046008	1.10E-83
TraesCS2D02G301400	leaf-base	1	43	4.43805399	0.716789784	4.03E-11
TraesCS1D02G381200	leaf-base	9	224	4.437982769	0.323934498	2.81E-42
TraesCS3A02G084800	leaf-base	9	203	4.433838752	0.352011243	3.60E-36
TraesCS3B02G293200	leaf-base	1	74	4.429721504	1.677744617	6.91E-05
TraesCS7B02G180300	leaf-base	3	90	4.426104283	0.49749444	1.56E-19
TraesCS7D02G132900	leaf-base	4	115	4.412828139	0.38250731	8.18E-31
TraesCS1A02G349000	leaf-base	2	67	4.409812611	0.77418671	6.16E-10
TraesCS4B02G275300	leaf-base	3	118	4.408867045	1.115266754	1.38E-06
TraesCS6A02G350100	leaf-base	44	978	4.394076489	0.296754713	5.41E-49
TraesCS3A02G506000	leaf-base	8	191	4.392019208	0.428769891	6.33E-25
TraesCS6D02G134100	leaf-base	1	32	4.389838014	0.912988088	4.53E-08
TraesCS3D02G349400	leaf-base	4	113	4.385757589	0.497554811	2.88E-19
TraesCS1D02G104800	leaf-base	2	65	4.385067038	0.600488853	3.18E-14
TraesCS1A02G119500	leaf-base	3	80	4.383622716	0.496675399	2.61E-19
TraesCS4A02G124200LC	leaf-base	3	98	4.383463318	0.698463571	2.29E-11
TraesCS2D02G101000	leaf-base	7	183	4.373491659	0.481470867	2.81E-20
TraesCS2A02G394500	leaf-base	1	39	4.371647964	0.892122003	2.96E-08
TraesCS6D02G325100	leaf-base	25	538	4.371336808	0.257304512	7.00E-64
TraesCS7A02G348800LC	leaf-base	1	48	4.361651926	0.739438895	1.93E-10
TraesCS2D02G571600	leaf-base	10	254	4.360137969	0.547799385	2.59E-16
TraesCS5A02G312000	leaf-base	1	49	4.342621491	0.77880579	1.08E-09
TraesCS4A02G446100	leaf-base	1	43	4.341329682	0.827626381	5.68E-09
TraesCS4D02G014300	leaf-base	12	272	4.338646006	0.332240387	9.46E-39
TraesCS1A02G340100	leaf-base	3	90	4.33569067	0.518199438	1.03E-17
TraesCS5A02G311100	leaf-base	1	39	4.33495808	0.90286945	4.48E-08
TraesCS7A02G426900	leaf-base	87	1800	4.332223756	0.231939015	8.09E-77
TraesCS7A02G528400LC	leaf-base	6	143	4.328792408	0.398216881	9.10E-28
TraesCS1B02G173400	leaf-base	3	77	4.32418922	0.489683488	2.24E-19
TraesCS4A02G304000	leaf-base	1	40	4.321975583	0.719862258	1.02E-10
TraesCS6A02G222200	leaf-base	3	78	4.318173775	0.706111479	5.40E-11
TraesCS7D02G180600	leaf-base	22	452	4.314273507	0.294435701	3.92E-48
TraesCS7D02G204200	leaf-base	1	34	4.311106779	0.780453341	1.37E-09
TraesCS3D02G076300	leaf-base	2	55	4.310597169	0.747345333	3.73E-10
TraesCS5D02G492300	leaf-base	21	510	4.309357639	0.618734187	2.80E-13
TraesCS5B02G203000	leaf-base	3	83	4.301653678	0.536582607	1.52E-16
TraesCS2A02G163300	leaf-base	1	39	4.297283205	0.702627451	5.24E-11
TraesCS3D02G368000	leaf-base	2	51	4.295352047	0.639050069	1.33E-12
TraesCS5A02G468300	leaf-base	18	378	4.279582396	0.258296529	5.76E-61
TraesCS1D02G206300	leaf-base	5	125	4.278855888	0.72245968	1.53E-10
TraesCS5D02G481200	leaf-base	16	331	4.272941558	0.310019924	6.29E-43
TraesCS3B02G125600	leaf-base	19	425	4.272803696	0.444147708	1.87E-22
TraesCS5D02G159100	leaf-base	155	3108	4.271862744	0.2499444	9.64E-65
TraesCS2B02G503500	leaf-base	2	53	4.268264883	0.562834448	3.62E-15
TraesCS3D02G034200	leaf-base	298	5859	4.253326037	0.249549927	2.03E-64
TraesCS6B02G322500	leaf-base	2	55	4.248081848	0.627631713	9.22E-13
TraesCS2B02G357900	leaf-base	2	53	4.247333227	0.568402539	7.78E-15
TraesCS2D02G174200	leaf-base	10	206	4.242004168	0.310094876	2.31E-42
TraesCS3A02G146500	leaf-base	23	463	4.229472054	0.339709289	1.32E-35
TraesCS4D02G002800	leaf-base	2	55	4.216193072	0.668414064	1.54E-11
TraesCS2B02G415100LC	leaf-base	48	936	4.20942943	0.303798638	2.07E-43
TraesCS7D02G130800	leaf-base	2	52	4.209116121	0.584324808	4.87E-14
TraesCS1A02G181000	leaf-base	17	393	4.200121874	0.682140719	3.68E-11
TraesCS6D02G197600	leaf-base	25	526	4.197760846	0.451587428	3.13E-21
TraesCS2D02G055000	leaf-base	1	43	4.197392931	0.893037259	6.36E-08
TraesCS3A02G406000	leaf-base	3	76	4.194517235	0.499228816	6.10E-18
TraesCS1B02G558100LC	leaf-base	18	356	4.193196641	0.279848174	2.55E-50
TraesCS7B02G103800	leaf-base	30	572	4.184911262	0.255439071	9.59E-60
TraesCS1D02G551500LC	leaf-base	3	70	4.173654609	0.645270643	5.57E-12
TraesCS2A02G366100	leaf-base	1	41	4.172197963	0.698750576	1.05E-10
TraesCS4B02G107000	leaf-base	4	85	4.170245648	0.478573598	4.52E-19
TraesCS2D02G270000	leaf-base	9	213	4.168891104	0.590428948	1.21E-13
TraesCS2D02G330500	leaf-base	2	60	4.15587788	0.739037144	6.99E-10
TraesCS3D02G084900	leaf-base	3	69	4.12826609	0.518400729	1.75E-16
TraesCS7D02G401500	leaf-base	14	280	4.123602977	0.289286367	7.13E-46
TraesCS2D02G379500LC	leaf-base	3	59	4.122188123	0.534120908	1.09E-15
TraesCS7B02G338200LC	leaf-base	13	245	4.121096105	0.332929342	2.55E-35
TraesCS7D02G119900	leaf-base	1	30	4.117942954	0.772218462	3.05E-09
TraesCS1A02G203200	leaf-base	6	120	4.112392388	0.396004462	8.84E-26
TraesCS4B02G254700	leaf-base	7	138	4.111743122	0.390581896	2.07E-26
TraesCS2A02G288800	leaf-base	3	62	4.110000963	0.51204751	1.05E-16
TraesCS5A02G063100	leaf-base	10	193	4.106815625	0.332331592	3.19E-35
TraesCS1B02G441400	leaf-base	2	79	4.090033141	1.346975195	2.53E-05
TraesCS1A02G225800	leaf-base	2	49	4.085584066	0.796038946	8.03E-09
TraesCS7A02G131600	leaf-base	2	50	4.085272417	0.657101401	2.31E-11
TraesCS4D02G093600	leaf-base	459	7985	4.084438158	0.210673274	7.84E-83
TraesCS7A02G041900	leaf-base	7	135	4.0831423	0.485918999	5.13E-18
TraesCS6A02G207800	leaf-base	19	338	4.08123819	0.286687561	8.36E-46
TraesCS5A02G263400	leaf-base	1	46	4.080361555	0.756154799	2.16E-09
TraesCS5D02G317100	leaf-base	2	57	4.078284533	0.545249889	5.87E-15
TraesCS4A02G239800	leaf-base	34	605	4.077901	0.259072735	2.08E-55
TraesCS6D02G019000LC	leaf-base	1	26	4.076418391	0.917211217	1.78E-07
TraesCS7D02G276900LC	leaf-base	23	414	4.07620041	0.287398236	1.74E-45
TraesCS5B02G525900	leaf-base	10	184	4.075821904	0.367563612	5.55E-29
TraesCS2D02G464200	leaf-base	5	97	4.070284081	0.471382659	7.56E-19
TraesCS2D02G162300	leaf-base	27	494	4.065703364	0.342633862	9.49E-33
TraesCS1B02G183500	leaf-base	11	211	4.064857402	0.349709403	1.48E-31
TraesCS3D02G044000	leaf-base	1	37	4.064291486	0.630116454	5.55E-12
TraesCS2D02G329900	leaf-base	5	106	4.063694188	0.427479197	3.73E-22
TraesCS5B02G046000	leaf-base	4	109	4.062251047	0.844682765	3.62E-08
TraesCS2D02G131100	leaf-base	6	116	4.059954442	0.441143318	5.72E-21
TraesCS5D02G341100	leaf-base	6	120	4.059839624	0.455606351	7.32E-20
TraesCS2D02G260200	leaf-base	17	323	4.056323081	0.447111512	1.80E-20
TraesCS4A02G333500	leaf-base	45	866	4.047565773	0.546397315	9.51E-15
TraesCS7B02G375600	leaf-base	1	29	4.046508562	0.784051131	6.83E-09
TraesCS6B02G236200	leaf-base	17	303	4.044204617	0.321147465	1.60E-36
TraesCS2D02G525900	leaf-base	19	347	4.041546705	0.328352765	5.09E-35
TraesCS3B02G193000	leaf-base	9	156	4.036743777	0.35360041	1.44E-30
TraesCS5A02G153900	leaf-base	198	3339	4.036688159	0.211978547	4.76E-80
TraesCS3D02G133200	leaf-base	24	433	4.036203816	0.40930691	1.32E-23
TraesCS2D02G364800	leaf-base	3	67	4.036086031	0.683882759	1.37E-10
TraesCS2B02G184700	leaf-base	2	43	4.032356747	0.657735509	3.66E-11
TraesCS2D02G075000	leaf-base	2	46	4.031902665	0.567838404	7.92E-14
TraesCS5D02G467500	leaf-base	8	154	4.031726707	0.369423313	3.35E-28
TraesCS4D02G251000	leaf-base	9	160	4.025022307	0.324118019	1.32E-35
TraesCS4B02G287800	leaf-base	7	117	4.018429919	0.364950776	1.17E-28
TraesCS7B02G325100	leaf-base	2	45	4.002014452	0.588712842	5.76E-13
TraesCS1B02G558300LC	leaf-base	6	116	3.994001027	0.398512246	2.64E-24
TraesCSU02G072800	leaf-base	23	396	3.98929522	0.367423896	5.66E-28
TraesCS7D02G316600	leaf-base	2	51	3.98666661	0.624500966	7.78E-12
TraesCS5B02G491800	leaf-base	12	229	3.984004674	0.46035117	5.79E-19
TraesCS7B02G262300	leaf-base	11	194	3.979835831	0.413648276	1.15E-22
TraesCS7B02G168800	leaf-base	15	283	3.973098669	0.460818375	7.48E-19
TraesCS4D02G335100	leaf-base	3	70	3.970280013	0.503781681	2.70E-16
TraesCS3D02G357200	leaf-base	544	8652	3.969526578	0.163065277	1.22E-129
TraesCS1A02G297500	leaf-base	2	50	3.964744952	0.610817346	3.96E-12
TraesCS7A02G133300	leaf-base	11	188	3.958002658	0.289524277	1.51E-42
TraesCS5D02G558500	leaf-base	11	185	3.954037938	0.268174126	5.26E-49
TraesCS2A02G166600	leaf-base	6	111	3.951755011	0.368045092	1.88E-27
TraesCS6B02G246500	leaf-base	2	40	3.951423997	0.637805669	2.35E-11
TraesCS4D02G244000	leaf-base	1	27	3.948273285	0.771083363	7.88E-09
TraesCS7A02G319900	leaf-base	27	448	3.947596702	0.354655603	2.91E-29
TraesCS5D02G470300	leaf-base	3	55	3.946633875	0.596932582	1.83E-12
TraesCS6A02G344000	leaf-base	39	627	3.939186631	0.275353605	2.51E-46
TraesCS2B02G124300	leaf-base	1	24	3.927634359	0.913416431	3.07E-07
TraesCS5A02G393900	leaf-base	3	57	3.92523313	0.593136662	1.73E-12
TraesCS3B02G606500	leaf-base	11	176	3.925000549	0.362958944	8.17E-28
TraesCS5D02G503400	leaf-base	11	185	3.922394195	0.367230234	3.26E-27
TraesCS6B02G321400	leaf-base	5	98	3.919289197	0.537604552	1.93E-14
TraesCS5D02G485500	leaf-base	14	227	3.917376775	0.309674667	6.63E-37
TraesCS4B02G295000	leaf-base	5	349	3.914405772	1.837380927	0.000267551
TraesCS6D02G080300	leaf-base	3	111	3.913803663	1.154871225	8.62E-06
TraesCS5B02G480900	leaf-base	52	812	3.912214669	0.216573842	2.28E-72
TraesCS3D02G066300	leaf-base	2	44	3.912129636	0.66300289	1.27E-10
TraesCS7D02G271100	leaf-base	57	904	3.910041843	0.308156377	4.12E-37
TraesCS5D02G102000	leaf-base	5	102	3.908942159	0.522168264	4.76E-15
TraesCS6B02G175100	leaf-base	3	62	3.907054547	0.454867669	9.11E-19
TraesCS1B02G447900LC	leaf-base	1	23	3.905832095	0.891485803	2.18E-07
TraesCS5B02G227700	leaf-base	5	96	3.904589884	0.601531807	3.79E-12
TraesCS3A02G428700	leaf-base	4	81	3.904142056	0.379700713	1.86E-25
TraesCS3B02G063400	leaf-base	13	227	3.903288528	0.4791093	3.26E-17
TraesCS3D02G342200	leaf-base	4	76	3.900299492	0.479374444	3.54E-17
TraesCS3B02G063200	leaf-base	179	2804	3.900140923	0.291608836	7.09E-41
TraesCS5D02G410800	leaf-base	1	27	3.897956805	0.796448868	2.27E-08
TraesCS3B02G370600	leaf-base	8	139	3.897908508	0.430924905	1.89E-20
TraesCS1A02G364700	leaf-base	3	61	3.897829463	0.524837897	7.20E-15
TraesCS2A02G256100	leaf-base	3	60	3.891960966	0.58239535	1.12E-12
TraesCS1D02G119900	leaf-base	2	51	3.88898719	0.565443601	3.14E-13
TraesCS7B02G034400	leaf-base	5	93	3.888191837	0.359427389	7.56E-28
TraesCS4B02G143500	leaf-base	11	178	3.88798553	0.355910857	2.50E-28
TraesCS1A02G300300	leaf-base	2	47	3.880191166	0.789027228	2.02E-08
TraesCS5B02G212300	leaf-base	48	735	3.880006197	0.218191498	3.37E-70
TraesCS3A02G256300	leaf-base	2	50	3.876827445	0.721581136	2.16E-09
TraesCS4A02G035400	leaf-base	2	43	3.876798252	0.619214946	1.52E-11
TraesCS5B02G069300	leaf-base	9	146	3.87373468	0.367797793	1.43E-26
TraesCS4A02G216900	leaf-base	1	38	3.870808583	0.620380973	1.72E-11
TraesCS1B02G080400	leaf-base	2	41	3.868784211	0.756695449	7.91E-09
TraesCS1A02G143100	leaf-base	17	267	3.865763306	0.344121771	8.51E-30
TraesCS3A02G037700	leaf-base	3	71	3.860280155	0.572421257	7.38E-13
TraesCS2A02G159100	leaf-base	10	160	3.858021355	0.32940737	4.14E-32
TraesCS6B02G258900	leaf-base	3	70	3.855330058	0.638580089	5.63E-11
TraesCS1B02G115900	leaf-base	34	611	3.851530075	0.616711255	1.65E-11
TraesCS1A02G014300	leaf-base	3	54	3.850882477	0.547567987	1.08E-13
TraesCS3A02G528900	leaf-base	2	43	3.850226025	0.647201348	9.31E-11
TraesCS1D02G052000	leaf-base	18	278	3.849685625	0.322316778	2.85E-33
TraesCS6A02G316700	leaf-base	78	1169	3.84571861	0.231705714	1.60E-61
TraesCS6D02G170500	leaf-base	6	107	3.840962793	0.494690239	5.85E-16
TraesCS5A02G149600	leaf-base	2	46	3.838412076	0.599833112	6.44E-12
TraesCS6D02G231900	leaf-base	19	298	3.83768074	0.397980404	8.25E-23
TraesCS7D02G119800	leaf-base	11	177	3.837656739	0.327964836	4.58E-32
TraesCSU02G207700	leaf-base	80	1270	3.837578996	0.419234183	6.94E-21
TraesCS5A02G229000	leaf-base	2	48	3.836313806	0.665642115	2.63E-10
TraesCS7A02G452400	leaf-base	4	76	3.83086551	0.514846684	6.23E-15
TraesCS5A02G029700	leaf-base	3	62	3.829588694	0.632515205	5.03E-11
TraesCS4B02G077900	leaf-base	31	497	3.828748066	0.409631139	1.24E-21
TraesCS3A02G221000	leaf-base	6	99	3.827078606	0.482817997	1.71E-16
TraesCS4B02G332900	leaf-base	3	57	3.817985017	0.547632133	1.61E-13
TraesCS3A02G230000	leaf-base	86	1271	3.80804832	0.320925892	6.89E-33
TraesCS6A02G396100	leaf-base	3	56	3.805069736	0.641220484	9.96E-11
TraesCS2A02G205900	leaf-base	8	137	3.804463373	0.443394969	9.11E-19
TraesCS3D02G315700	leaf-base	42	611	3.802498232	0.200694226	2.06E-79
TraesCS7B02G269900	leaf-base	32	473	3.79516692	0.273154313	6.48E-44
TraesCS7A02G523600	leaf-base	4	70	3.795131521	0.598711063	9.14E-12
TraesCS6D02G136200	leaf-base	11	174	3.783706267	0.320111165	1.15E-32
TraesCS5D02G532200	leaf-base	1	36	3.782307151	0.823403022	8.60E-08
TraesCS5B02G163500	leaf-base	4	68	3.780494486	0.426249359	8.02E-20
TraesCS7B02G485300	leaf-base	147	2465	3.779407526	0.592094098	6.93E-12
TraesCS3A02G347500	leaf-base	3	63	3.774666582	0.517142823	1.67E-14
TraesCS3B02G016400	leaf-base	1	22	3.770503656	0.910020742	5.66E-07
TraesCS2B02G236400	leaf-base	2	50	3.769279905	0.640307322	1.29E-10
TraesCS7A02G195800	leaf-base	1	36	3.768144771	0.656563331	2.94E-10
TraesCS5D02G365100	leaf-base	8	123	3.766523318	0.418696685	2.67E-20
TraesCS1D02G163800	leaf-base	2	79	3.766169962	1.527412119	0.000129354
TraesCS7D02G419400	leaf-base	1	22	3.760280786	0.938533751	9.63E-07
TraesCS5D02G015600	leaf-base	1	33	3.760258796	0.735746231	7.77E-09
TraesCS6D02G251500	leaf-base	7	106	3.759051523	0.387316813	4.40E-23
TraesCS4D02G174200	leaf-base	2	39	3.755379559	0.61871876	4.49E-11
TraesCS7D02G488800	leaf-base	33	476	3.749698534	0.34126722	1.15E-28
TraesCS2D02G376300	leaf-base	5	79	3.743141312	0.517321664	2.57E-14
TraesCS3A02G231900	leaf-base	25	356	3.734248763	0.286209892	4.22E-39
TraesCS4A02G386300	leaf-base	17	245	3.733492622	0.293038722	1.89E-37
TraesCS1B02G473000LC	leaf-base	32	449	3.731108021	0.299000743	4.65E-36
TraesCS4A02G050000	leaf-base	7	111	3.730064039	0.378502963	1.07E-23
TraesCSU02G106100	leaf-base	10	140	3.726625533	0.339005409	1.08E-28
TraesCS4D02G187500	leaf-base	3	57	3.719703539	0.659760065	5.07E-10
TraesCS5D02G271100	leaf-base	18	266	3.718742377	0.31770361	4.12E-32
TraesCS4A02G078900	leaf-base	1	27	3.711659455	0.707837583	3.98E-09
TraesCS5A02G552510LC	leaf-base	69	959	3.710750465	0.304899721	1.85E-34
TraesCS3B02G385400	leaf-base	7	106	3.708977373	0.359708266	1.23E-25
TraesCS6A02G141900	leaf-base	6	108	3.704997265	0.652342898	4.03E-10
TraesCS4A02G303900	leaf-base	17	241	3.701923307	0.42580808	3.43E-19
TraesCS5A02G172800	leaf-base	17	243	3.696287264	0.386267544	1.52E-22
TraesCS3A02G471700	leaf-base	12	193	3.696115132	0.499624754	8.08E-15
TraesCS4D02G169100	leaf-base	131	1772	3.6940603	0.241029535	7.54E-53
TraesCS2B02G490400	leaf-base	968	13451	3.693163226	0.341779377	7.62E-28
TraesCS5A02G211600	leaf-base	7	101	3.684307343	0.403475532	7.93E-21
TraesCS2B02G920500LC	leaf-base	4	64	3.679055445	0.535724318	3.11E-13
TraesCS7A02G307300	leaf-base	5	74	3.676650107	0.464718794	1.82E-16
TraesCS6D02G245800	leaf-base	18	255	3.676492873	0.327530733	8.50E-30
TraesCS1D02G309100	leaf-base	5	82	3.67518752	0.473959956	5.94E-16
TraesCS5D02G317200	leaf-base	1	22	3.671835195	1.001395244	3.40E-06
TraesCS6D02G276500	leaf-base	1	27	3.671196655	0.743910216	1.80E-08
TraesCS5D02G049700	leaf-base	4	71	3.668411386	0.707550271	5.34E-09
TraesCSU02G030100	leaf-base	10	140	3.665638792	0.427121229	8.60E-19
TraesCS3B02G063500	leaf-base	8	130	3.658854847	0.618954056	1.10E-10
TraesCS1A02G364100	leaf-base	1	61	3.653710117	1.560410371	0.000185084
TraesCS6D02G332700	leaf-base	3	82	3.652711551	1.12654569	1.44E-05
TraesCS4A02G016400	leaf-base	5	74	3.650543982	0.420735039	3.93E-19
TraesCS3B02G164700	leaf-base	1	20	3.6491293	0.911029526	9.75E-07
TraesCS7D02G215700	leaf-base	18	294	3.648334951	0.647263696	5.08E-10
TraesCS1B02G461600	leaf-base	4	60	3.647611301	0.439316493	8.43E-18
TraesCS7D02G366800	leaf-base	3	47	3.647169674	0.537768614	5.42E-13
TraesCS4B02G036700	leaf-base	5	87	3.645923782	0.559563401	2.99E-12
TraesCS5A02G109300	leaf-base	83	1071	3.645917266	0.209295507	1.41E-67
TraesCS2D02G597200	leaf-base	10	150	3.64577974	0.461801642	2.07E-16
TraesCS1D02G118000	leaf-base	36	478	3.643369089	0.297814374	8.71E-35
TraesCS2A02G395100	leaf-base	1	31	3.641381942	0.916948292	1.11E-06
TraesCS2D02G425700	leaf-base	6	102	3.640362121	0.533606528	4.17E-13
TraesCS5A02G492000	leaf-base	37	475	3.636863835	0.213051133	5.51E-65
TraesCS1A02G144100LC	leaf-base	1	28	3.631891272	0.80007344	1.09E-07
TraesCS2A02G210300	leaf-base	3	58	3.63065485	0.663975637	1.26E-09
TraesCS1B02G121200	leaf-base	2	60	3.627814292	1.134720657	1.68E-05
TraesCSU02G057300	leaf-base	112	1464	3.627599439	0.276444253	1.59E-39
TraesCS3B02G440600	leaf-base	4	60	3.627215818	0.466558003	5.11E-16
TraesCS1D02G059800	leaf-base	2	41	3.624389672	0.599489785	5.10E-11
TraesCS1A02G396700LC	leaf-base	47	611	3.624323107	0.287057342	7.56E-37
TraesCS3A02G530800	leaf-base	11	160	3.621364831	0.392128967	3.17E-21
TraesCS7B02G064110LC	leaf-base	1	20	3.609120035	0.89588003	8.97E-07
TraesCS5B02G380600	leaf-base	108	1344	3.600820186	0.188165693	5.50E-81
TraesCS5B02G206000	leaf-base	10	139	3.599447015	0.353077042	3.91E-25
TraesCS1D02G419000	leaf-base	4	60	3.59937894	0.598777654	6.24E-11
TraesCS3B02G395900	leaf-base	334	4148	3.598375835	0.187795001	3.65E-81
TraesCS3B02G062800	leaf-base	6	86	3.594647108	0.499410554	3.31E-14
TraesCS2A02G453700	leaf-base	71	893	3.594595947	0.246217136	3.25E-48
TraesCS3A02G315800	leaf-base	47	596	3.594117074	0.297440079	5.18E-34
TraesCS4A02G226100	leaf-base	6	89	3.591131497	0.455976627	2.40E-16
TraesCS7A02G240100	leaf-base	21	274	3.589542546	0.271174556	3.68E-40
TraesCS4D02G102900	leaf-base	1	26	3.575212913	0.965880582	3.07E-06
TraesCS5B02G217400LC	leaf-base	1	22	3.572439996	1.021595344	6.32E-06
TraesCS3B02G096600	leaf-base	12	156	3.571812792	0.277054071	2.94E-38
TraesCS3D02G283700	leaf-base	17	226	3.569390114	0.400618016	5.55E-20
TraesCS5B02G535400	leaf-base	7	100	3.568058809	0.526052787	5.44E-13
TraesCS5D02G210600	leaf-base	1	32	3.565597791	0.847051286	4.41E-07
TraesCS3A02G173000	leaf-base	1	25	3.564612974	0.696918092	7.63E-09
TraesCS1A02G244300	leaf-base	5	77	3.564262596	0.441294526	5.11E-17
TraesCS6B02G340500	leaf-base	13	180	3.559964503	0.410215501	3.93E-19
TraesCS3A02G352700	leaf-base	4	54	3.550856001	0.468750615	2.27E-15
TraesCS7D02G448000	leaf-base	11	148	3.542811363	0.468453009	2.48E-15
TraesCS4B02G396500	leaf-base	11	139	3.54121182	0.331402421	2.71E-27
TraesCS5B02G030600	leaf-base	7	105	3.528035103	0.433469344	3.18E-17
TraesCS2D02G456900	leaf-base	18	228	3.526947955	0.328622992	1.68E-27
TraesCS3A02G201800LC	leaf-base	34	414	3.526885916	0.245790835	1.16E-46
TraesCS2B02G621000	leaf-base	9	121	3.525616072	0.395315117	5.22E-20
TraesCS6B02G063800	leaf-base	11	148	3.520938782	0.435425905	4.82E-17
TraesCS3B02G531400	leaf-base	62	731	3.518613502	0.208996076	2.87E-63
TraesCS2B02G351100	leaf-base	9	115	3.5177085	0.331939449	6.78E-27
TraesCS2A02G044900	leaf-base	10	135	3.511434083	0.361879037	4.53E-23
TraesCS7A02G183100	leaf-base	2	40	3.507149842	0.554985915	1.03E-11
TraesCS4B02G223600	leaf-base	21	257	3.506325468	0.292882242	1.98E-33
TraesCS1B02G440500	leaf-base	2	41	3.501630063	0.770596983	1.10E-07
TraesCS3D02G212000	leaf-base	6	90	3.500556992	0.542300836	4.49E-12
TraesCS2B02G717200LC	leaf-base	4	56	3.498108331	0.524336833	1.15E-12
TraesCS5B02G407800	leaf-base	121	1428	3.494891695	0.24578661	7.21E-46
TraesCS2B02G289700	leaf-base	4	64	3.490146399	0.694877552	1.22E-08
TraesCS5A02G259200LC	leaf-base	21	277	3.489912834	0.502191206	1.85E-13
TraesCS3A02G076300	leaf-base	5	80	3.488406405	0.581499043	6.90E-11
TraesCS1B02G221300	leaf-base	5	81	3.487248734	0.726572541	3.50E-08
TraesCS7D02G037400	leaf-base	1	32	3.487086954	0.869738337	9.99E-07
TraesCSU02G166100	leaf-base	8	100	3.485458567	0.350414735	4.54E-24
TraesCS4B02G079300	leaf-base	11	142	3.479279692	0.312697472	2.67E-29
TraesCS2A02G539400	leaf-base	31	381	3.478762895	0.341838901	4.92E-25
TraesCS2A02G586500	leaf-base	82	964	3.478594748	0.277599479	2.57E-36
TraesCS1A02G210600	leaf-base	5	69	3.473248433	0.409843993	2.19E-18
TraesCS1D02G236000	leaf-base	10	122	3.46972894	0.352490363	1.25E-23
TraesCS5D02G074300	leaf-base	22	262	3.463656636	0.283326838	1.03E-34
TraesCS4D02G223900	leaf-base	17	198	3.458430517	0.283720988	1.58E-34
TraesCS6B02G176800	leaf-base	12	144	3.457345175	0.356839338	5.37E-23
TraesCS1B02G088900	leaf-base	1	20	3.457239132	0.759680883	1.08E-07
TraesCS2A02G156400	leaf-base	63	740	3.456830373	0.303540314	1.53E-30
TraesCS4B02G228000	leaf-base	19	233	3.447080136	0.292943663	2.19E-32
TraesCS2B02G205900LC	leaf-base	27	312	3.446137911	0.271563297	3.78E-37
TraesCS3A02G260000	leaf-base	6	74	3.445109677	0.476261165	2.73E-14
TraesCS4A02G585300LC	leaf-base	33	404	3.441578382	0.414846075	9.54E-18
TraesCS1B02G091400LC	leaf-base	91	1043	3.437597998	0.265707376	1.82E-38
TraesCS5B02G405500	leaf-base	5	67	3.436886587	0.402178297	1.26E-18
TraesCS6B02G412100	leaf-base	74	870	3.434486698	0.334373251	1.98E-25
TraesCS7D02G414700	leaf-base	14	170	3.432793079	0.291048805	1.62E-32
TraesCS6D02G320200	leaf-base	2	36	3.431774845	0.606905009	4.87E-10
TraesCS2D02G178700	leaf-base	25	293	3.431312705	0.291955464	2.62E-32
TraesCS5B02G215900	leaf-base	8	95	3.430338695	0.383034519	4.02E-20
TraesCS5B02G052000	leaf-base	31	357	3.429720385	0.256929646	9.41E-41
TraesCSU02G057200	leaf-base	61	682	3.428944031	0.234859631	3.55E-48
TraesCS3B02G045900	leaf-base	5	78	3.428924178	0.554814497	2.45E-11
TraesCS1D02G000400	leaf-base	5	68	3.425768131	0.525979189	3.24E-12
TraesCS7D02G417600	leaf-base	1	31	3.424704896	1.236652483	6.61E-05
TraesCS3D02G480100	leaf-base	1	29	3.423437907	0.829177685	6.43E-07
TraesCS7D02G358000	leaf-base	2	33	3.423435823	0.641107882	2.58E-09
TraesCS1B02G363900	leaf-base	4	62	3.422276298	0.579047208	1.18E-10
TraesCS3D02G534100	leaf-base	6	75	3.414235271	0.391553668	3.03E-19
TraesCS4A02G263200	leaf-base	6	78	3.412705987	0.476077302	4.39E-14
TraesCS2D02G411300	leaf-base	19	239	3.412527323	0.434030951	2.86E-16
TraesCS3A02G035500	leaf-base	30	361	3.411970843	0.386082085	1.12E-19
TraesCS5D02G538600	leaf-base	62	738	3.411903682	0.395014764	6.03E-19
TraesCS5A02G049400	leaf-base	1	21	3.407179578	0.831410137	7.31E-07
TraesCS5A02G295400	leaf-base	4	60	3.40386496	0.500051844	4.99E-13
TraesCS6B02G424200	leaf-base	9	113	3.402358227	0.45747373	6.65E-15
TraesCS3D02G115800	leaf-base	16	191	3.401523935	0.387716304	1.96E-19
TraesCS2D02G356500	leaf-base	13	151	3.39925878	0.27805223	1.09E-34
TraesCS4A02G106100	leaf-base	9	112	3.397265007	0.441327301	9.98E-16
TraesCS4D02G353900	leaf-base	3	48	3.393615175	0.495061091	3.69E-13
TraesCS5B02G322300	leaf-base	1	24	3.393131689	0.778540043	2.54E-07
TraesCS4D02G344300	leaf-base	6	82	3.392821539	0.465962426	2.03E-14
TraesCS6D02G312800	leaf-base	60	660	3.391896244	0.222083925	1.96E-52
TraesCS2B02G182000	leaf-base	22	274	3.391554041	0.483560195	1.28E-13
TraesCS1D02G254500	leaf-base	91	983	3.379957412	0.192400015	1.37E-68
TraesCS2A02G453600	leaf-base	19	222	3.379489579	0.395796787	1.39E-18
TraesCS1A02G236400	leaf-base	9	104	3.370384266	0.337914836	3.86E-24
TraesCS2B02G161800LC	leaf-base	6	78	3.369708585	0.477311022	9.48E-14
TraesCS7B02G283400	leaf-base	1	17	3.365775991	0.907056174	3.23E-06
TraesCS2D02G061200	leaf-base	53	605	3.361438107	0.361026138	1.86E-21
TraesCS4A02G255700	leaf-base	10	112	3.360541628	0.341096275	1.26E-23
TraesCS1D02G206700	leaf-base	17	186	3.35808648	0.304963653	1.04E-28
TraesCS2A02G204500	leaf-base	1	22	3.357761175	0.74460398	1.36E-07
TraesCS3A02G416200	leaf-base	5	59	3.356648835	0.430980505	5.25E-16
TraesCS1B02G381700	leaf-base	1	38	3.351770012	1.1532506	4.62E-05
TraesCS1B02G343000	leaf-base	2	36	3.347316817	0.557774326	7.37E-11
TraesCS3D02G223300	leaf-base	117	1272	3.346624166	0.306009703	2.32E-28
TraesCS6A02G269100	leaf-base	19	209	3.345571397	0.318652219	2.15E-26
TraesCS2B02G317400LC	leaf-base	56	593	3.338541896	0.227629411	1.59E-48
TraesCS4B02G045700	leaf-base	20	217	3.336840983	0.304275459	1.70E-28
TraesCS5A02G286100	leaf-base	14	154	3.336012272	0.298078518	1.49E-29
TraesCS2A02G127100	leaf-base	120	1254	3.335828866	0.17929781	1.29E-76
TraesCS7A02G426100	leaf-base	239	2523	3.334900037	0.240349152	9.87E-44
TraesCS2D02G281700	leaf-base	18	276	3.33484196	0.808492186	6.83E-07
TraesCSU02G096500	leaf-base	1	21	3.334571038	1.123208073	3.87E-05
TraesCS4A02G049100	leaf-base	162	1729	3.333974373	0.269687841	2.34E-35
TraesCS7B02G694400LC	leaf-base	3	44	3.332349392	0.513817279	4.11E-12
TraesCS4B02G191100	leaf-base	37	395	3.328082938	0.27381942	2.76E-34
TraesCS7B02G327400	leaf-base	4	57	3.32704933	0.521867467	8.13E-12
TraesCS3A02G329400	leaf-base	5	75	3.324114341	0.568463932	1.79E-10
TraesCS2A02G166300	leaf-base	2	36	3.322949893	0.562660542	1.29E-10
TraesCS2A02G527800	leaf-base	8	90	3.321966994	0.353130337	8.16E-22
TraesCS7B02G235400	leaf-base	3	40	3.321590491	0.593684674	7.22E-10
TraesCS3D02G426400LC	leaf-base	5	64	3.321215712	0.470562974	1.00E-13
TraesCS2A02G474300	leaf-base	4	47	3.320266168	0.493105641	8.59E-13
TraesCS6A02G057400	leaf-base	3	45	3.318889229	0.57516247	2.77E-10
TraesCS7B02G020300	leaf-base	7	91	3.31874573	0.455443485	2.08E-14
TraesCS1D02G091300	leaf-base	1	22	3.316718696	0.728166004	1.14E-07
TraesCS1A02G150400	leaf-base	7	83	3.313911048	0.358123618	3.27E-21
TraesCS3B02G259300	leaf-base	96	1007	3.311863901	0.277209058	3.16E-33
TraesCS4A02G454800	leaf-base	11	126	3.310558049	0.342962467	8.57E-23
TraesCS3D02G280600	leaf-base	120	1283	3.310534987	0.311670583	6.37E-27
TraesCS7D02G126300	leaf-base	3	44	3.310364415	0.508581253	3.61E-12
TraesCS3A02G370300LC	leaf-base	6	76	3.307987435	0.418246702	2.22E-16
TraesCS6A02G153700	leaf-base	3	44	3.307535794	0.642553537	7.31E-09
TraesCS7D02G271900	leaf-base	9	106	3.305876913	0.308027153	2.05E-27
TraesCS3B02G165100	leaf-base	6	70	3.304933904	0.487020063	6.17E-13
TraesCS3A02G280800	leaf-base	107	1147	3.302536723	0.328954463	2.21E-24
TraesCS1A02G276200LC	leaf-base	2	31	3.300435871	0.671765789	2.27E-08
TraesCS4A02G234100	leaf-base	8	107	3.296690117	0.665004405	1.85E-08
TraesCS5B02G089700	leaf-base	3	45	3.295385398	0.545623922	6.14E-11
TraesCS5A02G262700	leaf-base	3	37	3.295188181	0.540276194	4.34E-11
TraesCS3D02G260200	leaf-base	9	105	3.294090166	0.353555107	1.90E-21
TraesCS2B02G482800LC	leaf-base	2	30	3.291291131	0.645385787	9.32E-09
TraesCS4A02G388600LC	leaf-base	4	69	3.289318817	0.806857902	8.49E-07
TraesCS2B02G148900	leaf-base	104	1056	3.288815509	0.180413529	1.33E-73
TraesCS1D02G094700	leaf-base	10	121	3.288629524	0.361773423	1.43E-20
TraesCS4D02G103900	leaf-base	7	78	3.288604459	0.443989748	9.14E-15
TraesCS4B02G332800	leaf-base	264	2824	3.28469041	0.356032881	4.34E-21
TraesCS2D02G107300	leaf-base	2	32	3.278939239	0.712417185	9.49E-08
TraesCS5A02G322300	leaf-base	3	45	3.278790387	0.491807146	1.37E-12
TraesCS7A02G355900	leaf-base	1	18	3.277249801	0.780950324	5.31E-07
TraesCS5B02G214700	leaf-base	10	117	3.276993279	0.479942465	4.84E-13
TraesCS5A02G140000	leaf-base	3	45	3.274245222	0.486875165	9.46E-13
TraesCS1B02G073600	leaf-base	21	218	3.271701359	0.256042509	1.59E-37
TraesCS7D02G089200	leaf-base	12	127	3.271567312	0.354658574	4.46E-21
TraesCS3A02G443000	leaf-base	1	22	3.271085954	0.78572413	6.10E-07
TraesCS5D02G514800LC	leaf-base	11	134	3.266757994	0.503200066	4.18E-12
TraesCS3B02G557400LC	leaf-base	1	21	3.266703209	0.715743849	1.14E-07
TraesCS1B02G195500	leaf-base	5	62	3.263696527	0.474265511	3.46E-13
TraesCS5D02G228300	leaf-base	8	91	3.263549133	0.453731841	4.23E-14
TraesCS3B02G200000	leaf-base	24	253	3.262929657	0.357473533	1.06E-20
TraesCS5A02G503900	leaf-base	78	813	3.256724264	0.334315096	4.04E-23
TraesCS7B02G107900	leaf-base	6	68	3.255004366	0.461159713	1.07E-13
TraesCS5B02G262900	leaf-base	32	338	3.254215069	0.304294771	3.26E-27
TraesCS5A02G047000	leaf-base	37	380	3.250502568	0.27078169	1.80E-33
TraesCS5D02G190700	leaf-base	7	90	3.250271425	0.612440501	3.42E-09
TraesCS6A02G106000	leaf-base	3	41	3.242038356	0.567370208	4.02E-10
TraesCS1B02G182400	leaf-base	29	293	3.239805226	0.287683044	7.93E-30
TraesCS3A02G092800	leaf-base	2	34	3.238413268	0.671071245	3.57E-08
TraesCS5D02G087900	leaf-base	6	75	3.229563959	0.4765359	7.05E-13
TraesCS5B02G246400	leaf-base	29	289	3.227539206	0.262555932	6.18E-35
TraesCS7A02G001100	leaf-base	9	103	3.226450395	0.432049001	6.32E-15
TraesCS7A02G526800	leaf-base	3	36	3.224595678	0.609034651	3.73E-09
TraesCS5A02G163600	leaf-base	40	391	3.224313258	0.243725046	5.88E-40
TraesCS5B02G054100	leaf-base	1	20	3.222275352	0.905978065	6.13E-06
TraesCS7D02G037100	leaf-base	2	33	3.2218757	0.816469676	1.47E-06
TraesCS7B02G082000	leaf-base	9	106	3.221538108	0.420271908	1.51E-15
TraesCS6D02G236800	leaf-base	10	103	3.21994747	0.324294211	7.17E-24
TraesCS5A02G456700	leaf-base	15	153	3.218923133	0.300859426	3.26E-27
TraesCS3B02G486400	leaf-base	2	37	3.217479352	0.928859927	8.48E-06
TraesCS3B02G356500	leaf-base	15	161	3.21743046	0.406713583	2.42E-16
TraesCS1B02G539000LC	leaf-base	1	23	3.21338746	1.067285552	3.69E-05
TraesCS1D02G142000	leaf-base	12	127	3.210385436	0.361333458	9.36E-20
TraesCS4B02G263300	leaf-base	3	44	3.209516062	0.632781382	1.14E-08
TraesCS7A02G238900	leaf-base	19	195	3.209002692	0.360496807	8.12E-20
TraesCS1B02G446400	leaf-base	7	81	3.208460364	0.457100657	1.46E-13
TraesCS7B02G207600	leaf-base	6	64	3.207439101	0.467932754	4.38E-13
TraesCS6A02G241800	leaf-base	11	121	3.203070948	0.33092609	7.77E-23
TraesCS5D02G019400	leaf-base	4	46	3.201864596	0.490505162	3.58E-12
TraesCS6A02G215300	leaf-base	27	268	3.19616599	0.259182114	4.12E-35
TraesCS1B02G566600LC	leaf-base	15	157	3.194407747	0.350337879	1.27E-20
TraesCS4B02G393300	leaf-base	167	1779	3.193568477	0.448866494	7.79E-14
TraesCS6D02G106000	leaf-base	1	22	3.19343819	0.654640598	2.91E-08
TraesCS7D02G088000	leaf-base	2	48	3.189640767	1.004670132	2.26E-05
TraesCS2A02G178100	leaf-base	2	26	3.188788311	0.683822059	7.77E-08
TraesCS2D02G063000	leaf-base	246	2324	3.186221036	0.208622392	2.65E-52
TraesCS4B02G319900	leaf-base	16	162	3.186117551	0.300316866	8.66E-27
TraesCS7A02G314900	leaf-base	40	380	3.185645142	0.217357203	2.27E-48
TraesCS5A02G145600	leaf-base	11	112	3.185572173	0.332774509	2.13E-22
TraesCS3B02G016500	leaf-base	5	57	3.184150665	0.49503272	6.58E-12
TraesCS3A02G129600	leaf-base	39	375	3.183890243	0.2709141	3.60E-32
TraesCS5A02G488500	leaf-base	8	80	3.182834014	0.326919841	4.72E-23
TraesCS3B02G261200	leaf-base	20	205	3.180800502	0.326434984	4.39E-23
TraesCS2D02G391700	leaf-base	20	208	3.180276557	0.412498258	1.15E-15
TraesCS5A02G558000	leaf-base	4	51	3.180081336	0.522765428	5.33E-11
TraesCS3D02G221400	leaf-base	36	348	3.176763714	0.30023721	1.17E-26
TraesCSU02G024500	leaf-base	20	205	3.17524105	0.408994357	7.71E-16
TraesCS3D02G041800	leaf-base	20	212	3.172748424	0.451515732	1.45E-13
TraesCS5D02G391000	leaf-base	1	19	3.169536289	0.881977596	5.61E-06
TraesCS1B02G352400	leaf-base	5	58	3.169086155	0.461789036	4.34E-13
TraesCS6D02G403400	leaf-base	12	125	3.168871784	0.396931472	1.49E-16
TraesCS4A02G313600	leaf-base	13	119	3.165289109	0.270910929	8.10E-32
TraesCS7B02G350200	leaf-base	47	499	3.165066859	0.448109647	1.14E-13
TraesCS5B02G566100	leaf-base	10	97	3.163190921	0.30130062	2.78E-26
TraesCS4B02G335300	leaf-base	131	1300	3.161443516	0.365695297	7.50E-19
TraesCS2A02G301500	leaf-base	118	1112	3.160666358	0.241569383	4.21E-39
TraesCS7A02G426700	leaf-base	107	1061	3.157713272	0.3673988	1.14E-18
TraesCS6A02G327900	leaf-base	2	52	3.151813257	1.255712998	0.000161883
TraesCS6D02G243800	leaf-base	38	366	3.150980481	0.325331454	7.91E-23
TraesCS5B02G465800	leaf-base	23	222	3.147841903	0.333877847	8.53E-22
TraesCS6A02G068300	leaf-base	280	2611	3.147628843	0.246558963	2.22E-37
TraesCS5D02G149600	leaf-base	3	33	3.142930613	0.591566844	3.68E-09
TraesCS6A02G385200	leaf-base	17	174	3.141490165	0.473329685	1.93E-12
TraesCS7A02G127700	leaf-base	15	141	3.141203148	0.293450662	3.48E-27
TraesCS7A02G347800	leaf-base	3	41	3.137230313	0.508664945	3.41E-11
TraesCS6B02G128200	leaf-base	6	73	3.137071791	0.659585753	5.38E-08
TraesCS5A02G216400	leaf-base	9	87	3.135050659	0.340012766	5.62E-21
TraesCS2D02G191800	leaf-base	2	25	3.134775556	0.66519593	6.55E-08
TraesCS2D02G157800	leaf-base	2	32	3.13456081	0.830530597	3.01E-06
TraesCS2D02G129500	leaf-base	158	1426	3.132165404	0.178330075	2.16E-68
TraesCS7D02G357400	leaf-base	8	82	3.131841627	0.456553797	4.63E-13
TraesCS3B02G087900LC	leaf-base	11	123	3.130048121	0.567243495	1.30E-09
TraesCS4A02G448300	leaf-base	4	63	3.128022095	0.792391056	1.58E-06
TraesCS4D02G255800	leaf-base	83	767	3.127927078	0.245295143	2.76E-37
TraesCS5B02G311700	leaf-base	2	39	3.121726706	0.847131914	4.22E-06
TraesCS6D02G083500	leaf-base	3	44	3.120313818	0.804996228	2.09E-06
TraesCS5D02G399900	leaf-base	3	38	3.117285731	0.491223522	1.20E-11
TraesCS2D02G372000	leaf-base	3	34	3.116778333	0.555689361	8.10E-10
TraesCS1D02G352200	leaf-base	13	129	3.116771826	0.306436432	8.10E-25
TraesCS6B02G092200	leaf-base	485	4418	3.114963131	0.249129247	5.89E-36
TraesCS7B02G191300	leaf-base	3	42	3.113622504	0.718344993	3.44E-07
TraesCS2A02G539500	leaf-base	16	164	3.111368784	0.424377247	1.93E-14
TraesCS5B02G037600	leaf-base	4	44	3.111347693	0.569356659	1.75E-09
TraesCS7B02G285400	leaf-base	1	19	3.11117616	0.913265012	1.12E-05
TraesCS7A02G440800	leaf-base	3	42	3.111136583	0.713071796	3.06E-07
TraesCS3A02G283600	leaf-base	5	54	3.110691679	0.406191194	1.84E-15
TraesCS2B02G180300	leaf-base	14	137	3.104433621	0.315797331	2.20E-23
TraesCS2B02G318600	leaf-base	9	89	3.10205821	0.36274367	1.76E-18
TraesCS5D02G524100	leaf-base	1	22	3.101628922	0.723065702	4.18E-07
TraesCS5A02G310700	leaf-base	17	182	3.099945382	0.496131375	2.21E-11
TraesCS1B02G299300	leaf-base	65	603	3.098713387	0.311867115	8.11E-24
TraesCS5D02G147200	leaf-base	2	28	3.098379942	0.578007635	3.03E-09
TraesCS2A02G170200	leaf-base	102	927	3.097856273	0.273304872	4.50E-30
TraesCS5D02G074900	leaf-base	3	41	3.096586698	0.634820268	3.19E-08
TraesCS5A02G031000	leaf-base	2	32	3.096326756	0.751849211	8.41E-07
TraesCS6A02G378100LC	leaf-base	5	49	3.093031755	0.492457217	1.83E-11
TraesCS5A02G292900LC	leaf-base	28	252	3.091749536	0.279249841	8.03E-29
TraesCS1A02G289900	leaf-base	2	32	3.088152616	0.87685715	7.74E-06
TraesCS5B02G358800LC	leaf-base	10	104	3.087515132	0.46210277	1.56E-12
TraesCS3D02G252100LC	leaf-base	4	41	3.087514261	0.511813222	7.93E-11
TraesCS1B02G018100	leaf-base	44	571	3.08720036	0.782337752	1.65E-06
TraesCS5A02G220600	leaf-base	2	26	3.085794353	0.603556999	1.06E-08
TraesCS5B02G219400	leaf-base	8	82	3.084342638	0.41009817	5.20E-15
TraesCS3B02G090200	leaf-base	8	86	3.084014191	0.509195763	6.93E-11
TraesCS3B02G455100LC	leaf-base	16	159	3.083478889	0.390370963	3.17E-16
TraesCS3A02G107000	leaf-base	41	379	3.082641951	0.299019517	2.16E-25
TraesCS3A02G355400	leaf-base	32	288	3.082071712	0.272644865	6.49E-30
TraesCSU02G050500	leaf-base	3	52	3.081556636	0.825411365	3.67E-06
TraesCS2B02G276000	leaf-base	11	119	3.079678331	0.51937776	1.44E-10
TraesCS5B02G239700	leaf-base	2	29	3.074345825	0.625448039	2.75E-08
TraesCS2A02G193000	leaf-base	8	78	3.072089101	0.356873505	1.16E-18
TraesCS1B02G199600	leaf-base	7	131	3.068607416	1.062381697	5.98E-05
TraesCS2B02G603600	leaf-base	9	90	3.067899094	0.465245688	2.77E-12
TraesCS7B02G094400	leaf-base	11	111	3.06637472	0.381121411	1.06E-16
TraesCS2A02G129200	leaf-base	2	27	3.064681922	0.674633131	1.49E-07
TraesCS2A02G255500	leaf-base	7	74	3.063496312	0.430522438	9.14E-14
TraesCS4D02G276500	leaf-base	1	24	3.063240546	0.712201007	4.15E-07
TraesCS3A02G147500	leaf-base	1	24	3.062143887	1.16827921	0.000129066
TraesCS1D02G187100	leaf-base	5	56	3.060948191	0.424563957	4.85E-14
TraesCS6B02G559300LC	leaf-base	19	174	3.056144951	0.289464312	1.82E-26
TraesCS2A02G196100	leaf-base	3	34	3.055513541	0.508151911	9.23E-11
TraesCS6B02G353300	leaf-base	22	200	3.054084139	0.279231696	3.56E-28
TraesCS1B02G250900	leaf-base	1	18	3.053244371	0.889605235	1.08E-05
TraesCS5D02G168500	leaf-base	28	378	3.049723506	0.867449006	8.19E-06
TraesCS2D02G217000	leaf-base	3	44	3.045383188	0.669030149	1.46E-07
TraesCS3A02G013800	leaf-base	2	27	3.04487966	0.672444545	1.62E-07
TraesCS2D02G009200	leaf-base	13	120	3.04437638	0.374505356	5.74E-17
TraesCS4D02G078100	leaf-base	20	179	3.044187904	0.221975665	1.36E-42
TraesCS3D02G479100	leaf-base	30	259	3.040247438	0.23741307	1.67E-37
TraesCS2B02G445300	leaf-base	3	40	3.040153789	0.754875215	1.27E-06
TraesCS6A02G329100	leaf-base	1	14	3.03765401	0.90970489	1.50E-05
TraesCS3A02G107400LC	leaf-base	2	22	3.03750095	0.713407182	5.10E-07
TraesCS1D02G096400	leaf-base	34	382	3.037007712	0.66115974	1.23E-07
TraesCS2D02G348800	leaf-base	31	292	3.035636098	0.389852702	7.91E-16
TraesCS3B02G037300	leaf-base	149	2155	3.033825729	0.950102651	2.43E-05
TraesCS2B02G411800	leaf-base	5	55	3.033517343	0.555742692	1.97E-09
TraesCS3A02G331500LC	leaf-base	13	120	3.031636449	0.431875175	1.83E-13
TraesCS3D02G371900	leaf-base	6	73	3.03042387	0.565022969	3.22E-09
TraesCS6D02G158400	leaf-base	3	34	3.02807851	0.522821606	3.31E-10
TraesCS2D02G552100	leaf-base	16	154	3.026706757	0.399692306	3.89E-15
TraesCS6D02G144600	leaf-base	219	1872	3.026129705	0.234653988	5.63E-38
TraesCS6A02G168900	leaf-base	9	85	3.025490851	0.34479681	3.14E-19
TraesCS3A02G113500	leaf-base	17	156	3.022566261	0.324814529	3.15E-21
TraesCS2A02G357700	leaf-base	17	148	3.015819998	0.266840221	7.48E-30
TraesCS1B02G322600	leaf-base	2	32	3.014636872	0.912435087	1.73E-05
TraesCS6B02G167900	leaf-base	4	40	3.014150854	0.44964987	1.49E-12
TraesCS2A02G116100	leaf-base	5	59	3.007967872	0.505656721	1.41E-10
TraesCS2D02G481700	leaf-base	6	55	3.00762743	0.410150439	2.22E-14
TraesCS5D02G514700	leaf-base	1	21	3.007248231	0.738468333	1.10E-06
TraesCS2A02G171000	leaf-base	20	177	3.006151565	0.320659575	1.73E-21
TraesCSU02G057000	leaf-base	50	431	3.00607736	0.277269578	1.05E-27
TraesCS5B02G332300	leaf-base	7	64	3.005029822	0.420956935	8.51E-14
TraesCS2A02G427200	leaf-base	3	39	3.001922056	0.63763927	7.69E-08
TraesCS4D02G174700	leaf-base	1	20	3.001192055	0.682854735	3.00E-07
TraesCS5D02G386900	leaf-base	2	23	3.000055149	0.66426263	1.79E-07
TraesCS5B02G353200	leaf-base	345	2962	2.999115526	0.287354218	6.91E-26
TraesCS3B02G293100	leaf-base	12	107	2.996146184	0.359078	1.13E-17
TraesCS7A02G270700	leaf-base	11	107	2.995296297	0.494800455	7.91E-11
TraesCS6A02G322500	leaf-base	36	303	2.994331	0.243522188	8.92E-35
TraesCS7D02G086825	leaf-base	1	18	2.99102404	0.928270308	2.31E-05
TraesCS5B02G161500	leaf-base	7	68	2.99006293	0.510615169	2.44E-10
TraesCS1B02G012000	leaf-base	3	34	2.989534519	0.617079875	4.21E-08
TraesCS7D02G082500	leaf-base	1	14	2.987881819	0.919449598	2.12E-05
TraesCS4A02G110600	leaf-base	7	70	2.986080773	0.376608317	2.92E-16
TraesCS1D02G288700	leaf-base	54	499	2.985868501	0.432252599	4.13E-13
TraesCS1A02G254000	leaf-base	1	19	2.985432664	0.789085822	3.36E-06
TraesCS5A02G508500	leaf-base	5	50	2.984332267	0.411335901	3.94E-14
TraesCS6D02G065900	leaf-base	859	7122	2.979087079	0.242353622	9.58E-35
TraesCS4A02G055500	leaf-base	1	17	2.974466184	0.905538931	1.92E-05
TraesCS1D02G336900	leaf-base	15	138	2.971901238	0.371329679	1.71E-16
TraesCS3D02G256500	leaf-base	1	22	2.969993639	0.94118951	2.91E-05
TraesCS1D02G427800LC	leaf-base	8	73	2.968046526	0.337025973	2.64E-19
TraesCS6D02G178600	leaf-base	3	33	2.967185575	0.523114898	6.92E-10
TraesCS5A02G219400	leaf-base	1	21	2.966794522	1.290177483	0.00032694
TraesCS3A02G528800	leaf-base	1	14	2.96672696	0.940630604	2.94E-05
TraesCS1B02G034200	leaf-base	5	71	2.96667081	0.922001246	2.40E-05
TraesCS5B02G068600	leaf-base	1	18	2.96592926	0.717626318	9.09E-07
TraesCS4B02G245400	leaf-base	4	38	2.965472289	0.495778505	1.24E-10
TraesCS3B02G468500	leaf-base	1	21	2.964238804	0.899191776	1.87E-05
TraesCS2D02G194400	leaf-base	30	253	2.961912001	0.239920529	5.29E-35
TraesCS6A02G379200	leaf-base	4	49	2.954367422	0.620549227	6.42E-08
TraesCS3B02G173800	leaf-base	87	740	2.951808002	0.31981295	6.92E-21
TraesCS2A02G378300	leaf-base	6	65	2.95172755	0.462020546	1.15E-11
TraesCS7B02G360800	leaf-base	11	99	2.950516062	0.482454125	5.87E-11
TraesCS3A02G204100LC	leaf-base	31	259	2.944053266	0.263269571	3.14E-29
TraesCS5B02G529400	leaf-base	16	133	2.943162245	0.275553161	6.27E-27
TraesCS3D02G299700	leaf-base	2	28	2.943071244	0.668510507	3.11E-07
TraesCS1A02G370700	leaf-base	2	24	2.943011335	0.715054101	9.99E-07
TraesCS1A02G417800	leaf-base	15	130	2.941926205	0.291346425	2.21E-24
TraesCS3B02G388300	leaf-base	14	140	2.94129104	0.53987519	2.34E-09
TraesCS5B02G054600	leaf-base	1	17	2.940876692	0.897998427	2.05E-05
TraesCS7A02G065000	leaf-base	144	1128	2.938929004	0.155174862	5.82E-79
TraesCS1A02G175200	leaf-base	911	7402	2.938315801	0.261011534	1.39E-29
TraesCS6B02G340900LC	leaf-base	8	83	2.937871594	0.504467381	3.12E-10
TraesCS3A02G226700	leaf-base	1	21	2.937666445	0.922401225	2.75E-05
TraesCS2D02G259400	leaf-base	46	364	2.936319444	0.208206863	8.73E-45
TraesCS1A02G358600	leaf-base	43	350	2.935401108	0.228545434	1.27E-37
TraesCSU02G118100	leaf-base	28	236	2.934833117	0.272364113	2.39E-27
TraesCS3D02G514000	leaf-base	1	23	2.934356211	0.756848303	2.52E-06
TraesCS7B02G392900LC	leaf-base	1	20	2.933847384	0.846797628	1.10E-05
TraesCS3B02G129800	leaf-base	28	233	2.93371954	0.251314948	1.38E-31
TraesCS5D02G385900	leaf-base	70	590	2.933718948	0.32444562	3.72E-20
TraesCS6B02G206200	leaf-base	4	38	2.931709522	0.476154543	4.73E-11
TraesCS3A02G331600LC	leaf-base	4	39	2.929957108	0.502348326	3.01E-10
TraesCS2B02G475100	leaf-base	40	325	2.929603477	0.252247589	2.74E-31
TraesCS5B02G749000LC	leaf-base	2	29	2.928270273	0.704414553	8.64E-07
TraesCS3B02G156700	leaf-base	2	19	2.92631128	0.666904192	3.38E-07
TraesCS2D02G321200	leaf-base	13	109	2.925253992	0.258787309	8.51E-30
TraesCS3A02G081300	leaf-base	1442	13747	2.923994962	0.541941099	3.13E-09
TraesCS5B02G372700LC	leaf-base	8	65	2.921783069	0.357201292	4.69E-17
TraesCS3A02G707800LC	leaf-base	1	20	2.920954827	0.702794773	8.74E-07
TraesCS4B02G217300	leaf-base	16	135	2.918974532	0.362811757	1.34E-16
TraesCS3B02G356300	leaf-base	7	58	2.917631085	0.361651867	1.14E-16
TraesCS1A02G082000	leaf-base	53	421	2.91726675	0.25331621	8.40E-31
TraesCS5B02G261300	leaf-base	6	58	2.916808731	0.531579118	1.98E-09
TraesCS5B02G482400	leaf-base	54	451	2.91604486	0.321579894	3.06E-20
TraesCS7D02G184700	leaf-base	3	34	2.909968841	0.498469247	3.01E-10
TraesCS5D02G225700LC	leaf-base	17	138	2.907363058	0.265111403	3.43E-28
TraesCS3D02G444100	leaf-base	4	41	2.905485423	0.555515826	7.40E-09
TraesCS5D02G039200	leaf-base	4	41	2.905369335	0.486439633	1.42E-10
TraesCS6B02G080000	leaf-base	8	75	2.904923591	0.496063853	2.74E-10
TraesCS2D02G331800	leaf-base	4	37	2.903094249	0.466568031	3.36E-11
TraesCS2D02G392600	leaf-base	6	60	2.90306126	0.536144395	2.92E-09
TraesCS7A02G528600	leaf-base	4	40	2.902445984	0.458700753	1.79E-11
TraesCS3D02G355900	leaf-base	206	1637	2.901234041	0.256290816	7.56E-30
TraesCS4A02G395100	leaf-base	6	59	2.89916211	0.439777317	3.56E-12
TraesCS2A02G586800	leaf-base	17	142	2.898913749	0.267274165	1.22E-27
TraesCS7B02G308000	leaf-base	98	757	2.898292974	0.18419603	3.99E-55
TraesCS3D02G103900	leaf-base	1	19	2.895701284	0.824852176	9.82E-06
TraesCS2A02G622000LC	leaf-base	1	16	2.894935234	0.89892933	2.57E-05
TraesCS5B02G552200	leaf-base	16	143	2.892577855	0.475210814	7.51E-11
TraesCS2D02G082100	leaf-base	119	976	2.891021261	0.331227132	5.77E-19
TraesCS6A02G564900LC	leaf-base	2	28	2.888441539	0.698022894	9.78E-07
TraesCS2D02G168500	leaf-base	74	575	2.885920622	0.228997265	2.68E-36
TraesCS7A02G240400	leaf-base	22	191	2.885080659	0.372941792	1.46E-15
TraesCS5D02G271000	leaf-base	5	49	2.884674327	0.552397684	7.91E-09
TraesCS4D02G286500	leaf-base	6	59	2.882540066	0.386042435	1.04E-14
TraesCS5A02G074200	leaf-base	5	46	2.882301407	0.521981963	1.73E-09
TraesCS2D02G340800	leaf-base	27	212	2.881950934	0.209545943	1.11E-42
TraesCS2B02G275500	leaf-base	107	832	2.87924718	0.22808866	2.11E-36
TraesCS5A02G493700	leaf-base	22	177	2.878094534	0.27276245	2.66E-26
TraesCS2B02G232000	leaf-base	2	26	2.876570895	0.840799001	1.36E-05
TraesCS7B02G101500	leaf-base	11	91	2.87645777	0.375264394	2.49E-15
TraesCS2A02G263500	leaf-base	3	33	2.874270327	0.485235996	1.95E-10
TraesCS5A02G403600	leaf-base	335	2650	2.87409716	0.295702943	9.12E-23
TraesCS2B02G118900	leaf-base	55	452	2.873002434	0.349626903	3.78E-17
TraesCS7A02G382700	leaf-base	2	25	2.87223579	0.725778843	2.00E-06
TraesCS1A02G157900	leaf-base	31	254	2.872106018	0.282653247	1.35E-24
TraesCS5B02G160900	leaf-base	29	239	2.869805942	0.362284848	3.73E-16
TraesCS6D02G146200	leaf-base	4	39	2.865580049	0.480161698	1.54E-10
TraesCS5D02G546900	leaf-base	2	34	2.86304816	0.861382477	1.91E-05
TraesCS1D02G283900	leaf-base	15	123	2.862300666	0.387035603	1.78E-14
TraesCS1B02G129100LC	leaf-base	1	18	2.861589591	0.789955097	6.94E-06
TraesCS5A02G478800	leaf-base	12	124	2.858022943	0.633076416	2.15E-07
TraesCS5B02G218600	leaf-base	4	49	2.857642867	0.761777656	4.40E-06
TraesCS5D02G041100	leaf-base	99	1080	2.856286197	0.744171278	3.20E-06
TraesCS2B02G358100	leaf-base	2	24	2.854416727	0.554776007	1.20E-08
TraesCS5B02G511500	leaf-base	2	23	2.852557069	0.780609669	6.26E-06
TraesCS5B02G362500	leaf-base	36	284	2.852334937	0.274310945	1.33E-25
TraesCS2A02G359600	leaf-base	7	66	2.852292176	0.43175524	3.50E-12
TraesCS3D02G298300	leaf-base	9	80	2.852036615	0.473305261	1.13E-10
TraesCS1B02G100700	leaf-base	8	67	2.850719694	0.371466024	2.42E-15
TraesCS4A02G158100	leaf-base	447	3299	2.849360299	0.161363613	7.59E-69
TraesCS1D02G173800	leaf-base	78	605	2.845866393	0.281710617	2.51E-24
TraesCS5A02G146500	leaf-base	2	43	2.845447629	1.059341089	0.00013374
TraesCS2A02G371600	leaf-base	10	90	2.844995575	0.356663949	2.56E-16
TraesCS3A02G347600	leaf-base	28	205	2.841177787	0.182231773	4.00E-54
TraesCS4D02G296000	leaf-base	14	114	2.840388642	0.315997796	6.91E-20
TraesCS7B02G169500	leaf-base	17	132	2.839514087	0.260103418	6.48E-28
TraesCS4D02G073900	leaf-base	58	460	2.838631115	0.318307051	1.27E-19
TraesCS3B02G556300	leaf-base	1	16	2.837809263	0.90784607	3.70E-05
TraesCS5D02G393200	leaf-base	28	223	2.835971914	0.325781843	7.63E-19
TraesCS5A02G018000	leaf-base	32	254	2.835098342	0.308315913	1.15E-20
TraesCS6A02G232500	leaf-base	18	141	2.834933117	0.282012789	4.13E-24
TraesCS5D02G491900	leaf-base	187	1409	2.833452303	0.24720761	1.77E-30
TraesCS3D02G415400	leaf-base	1	22	2.832132393	0.886850983	3.02E-05
TraesCS6B02G075200	leaf-base	9	78	2.829442864	0.442387853	1.32E-11
TraesCS4A02G094900	leaf-base	5	48	2.824808757	0.42313654	2.35E-12
TraesCS3B02G394600	leaf-base	152	1137	2.824633964	0.243682287	4.27E-31
TraesCS7A02G177100	leaf-base	9	76	2.824072502	0.424607057	2.75E-12
TraesCS4B02G297100	leaf-base	34	259	2.823408684	0.292206599	1.70E-22
TraesCS3B02G132900	leaf-base	53	407	2.822509509	0.267795143	3.31E-26
TraesCS3A02G343900	leaf-base	14	120	2.821827211	0.469465826	1.29E-10
TraesCS3B02G440500	leaf-base	6	60	2.820529345	0.531148228	5.57E-09
TraesCS3B02G291100	leaf-base	2	24	2.818975966	0.565113295	2.69E-08
TraesCS4A02G463900	leaf-base	2	22	2.818696698	0.721123546	2.58E-06
TraesCS4A02G007800	leaf-base	9	70	2.817851784	0.366471306	2.29E-15
TraesCS2A02G115400	leaf-base	2	22	2.81775562	0.733414172	3.31E-06
TraesCS2D02G210300	leaf-base	2	22	2.811263334	0.736840793	3.69E-06
TraesCS3B02G198700LC	leaf-base	4	49	2.808398621	0.679707972	1.11E-06
TraesCS3A02G107600	leaf-base	4	39	2.808037474	0.43421296	8.84E-12
TraesCS5D02G050800	leaf-base	9	95	2.806391233	0.709557629	2.20E-06
TraesCS3D02G321500	leaf-base	40	298	2.803888	0.255752067	4.23E-28
TraesCS2D02G177700	leaf-base	124	1018	2.797410144	0.440590042	1.83E-11
TraesCS6B02G327200	leaf-base	1	16	2.796787335	0.75022661	5.17E-06
TraesCS6B02G361400	leaf-base	1	14	2.796552608	1.013398131	0.000115149
TraesCS6D02G335500	leaf-base	19	150	2.796262104	0.334610664	1.41E-17
TraesCSU02G057100	leaf-base	85	639	2.793042772	0.314756613	2.00E-19
TraesCS4A02G411900	leaf-base	5	52	2.792772394	0.643391005	4.89E-07
TraesCS1D02G083600	leaf-base	55	396	2.791807202	0.189633603	1.91E-48
TraesCS3B02G574000	leaf-base	1	16	2.789767079	0.931898641	5.88E-05
TraesCS5B02G150600	leaf-base	10	81	2.788468721	0.350740559	3.41E-16
TraesCS1A02G311200	leaf-base	3	39	2.787885584	0.918260608	5.19E-05
TraesCS4B02G255500	leaf-base	57	418	2.787634563	0.221214734	3.26E-36
TraesCS4B02G452200LC	leaf-base	9	78	2.787574753	0.473652086	2.75E-10
TraesCS3D02G339100	leaf-base	4	35	2.786794938	0.533166498	8.85E-09
TraesCS2A02G123000	leaf-base	118	894	2.786448023	0.317124135	4.18E-19
TraesCS4D02G029800	leaf-base	7	59	2.785945836	0.402676904	5.17E-13
TraesCS5A02G304400	leaf-base	1	25	2.785785878	1.010676027	0.000117737
TraesCS7D02G178300	leaf-base	17	143	2.785523191	0.403567142	5.75E-13
TraesCS2B02G220100	leaf-base	329	2367	2.785300726	0.214758888	3.53E-38
TraesCS1D02G351800	leaf-base	4	41	2.783826112	0.376643448	2.08E-14
TraesCS4B02G193500	leaf-base	5	42	2.781922672	0.498755886	1.49E-09
TraesCS4B02G071500	leaf-base	35	261	2.779551915	0.291105198	5.25E-22
TraesCS4D02G192300	leaf-base	65	502	2.779300669	0.361881023	2.60E-15
TraesCS1B02G174100	leaf-base	19	142	2.779182347	0.275246391	2.96E-24
TraesCS6A02G065900	leaf-base	12	100	2.778363425	0.362191087	2.79E-15
TraesCS5B02G183700	leaf-base	13	113	2.776783376	0.503626162	2.10E-09
TraesCS1B02G233600	leaf-base	3	31	2.775840739	0.682391297	1.49E-06
TraesCS1B02G218700	leaf-base	2	23	2.774780803	0.664608232	9.81E-07
TraesCS5D02G222300	leaf-base	5	46	2.773629125	0.572016221	5.48E-08
TraesCS5A02G493400	leaf-base	8	68	2.769010533	0.350698432	5.32E-16
TraesCS3D02G179200	leaf-base	2	26	2.768506228	0.620447382	3.04E-07
TraesCS3A02G046000	leaf-base	539	3846	2.763976018	0.232193534	1.37E-32
TraesCS5D02G169000	leaf-base	6	57	2.763100128	0.546602165	2.12E-08
TraesCS5D02G145100	leaf-base	6	50	2.762936821	0.390985954	2.00E-13
TraesCS4D02G021000	leaf-base	1	17	2.75595963	0.806618336	1.61E-05
TraesCS2B02G413200	leaf-base	1	16	2.755885214	0.917183851	5.93E-05
TraesCS4B02G262900	leaf-base	10	75	2.75510834	0.359427627	3.02E-15
TraesCS3A02G131500	leaf-base	5	50	2.753266516	0.541170633	1.84E-08
TraesCS2D02G204700	leaf-base	2	25	2.753041862	0.646377484	7.22E-07
TraesCS6A02G333600	leaf-base	102	715	2.75276359	0.172264476	1.14E-56
TraesCS2B02G439100	leaf-base	53	411	2.751390884	0.39569434	4.34E-13
TraesCS6B02G415100	leaf-base	4	41	2.750907004	0.578495639	8.65E-08
TraesCS3B02G542100LC	leaf-base	3	36	2.74751192	0.692199631	2.26E-06
TraesCS7D02G419000	leaf-base	107	775	2.746663236	0.284442784	2.04E-22
TraesCS3D02G361500	leaf-base	44	320	2.745917968	0.263592488	1.32E-25
TraesCS2A02G144800	leaf-base	53	375	2.745845098	0.194888841	1.50E-44
TraesCS6D02G296400	leaf-base	5	47	2.745450782	0.478403732	6.60E-10
TraesCS7A02G435500	leaf-base	26	195	2.74538933	0.346622714	4.58E-16
TraesCS1A02G037400	leaf-base	20	143	2.743817053	0.247068155	1.04E-28
TraesCS2A02G130200	leaf-base	58	405	2.743770397	0.210781256	2.11E-38
TraesCS4A02G235600	leaf-base	45	321	2.741164309	0.209191507	7.10E-39
TraesCS3B02G233000	leaf-base	23	167	2.739477723	0.264975142	2.94E-25
TraesCS6B02G421500	leaf-base	21	152	2.739248485	0.25884975	2.47E-26
TraesCS5A02G383800	leaf-base	4	40	2.738679394	0.496706423	2.22E-09
TraesCS3B02G125500	leaf-base	18	135	2.737976526	0.32921414	2.13E-17
TraesCS7A02G280900	leaf-base	15	117	2.737486905	0.396387139	6.03E-13
TraesCS4A02G039700	leaf-base	8	62	2.737435973	0.381808459	1.03E-13
TraesCS4A02G098600	leaf-base	1	17	2.736221471	1.023148159	0.00015721
TraesCS1D02G432400	leaf-base	73	521	2.735742203	0.247496916	1.83E-28
TraesCS5D02G116600	leaf-base	10	76	2.733770697	0.328494793	2.06E-17
TraesCS3B02G414800	leaf-base	28	197	2.733416388	0.226410648	2.01E-33
TraesCS4D02G254500	leaf-base	4	34	2.730851856	0.477487499	7.50E-10
TraesCS3D02G155300	leaf-base	245	1745	2.728211523	0.277048051	3.55E-23
TraesCS2A02G046400	leaf-base	2	24	2.728037828	0.750686496	7.95E-06
TraesCS3D02G375900	leaf-base	1	13	2.718246703	0.980823379	0.000122851
TraesCS5B02G175800	leaf-base	103	706	2.715415708	0.218962854	4.24E-35
TraesCS2D02G387500	leaf-base	6	47	2.71411421	0.422265356	1.29E-11
TraesCS7B02G502000	leaf-base	603	5012	2.71380876	0.530879346	1.74E-08
TraesCS1A02G348800	leaf-base	8	59	2.712647466	0.323037685	1.16E-17
TraesCS4B02G398400	leaf-base	53	361	2.712181767	0.204476331	9.64E-40
TraesCS4D02G285100	leaf-base	1	14	2.708911815	0.851863415	3.70E-05
TraesCS4A02G281300	leaf-base	10	77	2.707010312	0.362810417	1.42E-14
TraesCS6B02G466700	leaf-base	57	400	2.703202318	0.253219789	1.01E-26
TraesCS1B02G122800	leaf-base	2	40	2.70112758	1.112268003	0.000315009
TraesCS6D02G129900	leaf-base	8	64	2.700637865	0.329859015	6.29E-17
TraesCS2B02G248000	leaf-base	4	36	2.700235524	0.429757801	3.16E-11
TraesCS5B02G119100	leaf-base	5	39	2.69529624	0.518120031	1.15E-08
TraesCS5B02G163200	leaf-base	5	44	2.692263201	0.533476356	2.45E-08
TraesCS3B02G429600	leaf-base	3	27	2.691396709	0.60955059	4.14E-07
TraesCS3A02G095400	leaf-base	37	254	2.689387545	0.220342827	4.54E-34
TraesCS1B02G047900	leaf-base	5	41	2.686322324	0.504222439	6.21E-09
TraesCS3A02G353100LC	leaf-base	15	129	2.683870966	0.53593857	2.98E-08
TraesCS7A02G273000	leaf-base	2	19	2.681654159	0.660309948	1.75E-06
TraesCS5D02G210700	leaf-base	78	550	2.677307689	0.313724774	4.04E-18
TraesCS2A02G294700	leaf-base	6	48	2.677147061	0.492688008	3.66E-09
TraesCS7D02G277100LC	leaf-base	6	49	2.675857344	0.482953726	2.12E-09
TraesCS2A02G266900	leaf-base	110	747	2.672276805	0.245575417	1.24E-27
TraesCS3A02G364200	leaf-base	2	22	2.672174043	0.704515421	4.87E-06
TraesCS1B02G375100	leaf-base	14	109	2.671990786	0.414518776	1.23E-11
TraesCS1D02G164300	leaf-base	6	43	2.671571231	0.405422286	5.09E-12
TraesCS2D02G453600	leaf-base	42	289	2.670091566	0.255187294	9.34E-26
TraesCS2D02G200700	leaf-base	493	4694	2.669824585	0.715341178	6.09E-06
TraesCS7D02G197300	leaf-base	10	75	2.669745989	0.39627164	2.01E-12
TraesCS2D02G599700	leaf-base	22	150	2.669676907	0.221334156	2.54E-33
TraesCS6D02G240300	leaf-base	1	17	2.665150594	0.868367049	5.52E-05
TraesCS7D02G493000	leaf-base	1	18	2.664837611	0.765328687	1.47E-05
TraesCSU02G032900	leaf-base	11	116	2.664008836	0.798425276	2.39E-05
TraesCS3B02G358700	leaf-base	1	17	2.662922533	0.984491121	0.000159004
TraesCS5B02G462600	leaf-base	317	2091	2.662067052	0.206128778	8.59E-38
TraesCS3A02G341300	leaf-base	19	132	2.659732379	0.285792009	5.68E-21
TraesCS2B02G388800	leaf-base	12	88	2.658226599	0.356349599	1.55E-14
TraesCS3D02G346700	leaf-base	14	96	2.658047545	0.309458226	2.64E-18
TraesCS6B02G374100	leaf-base	4	43	2.657137903	0.697981486	4.74E-06
TraesCS5B02G348300	leaf-base	1	15	2.656997721	0.916347465	9.24E-05
TraesCS4D02G263000	leaf-base	9	69	2.656855906	0.33927722	1.03E-15
TraesCS6A02G418300	leaf-base	135	925	2.656533986	0.284569918	4.41E-21
TraesCS2B02G360500	leaf-base	25	173	2.655757885	0.242670066	6.60E-28
TraesCS4A02G173800	leaf-base	6	48	2.652887883	0.450962886	3.42E-10
TraesCS7A02G384700	leaf-base	9	69	2.648703836	0.357995017	2.42E-14
TraesCS2B02G223800	leaf-base	8	58	2.648467441	0.361702181	4.15E-14
TraesCS3A02G283700	leaf-base	3	27	2.647261037	0.597721841	4.18E-07
TraesCS4A02G053500	leaf-base	7	51	2.646391859	0.421137737	3.41E-11
TraesCS2B02G478700	leaf-base	41	280	2.645236528	0.268161529	3.45E-23
TraesCS5B02G408800	leaf-base	2	24	2.644814835	0.694830305	4.84E-06
TraesCS2A02G064900	leaf-base	668	4354	2.643389924	0.210435943	6.79E-36
TraesCS2D02G200800	leaf-base	3	30	2.6432892	0.489307515	4.54E-09
TraesCS3D02G383000	leaf-base	10	83	2.643087296	0.481689377	2.93E-09
TraesCS4D02G115200	leaf-base	1	18	2.638580778	0.762861156	1.65E-05
TraesCS3D02G283500	leaf-base	13	95	2.637616397	0.306557674	2.41E-18
TraesCS6B02G705400LC	leaf-base	2	22	2.637593833	0.710342497	6.85E-06
TraesCS5D02G326200	leaf-base	41	281	2.636473823	0.294933978	1.47E-19
TraesCS1D02G163900	leaf-base	838	6361	2.636371495	0.477545203	2.49E-09
TraesCS6B02G190000	leaf-base	20	144	2.635295903	0.328294744	2.41E-16
TraesCS2D02G107100	leaf-base	28	195	2.634959764	0.350655832	1.09E-14
TraesCS7D02G441500	leaf-base	9	63	2.634081688	0.355321623	2.24E-14
TraesCS2A02G301400	leaf-base	8	60	2.631125247	0.424168615	5.64E-11
TraesCS5A02G441600LC	leaf-base	308	1994	2.63058803	0.21592424	6.51E-34
TraesCS2D02G174500	leaf-base	7	53	2.629253267	0.383799094	1.02E-12
TraesCS1D02G175000	leaf-base	78	517	2.627051402	0.268289058	6.96E-23
TraesCS5D02G302800	leaf-base	6	50	2.624358637	0.53696874	5.73E-08
TraesCS7B02G264600	leaf-base	2	19	2.622822417	0.680856258	4.22E-06
TraesCS6D02G165500	leaf-base	45	288	2.621201124	0.176729046	5.26E-49
TraesCS5D02G243000LC	leaf-base	17	120	2.621091112	0.289333451	5.32E-20
TraesCS4D02G096400	leaf-base	51	334	2.620117222	0.23661122	1.77E-28
TraesCS5A02G225300	leaf-base	83	543	2.619457471	0.230312979	6.79E-30
TraesCS2B02G192200	leaf-base	4	30	2.618337971	0.509803624	1.78E-08
TraesCS7D02G439800	leaf-base	42	308	2.617546952	0.412225278	2.40E-11
TraesCS2A02G161400	leaf-base	113	714	2.61735023	0.172749937	4.76E-51
TraesCS2D02G463100	leaf-base	6	45	2.617165445	0.419075357	4.49E-11
TraesCS3A02G370300	leaf-base	1	16	2.616433342	0.972481752	0.000176265
TraesCS7D02G279500	leaf-base	9	61	2.616432672	0.377011851	5.80E-13
TraesCS3A02G367900	leaf-base	11	86	2.616043017	0.426998918	9.02E-11
TraesCS3D02G041600	leaf-base	1	13	2.615633349	1.002842959	0.000220373
TraesCS4A02G017700	leaf-base	3	25	2.61479933	0.626578926	1.25E-06
TraesCS4D02G005600	leaf-base	1	12	2.614401755	0.928807705	0.000125267
TraesCS3B02G111000	leaf-base	34	224	2.613703205	0.26054082	7.24E-24
TraesCS2D02G531000	leaf-base	20	141	2.611871842	0.402818838	1.07E-11
TraesCS1A02G084900	leaf-base	5	45	2.611715351	0.483896358	4.89E-09
TraesCS5B02G223900	leaf-base	80	527	2.611543019	0.260664139	8.26E-24
TraesCS3A02G022900	leaf-base	17	114	2.60923132	0.26582486	5.72E-23
TraesCS1A02G192600	leaf-base	7	50	2.609107618	0.396510451	5.92E-12
TraesCS6B02G402300	leaf-base	54	348	2.609008944	0.203932288	4.12E-37
TraesCS6A02G116700	leaf-base	14	99	2.608193256	0.382792021	1.35E-12
TraesCS7D02G030700	leaf-base	383	2476	2.607798902	0.247977061	5.98E-26
TraesCS3A02G176500	leaf-base	56	359	2.607223044	0.224422761	4.54E-31
TraesCS5A02G142500	leaf-base	3	27	2.607087418	0.626332771	1.32E-06
TraesCS3A02G341800	leaf-base	5	41	2.606997827	0.536246252	6.62E-08
TraesCS3A02G139300	leaf-base	45	286	2.606774704	0.21064633	6.82E-35
TraesCS5B02G715100LC	leaf-base	20	164	2.606760385	0.575112634	2.86E-07
TraesCS1B02G209200	leaf-base	31	205	2.606648048	0.254695925	1.02E-24
TraesCS3D02G041500	leaf-base	114	781	2.606320913	0.349453701	1.69E-14
TraesCS2B02G170600LC	leaf-base	1	15	2.605264785	0.959595476	0.000167499
TraesCS3D02G658400LC	leaf-base	32	212	2.60284053	0.295254406	4.35E-19
TraesCS3D02G370700	leaf-base	109	683	2.600564123	0.183851942	8.78E-45
TraesCS6B02G088900	leaf-base	35	227	2.596090248	0.264625331	6.13E-23
TraesCS5A02G321300	leaf-base	18	122	2.595499709	0.271328755	5.97E-22
TraesCS3A02G407800	leaf-base	10	71	2.594717739	0.451012589	7.67E-10
TraesCS4A02G027700	leaf-base	2	21	2.594274803	0.606144287	8.41E-07
TraesCS5A02G182000	leaf-base	8	57	2.593505061	0.382970667	1.80E-12
TraesCS1A02G361000	leaf-base	5	38	2.591045043	0.494445127	1.11E-08
TraesCS3D02G338100	leaf-base	13	96	2.589662817	0.43819816	3.23E-10
TraesCS3A02G344600	leaf-base	26	178	2.589387064	0.334429007	2.20E-15
TraesCS6A02G145100	leaf-base	17	115	2.58919974	0.308710846	1.52E-17
TraesCS2D02G456500	leaf-base	31	206	2.589035342	0.324433169	3.69E-16
TraesCS5A02G049000	leaf-base	2	24	2.587495498	0.723073246	1.19E-05
TraesCS4B02G070800	leaf-base	1	11	2.586647762	0.898278718	0.000108446
TraesCS3D02G363200	leaf-base	1	16	2.583720617	0.701668871	8.31E-06
TraesCS4D02G095000LC	leaf-base	9	67	2.583135393	0.396953582	9.66E-12
TraesCS2D02G392200	leaf-base	48	357	2.582601221	0.49108326	1.03E-08
TraesCS1D02G176400	leaf-base	4	33	2.582170714	0.511531534	2.88E-08
TraesCS7A02G638700LC	leaf-base	35	231	2.581710669	0.295976466	9.76E-19
TraesCS5B02G072300	leaf-base	10	81	2.581652372	0.489678328	9.62E-09
TraesCS7B02G465000	leaf-base	59	373	2.578150391	0.223486061	1.18E-30
TraesCS7A02G427000	leaf-base	41	265	2.577978739	0.265966339	1.88E-22
TraesCS4B02G305400	leaf-base	2	19	2.576421758	0.578609698	4.22E-07
TraesCS4B02G278100	leaf-base	3	32	2.574524656	0.616483694	1.31E-06
TraesCS1B02G344600	leaf-base	2	21	2.574521421	0.694620396	7.74E-06
TraesCS3A02G345100	leaf-base	6	46	2.57435138	0.411238531	4.39E-11
TraesCS3D02G025000	leaf-base	6	46	2.574271399	0.463763501	2.34E-09
TraesCS7D02G250600	leaf-base	7	53	2.571731508	0.426333721	1.66E-10
TraesCS3D02G412300	leaf-base	45	291	2.571513883	0.291984639	4.90E-19
TraesCS2D02G600100	leaf-base	778	4841	2.571213552	0.216181138	2.07E-32
TraesCS1A02G259100	leaf-base	28	198	2.570648817	0.401044841	1.79E-11
TraesCS2D02G193400	leaf-base	40	259	2.569999215	0.255813654	6.71E-24
TraesCS4B02G113200	leaf-base	4	34	2.569440971	0.66987764	4.88E-06
TraesCS1D02G427900LC	leaf-base	39	247	2.568368348	0.262604508	8.42E-23
TraesCS2D02G170200	leaf-base	6	41	2.568201951	0.437805025	4.27E-10
TraesCS4B02G371200LC	leaf-base	2	30	2.567445423	0.813053582	4.87E-05
TraesCS2D02G367900	leaf-base	5	40	2.566645828	0.552243535	1.85E-07
TraesCS4A02G136500	leaf-base	2	19	2.566618531	0.629549697	1.97E-06
TraesCS2A02G698100LC	leaf-base	2	24	2.56573756	0.652184102	3.40E-06
TraesCS3A02G363700	leaf-base	366	2243	2.564939619	0.188494557	1.33E-41
TraesCS2D02G487300LC	leaf-base	21	140	2.564775812	0.340510033	1.06E-14
TraesCS4B02G345600	leaf-base	9	69	2.564331944	0.489909586	1.19E-08
TraesCS5A02G238000	leaf-base	8	67	2.563399211	0.562982344	2.80E-07
TraesCS4B02G371000LC	leaf-base	99	627	2.563222324	0.249881	8.63E-25
TraesCS5B02G487000	leaf-base	2	27	2.563118369	0.984269585	0.000240427
TraesCS1A02G410500	leaf-base	1	17	2.562525948	0.937887427	0.00017001
TraesCS2A02G544700	leaf-base	5	40	2.562513001	0.48191453	7.91E-09
TraesCS5B02G134200	leaf-base	8	65	2.561916938	0.526104415	6.85E-08
TraesCS3D02G320300	leaf-base	1	12	2.556869701	0.784451724	3.60E-05
TraesCSU02G099100	leaf-base	7	55	2.556771121	0.567407492	3.48E-07
TraesCS5D02G344500	leaf-base	6	41	2.553441136	0.433448339	3.80E-10
TraesCS5D02G565600	leaf-base	17	116	2.552851747	0.367760534	6.29E-13
TraesCS1D02G125800	leaf-base	100	615	2.551795994	0.219466879	4.41E-31
TraesCS6B02G298500	leaf-base	57	364	2.55074057	0.305821795	2.34E-17
TraesCS4D02G263500	leaf-base	1	17	2.550674743	0.94046153	0.000182815
TraesCS1A02G255000	leaf-base	51	320	2.550272269	0.250876355	2.16E-24
TraesCS3B02G208300	leaf-base	61	375	2.548907376	0.213763013	1.51E-32
TraesCS3B02G462700	leaf-base	1	11	2.548321492	0.875174831	0.000104725
TraesCS2B02G287000	leaf-base	3	26	2.545880329	0.62882116	2.26E-06
TraesCS7D02G347300	leaf-base	72	462	2.544607643	0.290614068	7.81E-19
TraesCS2D02G409200	leaf-base	11	72	2.543205893	0.362118046	3.74E-13
TraesCS7D02G316700	leaf-base	4	34	2.543131003	0.525896512	8.24E-08
TraesCS4B02G330100	leaf-base	6	45	2.542969976	0.400287346	2.63E-11
TraesCS5A02G484800	leaf-base	192	1187	2.542155586	0.245824914	3.87E-25
TraesCS6B02G156700	leaf-base	5	41	2.542099673	0.502697145	2.94E-08
TraesCS6B02G244900	leaf-base	78	508	2.540884572	0.341607917	2.15E-14
TraesCS5B02G492700LC	leaf-base	4	36	2.540641911	0.612855961	1.56E-06
TraesCS3B02G376500	leaf-base	22	148	2.5394813	0.320525224	6.11E-16
TraesCS5D02G540200LC	leaf-base	5	39	2.538304647	0.540282481	1.55E-07
TraesCS1D02G427900	leaf-base	2	17	2.53684692	0.642324644	3.36E-06
TraesCS2B02G219700	leaf-base	13	84	2.536305365	0.285637649	2.81E-19
TraesCS2D02G141700	leaf-base	5	44	2.535647878	0.60651309	1.37E-06
TraesCS6B02G433700	leaf-base	48	332	2.534899071	0.426400223	2.88E-10
TraesCS1A02G033500	leaf-base	1737	10969	2.533581795	0.301930591	1.59E-17
TraesCS4A02G280700	leaf-base	9	62	2.533261215	0.357174823	2.38E-13
TraesCS5D02G293700	leaf-base	28	173	2.530244809	0.21487073	8.40E-32
TraesCS4B02G191700LC	leaf-base	24	153	2.530165302	0.293960214	2.74E-18
TraesCS6D02G291400	leaf-base	10	72	2.52877138	0.390936375	1.33E-11
TraesCS7D02G226300	leaf-base	2	22	2.526156041	0.673257937	7.10E-06
TraesCS7B02G047300	leaf-base	30	188	2.526100799	0.213956336	5.94E-32
TraesCS3A02G013700	leaf-base	6	46	2.526063889	0.452534388	2.14E-09
TraesCS7B02G127100	leaf-base	5	43	2.525418558	0.549201622	2.45E-07
TraesCS3D02G128500	leaf-base	5	39	2.523870377	0.424575346	2.94E-10
TraesCS2A02G366000	leaf-base	294	1821	2.523788225	0.276367768	3.23E-20
TraesCS1B02G099600	leaf-base	6	41	2.523074929	0.376498492	3.14E-12
TraesCS5A02G542900LC	leaf-base	2	24	2.52173255	0.767292389	3.49E-05
TraesCS7B02G299800LC	leaf-base	4	37	2.521413059	0.542868948	2.01E-07
TraesCS2D02G267200	leaf-base	3	33	2.520148573	0.780550331	4.20E-05
TraesCS2A02G577000	leaf-base	17	109	2.519945293	0.289451092	1.23E-18
TraesCS5B02G468800	leaf-base	14	101	2.519264914	0.511043129	5.55E-08
TraesCS3B02G422300	leaf-base	10	73	2.518835537	0.500796386	3.46E-08
TraesCS3D02G391600	leaf-base	15	99	2.517638178	0.29319983	3.31E-18
TraesCSU02G066700	leaf-base	35	236	2.51663479	0.414871489	1.49E-10
TraesCS3D02G545200	leaf-base	475	2910	2.515851748	0.267536749	2.93E-21
TraesCS2A02G143100	leaf-base	1	12	2.513835266	1.005937864	0.00033998
TraesCS7D02G211700	leaf-base	1	18	2.513683075	0.999192001	0.00032571
TraesCS7B02G359400LC	leaf-base	13	86	2.512933607	0.349861832	1.32E-13
TraesCS1D02G550200LC	leaf-base	9	66	2.510117174	0.47064388	7.91E-09
TraesCS2D02G206600LC	leaf-base	1	16	2.508614862	0.717022132	1.77E-05
TraesCS5A02G556400	leaf-base	46	267	2.506795842	0.169803723	1.66E-48
TraesCS3D02G095600	leaf-base	43	252	2.50533475	0.167304623	7.73E-50
TraesCS1D02G214600	leaf-base	3	26	2.503287403	0.49514003	3.14E-08
TraesCS3D02G234300	leaf-base	6	43	2.502581636	0.445638511	1.85E-09
TraesCS2D02G392500	leaf-base	2	18	2.501898971	0.598802793	1.46E-06
TraesCS2A02G429200	leaf-base	1	11	2.501878627	0.890229261	0.000150208
TraesCS3A02G268300LC	leaf-base	3	33	2.499810872	0.770417661	4.13E-05
TraesCS5B02G371600	leaf-base	295	1938	2.49820498	0.400968091	5.87E-11
TraesCS5A02G513700	leaf-base	19	124	2.497939632	0.349050037	1.62E-13
TraesCS6A02G475500LC	leaf-base	3	29	2.496688102	0.644595251	4.79E-06
TraesCS5B02G219700	leaf-base	4	29	2.496167306	0.473327112	1.09E-08
TraesCS4B02G142200	leaf-base	15	98	2.495912536	0.377336965	5.65E-12
TraesCS6A02G154700	leaf-base	69	411	2.495102824	0.234789264	2.24E-26
TraesCS6A02G059600	leaf-base	34	212	2.494672024	0.308342499	1.82E-16
TraesCS2D02G229600LC	leaf-base	116	693	2.492761968	0.232899009	1.03E-26
TraesCS6B02G217400LC	leaf-base	3	28	2.492490802	0.516864904	9.50E-08
TraesCS3D02G109600	leaf-base	8	54	2.492079208	0.355625913	4.46E-13
TraesCS7B02G327000	leaf-base	95	612	2.489891242	0.378024496	6.80E-12
TraesCS1A02G309600	leaf-base	2	21	2.489418363	0.650733429	5.77E-06
TraesCS7A02G537100	leaf-base	1	11	2.48824471	0.92794372	0.000218758
TraesCS5B02G261200	leaf-base	4	35	2.487740759	0.57068325	7.22E-07
TraesCS4D02G306600	leaf-base	3	31	2.487619155	0.739238321	2.86E-05
TraesCS5D02G254000	leaf-base	3	29	2.4871073	0.606748947	2.05E-06
TraesCS1A02G590100LC	leaf-base	1	14	2.485606793	0.784662171	5.38E-05
TraesCS4B02G060600	leaf-base	22	143	2.483878648	0.382685715	1.24E-11
TraesCS2B02G448100	leaf-base	10	69	2.483742807	0.487706758	2.71E-08
TraesCS2A02G453900	leaf-base	166	956	2.483045528	0.172088845	1.95E-46
TraesCS3A02G354800	leaf-base	71	414	2.482654384	0.216088594	2.26E-30
TraesCS3B02G096500	leaf-base	1427	11020	2.482348234	0.608965954	2.26E-06
TraesCS7A02G150500	leaf-base	143	855	2.482028651	0.258188751	4.49E-22
TraesCS7A02G042000	leaf-base	15	94	2.48101736	0.367353939	2.39E-12
TraesCS5D02G270400	leaf-base	8	62	2.480970586	0.528171117	1.70E-07
TraesCS6D02G157900	leaf-base	1	14	2.480315899	0.783073378	5.43E-05
TraesCS5B02G003200	leaf-base	7	49	2.479501884	0.433564568	1.10E-09
TraesCS7A02G053900	leaf-base	9	60	2.479430704	0.382584177	1.33E-11
TraesCS3D02G348800	leaf-base	77	451	2.47837323	0.207230668	1.10E-32
TraesCS5B02G552300	leaf-base	76	452	2.477964973	0.265939386	6.62E-21
TraesCS5B02G552400	leaf-base	1	15	2.477077646	1.121432719	0.000721813
TraesCS5D02G328100	leaf-base	21	128	2.47557897	0.297609522	3.11E-17
TraesCS2D02G027600	leaf-base	44	256	2.475419502	0.199400911	5.14E-35
TraesCS7D02G360700	leaf-base	19	117	2.475188869	0.278139037	2.59E-19
TraesCS1B02G279100	leaf-base	17	106	2.475134047	0.321614132	3.66E-15
TraesCS2B02G098400	leaf-base	80	519	2.475076087	0.395676732	5.24E-11
TraesCS5B02G249800	leaf-base	30	181	2.473768421	0.267694892	1.32E-20
TraesCS2A02G420000	leaf-base	24	241	2.473403152	0.861917126	0.000133131
TraesCS6A02G442500LC	leaf-base	3	28	2.473136625	0.663014737	8.40E-06
TraesCS6B02G148000LC	leaf-base	18	118	2.472497598	0.376458341	7.84E-12
TraesCS7A02G504400	leaf-base	16	104	2.47125238	0.335051897	3.69E-14
TraesCS5B02G162100	leaf-base	49	289	2.470905688	0.228427876	3.24E-27
TraesCS2A02G462700	leaf-base	10	61	2.469285293	0.304950225	1.79E-16
TraesCS1A02G083300	leaf-base	10	67	2.46614354	0.386523679	2.50E-11
TraesCS5D02G433300	leaf-base	1	17	2.465508428	1.102415041	0.000688586
TraesCS7D02G466900	leaf-base	38	230	2.461721874	0.30695066	3.25E-16
TraesCS1A02G274100LC	leaf-base	5	42	2.460629551	0.581329329	1.26E-06
TraesCS6B02G214600	leaf-base	81	471	2.460331326	0.234533791	9.54E-26
TraesCS1A02G073600LC	leaf-base	5	36	2.459264515	0.435523603	1.69E-09
TraesCS2A02G316800	leaf-base	2	24	2.457944155	0.765743088	4.94E-05
TraesCS4B02G197800	leaf-base	6	42	2.456811334	0.38385657	2.25E-11
TraesCS3D02G416400	leaf-base	48	280	2.452670691	0.225094812	1.45E-27
TraesCS2D02G525700	leaf-base	101	584	2.451972182	0.217465663	2.51E-29
TraesCS3A02G167200	leaf-base	4	28	2.451660379	0.459838258	8.75E-09
TraesCS7B02G379400LC	leaf-base	5	38	2.450669443	0.408191169	2.35E-10
TraesCS5D02G368500	leaf-base	95	553	2.44932786	0.236214832	3.31E-25
TraesCS3A02G422800LC	leaf-base	69	404	2.447996617	0.258188214	1.58E-21
TraesCS7B02G305000	leaf-base	4	29	2.447577453	0.582795908	1.47E-06
TraesCS3B02G436800	leaf-base	1	15	2.446742089	0.85641522	0.000144103
TraesCS2A02G404000	leaf-base	89	528	2.445911324	0.290789154	1.53E-17
TraesCS5A02G366100	leaf-base	4	31	2.445631232	0.517772962	1.61E-07
TraesCS2B02G166800LC	leaf-base	3	26	2.444089262	0.680209997	1.43E-05
TraesCS2B02G197000	leaf-base	7	46	2.443400026	0.446816556	4.40E-09
TraesCS1B02G388700	leaf-base	2409	13350	2.443263173	0.136772957	4.07E-70
TraesCS7B02G420700	leaf-base	17	106	2.43971538	0.301381732	1.89E-16
TraesCS5D02G158500	leaf-base	7	52	2.439601427	0.484786623	3.89E-08
TraesCS3A02G149900	leaf-base	1	18	2.437908346	0.884463201	0.000193391
TraesCS5D02G482800	leaf-base	165	975	2.437489105	0.286290984	6.71E-18
TraesCS1B02G126900	leaf-base	70	394	2.436855086	0.210555513	9.40E-31
TraesCS1B02G265900	leaf-base	40	239	2.436407388	0.304684358	4.03E-16
TraesCS3D02G372900	leaf-base	2	22	2.435278459	0.798575135	8.38E-05
TraesCS5A02G166100	leaf-base	6	60	2.434668826	0.810762964	9.64E-05
TraesCS3D02G139600	leaf-base	86	487	2.434386964	0.201494933	2.75E-33
TraesCS4A02G042700	leaf-base	1	13	2.433161375	0.880153529	0.000190653
TraesCS1A02G305400	leaf-base	19	111	2.433074812	0.283239378	3.60E-18
TraesCS4B02G255700	leaf-base	90	518	2.432817553	0.228652046	2.13E-26
TraesCS2D02G093100	leaf-base	1	11	2.432141789	0.930104194	0.000286094
TraesCS6D02G207800	leaf-base	5	36	2.431884295	0.570373845	1.17E-06
TraesCS2B02G293600	leaf-base	40	255	2.431823567	0.393028049	8.34E-11
TraesCS7A02G246700	leaf-base	29	163	2.431689463	0.222462941	1.03E-27
TraesCS4B02G339800	leaf-base	4	36	2.43138525	0.665581371	1.19E-05
TraesCS4A02G453600LC	leaf-base	1	16	2.430358046	0.913527846	0.000254217
TraesCS2B02G209200	leaf-base	39	224	2.430244673	0.207203961	1.62E-31
TraesCS7A02G443500	leaf-base	28	161	2.429599814	0.273129469	2.83E-19
TraesCS3B02G191100	leaf-base	4	28	2.429552826	0.420977779	8.96E-10
TraesCS5A02G245100LC	leaf-base	2	21	2.429344074	0.629999989	5.72E-06
TraesCS6B02G217000	leaf-base	14	88	2.429181194	0.351965129	9.83E-13
TraesCS4A02G393200	leaf-base	5	38	2.427064492	0.534204626	3.66E-07
TraesCS4B02G014500	leaf-base	1	15	2.426724534	0.709620176	2.66E-05
TraesCS3A02G148000	leaf-base	3	25	2.425879263	0.672710888	1.41E-05
TraesCS6D02G333200	leaf-base	2	20	2.425263878	0.673192231	1.43E-05
TraesCS3B02G172400	leaf-base	2	16	2.424968674	0.637073201	6.92E-06
TraesCS1B02G068400	leaf-base	8	51	2.424472132	0.34359085	3.56E-13
TraesCS1B02G066000	leaf-base	4	46	2.423915218	0.867690278	0.000178702
TraesCS4D02G219100	leaf-base	2	17	2.423510955	0.712752605	2.85E-05
TraesCS7B02G366900	leaf-base	3	30	2.421311912	0.734551585	4.01E-05
TraesCS2D02G536100	leaf-base	1	15	2.421158848	0.885808358	0.000211922
TraesCS2A02G446900	leaf-base	10	63	2.419715619	0.403303961	2.52E-10
TraesCS7D02G357900	leaf-base	1	13	2.41926085	0.910978182	0.000262258
TraesCS3A02G378700	leaf-base	10	62	2.418303238	0.393165067	1.06E-10
TraesCS6A02G310500	leaf-base	29	177	2.418030681	0.382424308	3.80E-11
TraesCS1A02G362100	leaf-base	7	45	2.417236023	0.423426167	1.29E-09
TraesCS1A02G178400LC	leaf-base	1	13	2.416708389	0.745478186	4.80E-05
TraesCS5B02G053800	leaf-base	1	12	2.415687585	0.840203787	0.000144179
TraesCS1D02G196700	leaf-base	34	191	2.415250679	0.221934893	1.74E-27
TraesCS1D02G034100	leaf-base	106	587	2.412679172	0.171670961	3.97E-44
TraesCS2D02G061100	leaf-base	85	560	2.412302755	0.466225053	2.05E-08
TraesCS1D02G375500	leaf-base	517	2856	2.410661045	0.198404796	1.28E-33
TraesCS5B02G141200	leaf-base	5	34	2.41026359	0.502215508	1.21E-07
TraesCS6B02G364000	leaf-base	130	722	2.408898776	0.208704191	1.37E-30
TraesCS7A02G207100LC	leaf-base	3	29	2.406637053	0.673081702	1.62E-05
TraesCS3D02G355300	leaf-base	19	123	2.404990559	0.413848369	7.46E-10
TraesCS5B02G183800	leaf-base	11	76	2.404603159	0.461648849	1.75E-08
TraesCS6B02G359000	leaf-base	15	97	2.404250109	0.436969976	3.93E-09
TraesCS2D02G079500	leaf-base	8	50	2.403534306	0.384518259	5.99E-11
TraesCS2A02G427700	leaf-base	8	54	2.403430306	0.472720294	3.21E-08
TraesCS5A02G573800LC	leaf-base	2	21	2.403324485	0.68418264	2.03E-05
TraesCS4B02G015900	leaf-base	28	165	2.401634622	0.29366257	1.04E-16
TraesCS7B02G283800	leaf-base	9	57	2.401201722	0.351892199	1.71E-12
TraesCS4A02G327100	leaf-base	7	64	2.400868167	0.74560243	5.28E-05
TraesCS1A02G219200	leaf-base	54	307	2.399951158	0.242989737	4.26E-23
TraesCS2D02G096600LC	leaf-base	8	55	2.398425751	0.436611285	4.15E-09
TraesCS2A02G122900	leaf-base	14	89	2.397851847	0.384201134	6.39E-11
TraesCS2A02G481400	leaf-base	9	63	2.397722663	0.508811826	1.83E-07
TraesCS2D02G187800	leaf-base	2	19	2.395587987	0.622694719	6.27E-06
TraesCS7B02G215500	leaf-base	55	305	2.395395466	0.187425485	6.31E-37
TraesCS5D02G266700	leaf-base	1	51	2.394774031	1.679714741	0.003549697
TraesCS4B02G174100	leaf-base	20	117	2.394281417	0.300938348	5.81E-16
TraesCS3A02G484300	leaf-base	90	496	2.393450149	0.186373496	2.98E-37
TraesCS5D02G141900	leaf-base	14	85	2.392780951	0.377900567	3.74E-11
TraesCS3D02G361800	leaf-base	38	227	2.392022555	0.348644303	1.36E-12
TraesCS3A02G441100	leaf-base	4	28	2.390805045	0.507130428	1.83E-07
TraesCS7D02G466800	leaf-base	37	214	2.389674554	0.312020302	5.40E-15
TraesCS6B02G442900LC	leaf-base	6	43	2.389520697	0.440060178	5.84E-09
TraesCS3A02G361500	leaf-base	23	137	2.389197156	0.34582521	9.94E-13
TraesCS7A02G352200	leaf-base	348	1853	2.385722543	0.134368351	2.89E-69
TraesCS5B02G333200	leaf-base	6	44	2.385539709	0.440776672	6.46E-09
TraesCS5D02G264900	leaf-base	5	41	2.385077662	0.533004593	5.28E-07
TraesCS4D02G208800	leaf-base	190	1036	2.383799606	0.202875476	1.35E-31
TraesCS1A02G265900	leaf-base	1	11	2.38288964	0.943632597	0.000390831
TraesCS5D02G310500	leaf-base	1	13	2.382208346	0.876098284	0.000235441
TraesCS3A02G323500	leaf-base	1	13	2.382079217	0.718217524	4.02E-05
TraesCS6A02G365900	leaf-base	2	18	2.381975523	0.691122084	2.63E-05
TraesCS5D02G180000	leaf-base	45	248	2.380839152	0.241359113	4.89E-23
TraesCS4A02G216100	leaf-base	54	307	2.379354683	0.258939775	2.37E-20
TraesCS1B02G243200	leaf-base	35	216	2.377253138	0.400075672	3.73E-10
TraesCS3A02G362200	leaf-base	301	1663	2.376667679	0.243379476	1.24E-22
TraesCS7B02G398800LC	leaf-base	18	109	2.375967973	0.338538139	4.89E-13
TraesCS5A02G429800	leaf-base	13	73	2.375853214	0.28314578	1.98E-17
TraesCS4D02G322700	leaf-base	26	145	2.374560846	0.242492265	9.63E-23
TraesCS3A02G537700	leaf-base	61	342	2.374539535	0.263422536	1.10E-19
TraesCSU02G072000	leaf-base	18	103	2.370371435	0.308690162	4.79E-15
TraesCS1D02G039600	leaf-base	91	485	2.369605915	0.160644609	2.27E-48
TraesCS6D02G015400	leaf-base	9	59	2.368501674	0.4161227	1.52E-09
TraesCS3B02G409300	leaf-base	1063	5718	2.368071353	0.200008024	4.90E-32
TraesCS6A02G393500	leaf-base	15	117	2.367278949	0.62852431	8.86E-06
TraesCS6D02G118600	leaf-base	7	41	2.367024939	0.394859632	2.81E-10
TraesCS7B02G289000LC	leaf-base	1	14	2.366957146	0.809615276	0.00013669
TraesCS4A02G114000	leaf-base	1	15	2.366170264	0.734450861	5.58E-05
TraesCS2A02G222500LC	leaf-base	57	312	2.362992433	0.228769569	5.49E-25
TraesCS2A02G150600	leaf-base	9	55	2.362218181	0.342725472	1.15E-12
TraesCS6D02G222900	leaf-base	2	19	2.361604624	0.742115335	6.36E-05
TraesCS5A02G276200	leaf-base	70	405	2.359812524	0.320724334	4.90E-14
TraesCS2D02G428400	leaf-base	6	46	2.358264957	0.596704709	4.52E-06
TraesCS6D02G143100	leaf-base	3	27	2.358073074	0.564585765	1.89E-06
TraesCS5B02G540600LC	leaf-base	3	23	2.357397899	0.6061806	5.75E-06
TraesCS7D02G496500LC	leaf-base	2	34	2.355434463	1.270824066	0.001822907
TraesCS2B02G218600	leaf-base	2	15	2.353803767	0.6402091	1.25E-05
TraesCS4D02G046200	leaf-base	58	311	2.353353928	0.209841354	5.47E-29
TraesCS6B02G266600	leaf-base	5	37	2.352999075	0.600817198	5.23E-06
TraesCS5A02G104200	leaf-base	24	135	2.352868176	0.291789225	2.70E-16
TraesCS7D02G113500LC	leaf-base	175	966	2.351643888	0.271651136	2.30E-18
TraesCS2A02G456600	leaf-base	73	400	2.351587668	0.266922207	6.44E-19
TraesCS1B02G382800	leaf-base	111	617	2.351329178	0.287069987	1.01E-16
TraesCS4D02G198600	leaf-base	6	38	2.349781624	0.404479722	8.22E-10
TraesCS2A02G431100	leaf-base	1	10	2.349101037	0.899816525	0.000332472
TraesCS6B02G203100	leaf-base	10	63	2.348288537	0.355492742	7.41E-12
TraesCS3D02G346100	leaf-base	5	35	2.347854541	0.481153438	9.27E-08
TraesCS7A02G348100LC	leaf-base	20	113	2.347677445	0.329614616	2.53E-13
TraesCS5D02G190800	leaf-base	7	48	2.347384649	0.534667734	8.05E-07
TraesCS2B02G180200	leaf-base	41	218	2.346795964	0.210079448	8.85E-29
TraesCS4A02G352000LC	leaf-base	1	15	2.346588379	1.033131611	0.000765095
TraesCS4A02G042100	leaf-base	99	526	2.34602336	0.214791126	1.24E-27
TraesCS1A02G226200	leaf-base	3	26	2.345740631	0.66553516	2.16E-05
TraesCS5B02G455500	leaf-base	5	33	2.344995716	0.484350179	1.11E-07
TraesCS7B02G171000	leaf-base	9	56	2.344743757	0.417479568	2.37E-09
TraesCS7B02G546600LC	leaf-base	1	15	2.343322377	1.03481009	0.000781546
TraesCS5B02G274800	leaf-base	46	246	2.342325523	0.205763725	8.51E-30
TraesCS3B02G045500	leaf-base	90	512	2.342104823	0.333052439	4.68E-13
TraesCS3B02G288900	leaf-base	55	302	2.341793168	0.253002621	1.37E-20
TraesCS2A02G105900	leaf-base	71	383	2.340792447	0.24022373	1.58E-22
TraesCS3D02G360900	leaf-base	37	211	2.338630893	0.31155659	1.75E-14
TraesCS2B02G277600	leaf-base	44	238	2.338600228	0.228276648	1.30E-24
TraesCS1A02G423800	leaf-base	40	274	2.338349613	0.547280058	1.33E-06
TraesCS5B02G469800	leaf-base	6	41	2.338040137	0.47073172	6.28E-08
TraesCS6D02G289000LC	leaf-base	2	19	2.337758776	0.720561246	5.48E-05
TraesCS6D02G260300	leaf-base	1	12	2.336180889	0.874418455	0.000289793
TraesCS2B02G553500	leaf-base	60	315	2.333823263	0.214028548	1.53E-27
TraesCS6B02G354600	leaf-base	171	916	2.33377375	0.245859011	1.65E-21
TraesCS1B02G121700LC	leaf-base	7	46	2.333607641	0.416272593	2.54E-09
TraesCS6A02G416000	leaf-base	2	15	2.33277381	0.661441445	2.19E-05
TraesCS4A02G005400	leaf-base	15	85	2.332561511	0.31839076	6.34E-14
TraesCS1A02G103900	leaf-base	7	43	2.332334354	0.41259649	1.99E-09
TraesCS5D02G168600	leaf-base	44	244	2.332190268	0.272502247	5.33E-18
TraesCS1B02G331300	leaf-base	29	160	2.332175783	0.273879868	7.62E-18
TraesCS3A02G408900	leaf-base	10	68	2.33186248	0.559858077	2.07E-06
TraesCS7B02G274200	leaf-base	3	24	2.32923449	0.527236215	7.42E-07
TraesCS6A02G367000	leaf-base	63	337	2.328910384	0.237602035	9.32E-23
TraesCS7B02G244100	leaf-base	7	50	2.32814014	0.507381408	3.56E-07
TraesCS6D02G159100	leaf-base	70	369	2.32774621	0.216872192	9.18E-27
TraesCS6B02G170600	leaf-base	2	16	2.326304753	0.697694944	4.20E-05
TraesCS7D02G036800	leaf-base	5	36	2.325513159	0.470155066	7.06E-08
TraesCS2A02G393800	leaf-base	16	100	2.32531204	0.389678515	3.51E-10
TraesCS4A02G094500	leaf-base	65	346	2.324634429	0.211960549	7.92E-28
TraesCS3D02G104200	leaf-base	3	27	2.323133893	0.840000785	0.00023012
TraesCS2A02G254300	leaf-base	13	76	2.322232962	0.356400687	1.35E-11
TraesCS4B02G180300	leaf-base	24	144	2.321662964	0.394085914	5.43E-10
TraesCS2A02G614400LC	leaf-base	60	316	2.321567603	0.21140979	6.86E-28
TraesCS2B02G172200LC	leaf-base	13	75	2.318278388	0.376478638	1.18E-10
TraesCS7A02G103600	leaf-base	1	13	2.317128617	0.807128631	0.000173473
TraesCS5B02G317400	leaf-base	19	105	2.315595262	0.256472334	1.04E-19
TraesCS3A02G170000	leaf-base	15	82	2.315146615	0.328071581	4.13E-13
TraesCS3B02G203700	leaf-base	7	44	2.314869267	0.384904404	2.73E-10
TraesCS2D02G105100	leaf-base	1	12	2.312769004	0.841155958	0.000245159
TraesCS7D02G037600	leaf-base	16	94	2.311787797	0.344006679	3.79E-12
TraesCS6A02G160400	leaf-base	1	14	2.311598494	0.988951738	0.000694733
TraesCS1D02G175700	leaf-base	5	34	2.310173737	0.468240471	7.68E-08
TraesCS2A02G349100	leaf-base	55	292	2.310033911	0.252562039	3.76E-20
TraesCS2D02G300000	leaf-base	8	51	2.308629153	0.455076836	3.98E-08
TraesCS2A02G194500	leaf-base	28	157	2.30851932	0.290873466	7.55E-16
TraesCS2B02G465600	leaf-base	60	325	2.308280027	0.282567288	1.27E-16
TraesCS6A02G324200	leaf-base	137	717	2.307560386	0.224472059	9.53E-25
TraesCS6B02G143000	leaf-base	7	48	2.304965995	0.476044903	1.19E-07
TraesCS5B02G215300	leaf-base	10	56	2.303481781	0.423364952	6.36E-09
TraesCS5A02G320300	leaf-base	43	237	2.302201037	0.328297188	5.65E-13
TraesCS1B02G379300	leaf-base	10	57	2.298986568	0.356614973	2.14E-11
TraesCS6B02G142500	leaf-base	5	35	2.298549751	0.494356654	2.87E-07
TraesCS6A02G139400	leaf-base	6	39	2.298535491	0.392799757	7.05E-10
TraesCS6B02G119600	leaf-base	3	40	2.298221973	1.006714427	0.000806956
TraesCS5B02G204900	leaf-base	16	91	2.297482276	0.288105378	5.75E-16
TraesCSU02G040600	leaf-base	34	186	2.296498954	0.268710067	6.17E-18
TraesCSU02G056700	leaf-base	2593	13540	2.294593548	0.246629602	9.47E-21
TraesCS3A02G402500	leaf-base	41	222	2.294524674	0.318637533	1.59E-13
TraesCS5D02G096300	leaf-base	25	132	2.294053634	0.238171512	4.77E-22
TraesCS6D02G226000	leaf-base	186	947	2.291801828	0.187832059	7.95E-34
TraesCS5B02G485700	leaf-base	30	159	2.291494045	0.274388609	3.04E-17
TraesCS2B02G421900	leaf-base	108	547	2.290795494	0.175580145	2.64E-38
TraesCS4D02G082200	leaf-base	2	20	2.29015518	0.702697862	5.71E-05
TraesCS2B02G491700LC	leaf-base	5	36	2.289583916	0.563870702	3.37E-06
TraesCS5B02G215800	leaf-base	2	14	2.288638481	0.696895906	5.29E-05
TraesCS5A02G262800	leaf-base	20	119	2.28786039	0.458900728	6.26E-08
TraesCS7D02G492900LC	leaf-base	1	12	2.285877149	0.854041905	0.000313354
TraesCS5D02G057600	leaf-base	63	321	2.285501998	0.203267282	4.29E-29
TraesCS2D02G037600	leaf-base	37	187	2.285372717	0.211896141	5.58E-27
TraesCS5D02G387700	leaf-base	4	28	2.284211789	0.443328813	2.82E-08
TraesCS2A02G377200	leaf-base	1	11	2.283594884	0.979658949	0.000740261
TraesCS2B02G205600	leaf-base	2	18	2.283589443	0.847781151	0.000300833
TraesCS6D02G362200	leaf-base	1	14	2.282785472	0.736810781	9.52E-05
TraesCS7B02G054100	leaf-base	6	39	2.280422742	0.545688023	2.15E-06
TraesCSU02G134600	leaf-base	83	419	2.280348446	0.191799644	3.09E-32
TraesCS7A02G384600	leaf-base	3	20	2.280147784	0.54888716	2.37E-06
TraesCS5D02G463000	leaf-base	84	438	2.279293467	0.261761949	1.65E-18
TraesCS2A02G559200	leaf-base	82	434	2.278845526	0.276527578	7.43E-17
TraesCS5A02G263300	leaf-base	1	13	2.278525653	0.920993269	0.000531605
TraesCS2A02G050700	leaf-base	10	57	2.276719569	0.357635854	3.62E-11
TraesCS3B02G079300	leaf-base	4	28	2.276051297	0.480451971	2.01E-07
TraesCS4D02G212400	leaf-base	4	26	2.275908066	0.522791199	1.07E-06
TraesCS6A02G224800	leaf-base	43	222	2.274745689	0.256397975	4.17E-19
TraesCS7D02G299700	leaf-base	22	115	2.27473169	0.279530811	1.69E-16
TraesCSU02G196100	leaf-base	18	97	2.272637912	0.302867015	1.96E-14
TraesCS6D02G301000	leaf-base	34	174	2.272305128	0.251030275	8.97E-20
TraesCS4A02G272600	leaf-base	25	136	2.272192252	0.277141136	1.05E-16
TraesCS4D02G092000	leaf-base	9	47	2.271976449	0.331973236	1.81E-12
TraesCS4A02G346500LC	leaf-base	22	117	2.271184146	0.232019504	1.13E-22
TraesCS6D02G512700LC	leaf-base	1	15	2.271007751	0.79829413	0.000203361
TraesCS7B02G139200	leaf-base	18	97	2.270342521	0.314321242	1.41E-13
TraesCS3B02G422400	leaf-base	7	41	2.270293747	0.485681121	2.70E-07
TraesCS4B02G338600	leaf-base	5	34	2.269742428	0.503531738	5.63E-07
TraesCS7A02G407800	leaf-base	61	308	2.269116592	0.186817326	1.57E-33
TraesCS6B02G297500LC	leaf-base	5	37	2.269106294	0.57605841	5.60E-06
TraesCS1A02G423700	leaf-base	10	56	2.269082603	0.343756045	8.61E-12
TraesCS1B02G136800	leaf-base	69	367	2.268203751	0.296691925	7.05E-15
TraesCS2B02G260100	leaf-base	15	80	2.268188496	0.279513668	2.04E-16
TraesCS4A02G363200	leaf-base	64	335	2.267947208	0.258655323	1.01E-18
TraesCS5A02G469800	leaf-base	152	786	2.267624529	0.254584266	3.14E-19
TraesCS1A02G116700	leaf-base	147	758	2.267456967	0.252194044	1.53E-19
TraesCS7A02G460000	leaf-base	2	71	2.267295643	1.538906249	0.003944113
TraesCS3B02G601100	leaf-base	19	103	2.267095384	0.290200962	2.05E-15
TraesCS5A02G316800	leaf-base	12	64	2.266195811	0.33619631	3.56E-12
TraesCS1D02G144400	leaf-base	12	68	2.265853354	0.408912604	4.00E-09
TraesCS5B02G413800	leaf-base	64	317	2.265696437	0.16395282	1.11E-42
TraesCS3A02G277200	leaf-base	15	83	2.264547694	0.296932077	8.10E-15
TraesCS2D02G415500	leaf-base	51	276	2.264418105	0.334774855	3.07E-12
TraesCS2B02G478300	leaf-base	18	103	2.263913512	0.36198161	7.26E-11
TraesCS2A02G002900	leaf-base	3	24	2.262177854	0.699693483	6.53E-05
TraesCS3D02G337400	leaf-base	3	42	2.261980944	1.007742745	0.000934833
TraesCS2D02G540600	leaf-base	15	81	2.261469215	0.309584011	8.11E-14
TraesCS4D02G234400	leaf-base	147	726	2.26128502	0.155169062	3.24E-47
TraesCS4A02G058700	leaf-base	5	30	2.260390027	0.418403651	8.33E-09
TraesCS4D02G298600	leaf-base	384	1960	2.259286169	0.24698064	3.96E-20
TraesCS2B02G302600LC	leaf-base	6	40	2.258964528	0.552169815	3.17E-06
TraesCS7A02G238400	leaf-base	62	325	2.258799134	0.291263398	3.17E-15
TraesCS2A02G170400	leaf-base	6	36	2.257402543	0.526518398	1.45E-06
TraesCS3A02G407700	leaf-base	11	60	2.25738552	0.287289018	1.48E-15
TraesCS3A02G204500	leaf-base	44	225	2.257326777	0.236839747	1.27E-21
TraesCS3D02G375400	leaf-base	21	113	2.257269537	0.302244215	2.57E-14
TraesCS2A02G155200	leaf-base	35	180	2.256934023	0.245702202	2.83E-20
TraesCS1B02G225200	leaf-base	6	34	2.256900234	0.44805375	5.17E-08
TraesCS7D02G089100	leaf-base	18	98	2.256516377	0.34821572	1.85E-11
TraesCS3A02G326200	leaf-base	187	919	2.2562533	0.168467111	3.24E-40
TraesCS4D02G223400	leaf-base	63	316	2.255657061	0.222743933	4.53E-24
TraesCS7D02G229700	leaf-base	12	69	2.255077479	0.395400357	1.72E-09
TraesCS2D02G186800	leaf-base	4	27	2.254808134	0.551752865	3.25E-06
TraesCS2B02G596600	leaf-base	26	140	2.252996337	0.293504899	5.73E-15
TraesCS4B02G051600	leaf-base	16	94	2.252704734	0.395768345	1.83E-09
TraesCS1D02G224300	leaf-base	330	1638	2.252272721	0.196479849	3.96E-30
TraesCS1D02G210300	leaf-base	1	12	2.252134317	0.862743579	0.000395782
TraesCS6D02G084500	leaf-base	10	54	2.247547694	0.369317984	2.00E-10
TraesCS6D02G021200	leaf-base	4	27	2.247542585	0.59027465	9.53E-06
TraesCS4D02G228900	leaf-base	85	425	2.247473463	0.214207186	1.22E-25
TraesCS1D02G100800	leaf-base	13	74	2.247407516	0.369074703	1.96E-10
TraesCS2A02G257200	leaf-base	7	41	2.247153668	0.358863931	7.12E-11
TraesCS7A02G323600	leaf-base	2	17	2.247084373	0.582775378	7.99E-06
TraesCS2D02G224400	leaf-base	379	1841	2.246867231	0.141418155	9.59E-56
TraesCS2B02G098200	leaf-base	14	93	2.246516616	0.598910076	1.17E-05
TraesCS2A02G371700	leaf-base	5	32	2.245826444	0.458458706	1.01E-07
TraesCSU02G141000LC	leaf-base	18	93	2.24483633	0.320918619	6.88E-13
TraesCS1B02G349800	leaf-base	10	57	2.244669792	0.387793215	1.09E-09
TraesCS3A02G367500	leaf-base	144	710	2.244652386	0.188396046	2.40E-32
TraesCS3A02G104900LC	leaf-base	4	34	2.244632206	0.629342414	2.26E-05
TraesCS3A02G309100	leaf-base	2	23	2.243397877	0.874017224	0.000449589
TraesCS5B02G275600	leaf-base	67	367	2.242659958	0.376265985	4.16E-10
TraesCS3D02G024500	leaf-base	16	83	2.242562396	0.261523166	5.22E-18
TraesCS2B02G216200	leaf-base	173	867	2.242353298	0.22847336	9.18E-23
TraesCS1B02G077000	leaf-base	10	53	2.242334437	0.331106538	3.00E-12
TraesCS3A02G148700	leaf-base	3096	15409	2.242090328	0.220576491	3.18E-24
TraesCS5D02G506000	leaf-base	44	219	2.240569295	0.228034339	8.32E-23
TraesCS3D02G145200	leaf-base	1	9	2.238893623	0.877237353	0.000470057
TraesCS3B02G393800	leaf-base	100	505	2.238362774	0.231574024	3.72E-22
TraesCS1D02G024500	leaf-base	6	42	2.23811521	0.460741853	1.24E-07
TraesCS1B02G048800	leaf-base	143	684	2.23513609	0.120828056	5.45E-75
TraesCS5B02G015700	leaf-base	9	53	2.234194078	0.474900029	2.52E-07
TraesCS5B02G556100	leaf-base	1	14	2.23388017	0.740038854	0.000132699
TraesCS7B02G170400	leaf-base	11	61	2.233316688	0.381615737	7.81E-10
TraesCS5B02G221700	leaf-base	77	385	2.232057448	0.210364503	3.65E-26
TraesCS6B02G331000	leaf-base	9	50	2.231728715	0.36278216	1.40E-10
TraesCS4B02G298300LC	leaf-base	2	15	2.23157705	0.702840449	8.31E-05
TraesCSU02G029900	leaf-base	8	46	2.23086795	0.472116592	2.31E-07
TraesCS1B02G306500	leaf-base	4	30	2.230416467	0.499391204	7.22E-07
TraesCS1B02G293200LC	leaf-base	2	27	2.229953789	0.911180298	0.000618625
TraesCS3A02G659200LC	leaf-base	15	82	2.228330022	0.345014662	2.22E-11
TraesCS1D02G380000	leaf-base	60	303	2.227983931	0.24881891	2.21E-19
TraesCS4A02G096500	leaf-base	285	1405	2.22774197	0.214443399	3.54E-25
TraesCS4D02G329400	leaf-base	866	4263	2.227016608	0.217379556	1.48E-24
TraesCS4D02G260500	leaf-base	20	108	2.22655483	0.294478552	1.38E-14
TraesCS5D02G413600	leaf-base	276	1516	2.226146581	0.396150486	2.82E-09
TraesCS7D02G273100	leaf-base	10	54	2.22602868	0.340453821	1.35E-11
TraesCS3D02G287000	leaf-base	1	13	2.224912411	0.942731266	0.000768327
TraesCS6A02G255600	leaf-base	11	65	2.224899775	0.480624628	3.59E-07
TraesCS2A02G104600	leaf-base	1	16	2.224821238	0.867093424	0.000466244
TraesCS4B02G318800	leaf-base	31	163	2.222652307	0.286784659	3.47E-15
TraesCS4B02G052800	leaf-base	3	21	2.222484146	0.529035019	2.19E-06
TraesCS5A02G142800	leaf-base	13	71	2.221103432	0.34081148	1.56E-11
TraesCS1A02G211300	leaf-base	12	65	2.22063276	0.327224077	2.84E-12
TraesCS7B02G303900	leaf-base	261	1260	2.220494392	0.183974862	4.03E-33
TraesCS1A02G282800	leaf-base	2	14	2.219683697	0.65115921	4.03E-05
TraesCS3D02G052100	leaf-base	911	6679	2.219604856	0.704171931	9.12E-05
TraesCS1B02G296400	leaf-base	152	766	2.219112523	0.268388525	6.47E-17
TraesCS4B02G344300	leaf-base	7	47	2.21837091	0.544713192	3.69E-06
TraesCS1B02G224600	leaf-base	26	126	2.217961287	0.227874124	2.04E-22
TraesCS1D02G145400	leaf-base	6	39	2.21776444	0.530927517	2.43E-06
TraesCS3A02G377600	leaf-base	106	521	2.217164978	0.219834842	7.14E-24
TraesCS3A02G289000	leaf-base	30	155	2.216517808	0.298548236	3.73E-14
TraesCS7A02G137000	leaf-base	1	13	2.21479103	1.103706898	0.001682492
TraesCS1A02G164900	leaf-base	1	12	2.213993947	0.755613848	0.000178152
TraesCS2B02G529300	leaf-base	56	276	2.212158484	0.233066133	1.93E-21
TraesCS1D02G375700	leaf-base	1193	5696	2.211839862	0.167829813	5.36E-39
TraesCS3A02G045200	leaf-base	2	18	2.211589769	0.742691649	0.000156085
TraesCS4D02G340700	leaf-base	27	145	2.210399583	0.338720122	1.50E-11
TraesCS3B02G037400	leaf-base	11	65	2.209027098	0.384081881	1.43E-09
TraesCS7A02G489800	leaf-base	31	155	2.208695412	0.2548456	2.55E-18
TraesCS2B02G186900	leaf-base	4	29	2.20833753	0.540947245	3.61E-06
TraesCS1D02G199300	leaf-base	7	39	2.207876676	0.384709416	1.53E-09
TraesCS3A02G382100	leaf-base	28	141	2.206454998	0.265638746	4.88E-17
TraesCS4B02G254000LC	leaf-base	4	28	2.206432156	0.630209482	3.04E-05
TraesCS5B02G236400	leaf-base	1	13	2.206329095	0.696534062	8.92E-05
TraesCS5B02G131500	leaf-base	187	894	2.206228923	0.166716961	2.68E-39
TraesCS7D02G215300	leaf-base	3	20	2.205931481	0.513403316	1.53E-06
TraesCS2B02G229900	leaf-base	19	96	2.205048034	0.276705742	6.79E-16
TraesCS3B02G353200	leaf-base	1	13	2.204773483	0.714668366	0.000115184
TraesCS5A02G248700	leaf-base	126	600	2.203457822	0.176819813	3.97E-35
TraesCS3B02G531800LC	leaf-base	1	14	2.20300871	0.904247541	0.000666954
TraesCS5A02G262600	leaf-base	3	20	2.202395214	0.563849372	7.21E-06
TraesCS1A02G255100	leaf-base	43	228	2.202209112	0.36373337	2.59E-10
TraesCS1D02G375600	leaf-base	191	918	2.201969309	0.19781741	1.60E-28
TraesCS1B02G207900	leaf-base	19	93	2.201952397	0.232994805	2.84E-21
TraesCS5B02G255800	leaf-base	4	27	2.201501614	0.483474929	5.23E-07
TraesCS1A02G395200	leaf-base	359	1699	2.201456665	0.158659052	5.59E-43
TraesCS5D02G304300LC	leaf-base	14	78	2.199389406	0.388772814	2.41E-09
TraesCS1B02G388300	leaf-base	3	24	2.199196093	0.685269169	7.97E-05
TraesCS2D02G338900	leaf-base	8	46	2.198837578	0.360081583	1.92E-10
TraesCS3B02G148700	leaf-base	34	169	2.197372337	0.27942569	1.53E-15
TraesCS5D02G477500	leaf-base	65	313	2.194880791	0.236207829	1.19E-20
TraesCS6D02G014500	leaf-base	6	39	2.194215311	0.483097974	5.58E-07
TraesCS7D02G418900	leaf-base	71	359	2.193200037	0.290435791	1.55E-14
TraesCS7D02G434300LC	leaf-base	45	235	2.19237779	0.343673717	3.81E-11
TraesCS6B02G184400	leaf-base	1	10	2.192187218	0.813926317	0.000357488
TraesCS6B02G352000	leaf-base	23	111	2.191368415	0.270053585	2.27E-16
TraesCS7D02G501400LC	leaf-base	164	784	2.190955312	0.201359034	2.31E-27
TraesCS6A02G499600LC	leaf-base	110	530	2.190777737	0.219934072	2.46E-23
TraesCS3A02G352100	leaf-base	15	76	2.190728879	0.280570942	2.34E-15
TraesCS2A02G053500	leaf-base	23	113	2.18972511	0.258647968	1.37E-17
TraesCS6D02G342800	leaf-base	2	17	2.189712023	0.801084027	0.000322804
TraesCS5D02G353600	leaf-base	6	48	2.189618638	0.763814506	0.000223833
TraesCS2A02G190900	leaf-base	189	914	2.18944583	0.230941355	2.19E-21
TraesCS7D02G461200	leaf-base	10	57	2.189340591	0.371390817	6.60E-10
TraesCS4B02G562100LC	leaf-base	3	24	2.189148781	0.655965423	5.41E-05
TraesCS3D02G357600	leaf-base	13	75	2.189066543	0.476878048	4.55E-07
TraesCS3A02G114300	leaf-base	12	63	2.188345351	0.336863604	1.87E-11
TraesCS7A02G423900	leaf-base	1	14	2.187786204	1.023436998	0.001345025
TraesCS7D02G139800	leaf-base	18	87	2.18688186	0.256798135	9.16E-18
TraesCS5B02G320500	leaf-base	32	169	2.18585192	0.356174256	1.64E-10
TraesCS5A02G350600	leaf-base	1519	10537	2.185696148	0.672148018	7.16E-05
TraesCS3B02G351100	leaf-base	99	465	2.185496914	0.165111872	2.65E-39
TraesCS7D02G037700LC	leaf-base	5	33	2.185468966	0.488055001	7.47E-07
TraesCS5B02G180000	leaf-base	9	49	2.184989594	0.331944699	1.10E-11
TraesCS7B02G175300	leaf-base	74	360	2.183346146	0.247866888	8.04E-19
TraesCS1B02G322100	leaf-base	229	1078	2.18245039	0.174892802	3.30E-35
TraesCS2D02G079600	leaf-base	17	108	2.182414198	0.589154286	1.57E-05
TraesCS4A02G004400	leaf-base	10	54	2.182396788	0.346231717	6.15E-11
TraesCS5D02G369400	leaf-base	101	504	2.181885044	0.291729259	2.65E-14
TraesCS6D02G152300	leaf-base	2	16	2.181774623	0.637457612	4.15E-05
TraesCS7D02G204500	leaf-base	2	19	2.181683255	0.612941032	2.62E-05
TraesCS2D02G394100	leaf-base	17	84	2.18125231	0.320042952	2.50E-12
TraesCS4A02G049300	leaf-base	56	280	2.179188699	0.278731513	2.21E-15
TraesCS5D02G307800LC	leaf-base	7	42	2.178666307	0.497794352	1.16E-06
TraesCS4B02G084300	leaf-base	3	25	2.178556823	0.590934026	1.69E-05
TraesCS2D02G405800	leaf-base	19	103	2.178536213	0.395310431	5.45E-09
TraesCS4D02G349300	leaf-base	1	10	2.177203974	0.956171162	0.001011637
TraesCS7D02G304100	leaf-base	13	93	2.176571955	0.654030656	5.72E-05
TraesCS5A02G397900	leaf-base	77	416	2.176176793	0.414790035	2.13E-08
TraesCS1D02G147400	leaf-base	1	12	2.176016924	0.766297936	0.000248123
TraesCS5A02G475800	leaf-base	7	37	2.176009079	0.457336094	2.20E-07
TraesCS4A02G243400	leaf-base	13	67	2.175856161	0.358864556	2.57E-10
TraesCS3B02G399200	leaf-base	86	410	2.17533866	0.198603873	1.09E-27
TraesCS6A02G014500LC	leaf-base	1	14	2.175200135	0.88961081	0.000688083
TraesCS3B02G284600	leaf-base	47	232	2.174508297	0.277598318	1.99E-15
TraesCS3B02G156900	leaf-base	89	410	2.173694534	0.160394956	4.39E-41
TraesCS1D02G232500LC	leaf-base	18	91	2.172570137	0.32987627	1.09E-11
TraesCS7B02G131400	leaf-base	37	184	2.172350468	0.313920661	1.27E-12
TraesCS4D02G227700	leaf-base	98	489	2.171627247	0.298374789	1.11E-13
TraesCS5B02G016100	leaf-base	48	286	2.171065624	0.536090728	4.42E-06
TraesCS2B02G415000	leaf-base	38	188	2.170957644	0.266987259	2.05E-16
TraesCS2A02G190700	leaf-base	80	383	2.170541129	0.235765805	2.65E-20
TraesCS2D02G281100	leaf-base	72	349	2.170519165	0.260012175	3.68E-17
TraesCS3D02G122100	leaf-base	5	33	2.1699004	0.564645172	9.72E-06
TraesCS5D02G568500	leaf-base	41	206	2.169756757	0.318479587	2.58E-12
TraesCS1D02G277900	leaf-base	86	416	2.169675161	0.242641913	2.66E-19
TraesCS1A02G420100	leaf-base	2	15	2.169666011	0.638583768	4.62E-05
TraesCS1D02G207100	leaf-base	14	75	2.168787641	0.425150783	4.43E-08
TraesCS6A02G142600LC	leaf-base	8	46	2.168316758	0.428918744	5.54E-08
TraesCS3B02G792800LC	leaf-base	23	115	2.166701498	0.322165008	4.57E-12
TraesCS1A02G097000	leaf-base	141	658	2.166418425	0.178227495	1.58E-33
TraesCS1D02G080800LC	leaf-base	1	13	2.163609077	1.100847682	0.001994059
TraesCS4A02G312300	leaf-base	18	95	2.16355262	0.357515129	2.80E-10
TraesCS2B02G478500	leaf-base	1	14	2.162440543	0.807418536	0.000394052
TraesCS7A02G240200	leaf-base	20	105	2.161660164	0.338656252	3.91E-11
TraesCS4B02G209900	leaf-base	15	87	2.160886407	0.467049584	4.09E-07
TraesCS7A02G026100	leaf-base	8	42	2.160271864	0.375660079	1.56E-09
TraesCS2D02G197300	leaf-base	98	460	2.159857691	0.221312153	1.72E-22
TraesCS3D02G375800LC	leaf-base	5	34	2.156514745	0.535547719	4.97E-06
TraesCS2B02G785910LC	leaf-base	3	26	2.156194735	0.67959183	9.72E-05
TraesCS4A02G268500	leaf-base	57	275	2.154901948	0.244170923	7.28E-19
TraesCS2D02G148700	leaf-base	66	313	2.154900002	0.199507863	5.55E-27
TraesCS4A02G246500	leaf-base	13	69	2.154255028	0.327369908	1.17E-11
TraesCS6A02G260600	leaf-base	75	358	2.153209139	0.234255815	3.07E-20
TraesCS5D02G468400LC	leaf-base	2	18	2.152704013	0.886761177	0.000749747
TraesCS4A02G321800	leaf-base	48	230	2.152540649	0.240303806	2.38E-19
TraesCS7A02G253900	leaf-base	8	42	2.150343648	0.319670944	4.65E-12
TraesCS7A02G074700	leaf-base	131	599	2.149420401	0.166602206	1.87E-37
TraesCS7D02G367700	leaf-base	52	253	2.148325675	0.281848792	9.90E-15
TraesCS2D02G204200	leaf-base	2	16	2.147070506	0.57733311	1.60E-05
TraesCS5D02G027700LC	leaf-base	10	54	2.146399838	0.392912135	7.44E-09
TraesCS6A02G233100	leaf-base	23	121	2.145911598	0.372305207	1.48E-09
TraesCS4B02G349500	leaf-base	116	555	2.145431347	0.259281605	6.84E-17
TraesCS4A02G477900	leaf-base	72	358	2.14506956	0.331641529	2.39E-11
TraesCS4D02G062800	leaf-base	21	100	2.144569493	0.264969205	2.83E-16
TraesCS3D02G474500	leaf-base	11	57	2.143487051	0.336754144	4.51E-11
TraesCS7B02G107800	leaf-base	21	107	2.142855873	0.336084915	4.22E-11
TraesCS1B02G339000	leaf-base	522	2464	2.142113646	0.250441426	7.19E-18
TraesCS6B02G332800LC	leaf-base	6	40	2.141983608	0.560755551	1.12E-05
TraesCS7A02G174700	leaf-base	1	13	2.141445569	0.852354722	0.000624559
TraesCS2D02G183700	leaf-base	157	723	2.141325055	0.194374089	5.88E-28
TraesCS4B02G092000	leaf-base	1	19	2.141282143	1.144330002	0.002485345
TraesCS3B02G373400	leaf-base	14	70	2.141026023	0.333468945	3.23E-11
TraesCS4D02G088500	leaf-base	2	14	2.140430709	0.69956931	0.000141485
TraesCS6D02G204300	leaf-base	3	18	2.140366266	0.51033263	2.64E-06
TraesCS3D02G097000	leaf-base	1	15	2.140353857	0.745652192	0.000244678
TraesCS6A02G271300	leaf-base	56	274	2.140089468	0.291535025	7.57E-14
TraesCS3B02G400800	leaf-base	42	216	2.139689348	0.374145996	1.91E-09
TraesCS6D02G224600	leaf-base	116	570	2.139525302	0.316222221	3.68E-12
TraesCS7B02G350500	leaf-base	1	11	2.137715993	0.819214715	0.000493973
TraesCS3D02G220000	leaf-base	2	16	2.137610318	0.562798308	1.22E-05
TraesCS1D02G341700	leaf-base	1	13	2.137162691	0.834171118	0.000557749
TraesCS2B02G453400	leaf-base	107	496	2.137133942	0.225327138	2.26E-21
TraesCS2D02G178100	leaf-base	34	167	2.136731887	0.310715316	1.79E-12
TraesCS6A02G271600	leaf-base	3	23	2.135781359	0.538891782	6.62E-06
TraesCS1B02G187600	leaf-base	30	142	2.135506268	0.252840541	1.75E-17
TraesCS2A02G101400	leaf-base	7	42	2.135409223	0.449869212	2.50E-07
TraesCS1D02G117900	leaf-base	78	367	2.135027642	0.239832282	3.89E-19
TraesCS5B02G294900	leaf-base	11	55	2.134852757	0.339656136	7.42E-11
TraesCS7D02G373500	leaf-base	52	243	2.134216123	0.22799207	6.94E-21
TraesCS2A02G368900	leaf-base	14	68	2.133380476	0.316006437	4.09E-12
TraesCS2A02G412000	leaf-base	8	45	2.132960191	0.399610028	1.46E-08
TraesCS1D02G249200	leaf-base	18	94	2.132267714	0.338413472	6.79E-11
TraesCS1B02G197000	leaf-base	7	38	2.132160722	0.421076139	5.69E-08
TraesCS3B02G492900	leaf-base	23	115	2.131560479	0.321640805	9.03E-12
TraesCS7B02G088100	leaf-base	24	117	2.13126072	0.315826184	4.18E-12
TraesCS5B02G421200	leaf-base	5	29	2.130657959	0.497187515	1.86E-06
TraesCS2A02G518400	leaf-base	12	58	2.130608369	0.324810883	1.38E-11
TraesCS6B02G322200LC	leaf-base	3	22	2.130204829	0.646020359	6.93E-05
TraesCS5A02G460200	leaf-base	24	115	2.129335002	0.292075896	1.09E-13
TraesCS7A02G093800	leaf-base	46	223	2.128733909	0.275292877	4.53E-15
TraesCS6A02G315700	leaf-base	22	128	2.128564005	0.513463982	3.29E-06
TraesCS7D02G276300	leaf-base	1597	10700	2.128541602	0.669516231	0.000100886
TraesCS5B02G236500	leaf-base	37	181	2.127729872	0.333706175	4.33E-11
TraesCS1A02G312800	leaf-base	38	179	2.127515233	0.222919184	1.33E-21
TraesCS7B02G581800LC	leaf-base	5	29	2.127126377	0.496038643	1.85E-06
TraesCS7D02G152400	leaf-base	242	1112	2.127084216	0.222105159	9.87E-22
TraesCS1A02G033100	leaf-base	173	782	2.127041228	0.172438677	1.95E-34
TraesCS5A02G363200	leaf-base	105	532	2.126811918	0.369922449	1.66E-09
TraesCS1B02G620800LC	leaf-base	99	460	2.126705028	0.22934522	1.55E-20
TraesCS7D02G397700	leaf-base	793	3597	2.126606384	0.186212213	7.42E-30
TraesCS5B02G303200	leaf-base	19	93	2.126448377	0.265823379	6.03E-16
TraesCS1A02G145800	leaf-base	37	178	2.126071564	0.277397777	7.52E-15
TraesCS4B02G207900	leaf-base	271	1243	2.125501378	0.211102194	9.48E-24
TraesCS3A02G403000	leaf-base	1	12	2.12510099	0.822523613	0.000541313
TraesCS1D02G064200LC	leaf-base	4	24	2.124246684	0.46701391	6.19E-07
TraesCS1D02G154100	leaf-base	2	17	2.122563553	0.738663767	0.000251513
TraesCS3D02G409800	leaf-base	152	706	2.122393591	0.246727893	4.93E-18
TraesCS1D02G034600	leaf-base	4	24	2.121474833	0.470326203	7.34E-07
TraesCS2B02G187400	leaf-base	67	308	2.121300372	0.197537516	1.11E-26
TraesCS5D02G213700	leaf-base	1	14	2.120396422	0.935843567	0.001153743
TraesCS6B02G347400	leaf-base	15	84	2.120347096	0.461660574	5.14E-07
TraesCS2B02G317500	leaf-base	7	36	2.12017	0.451753273	3.28E-07
TraesCS5B02G054800	leaf-base	1	15	2.120023009	0.840861916	0.000637382
TraesCS7B02G135700	leaf-base	30	145	2.118448652	0.283880236	3.30E-14
TraesCS5B02G427600	leaf-base	37	185	2.116462968	0.324721874	1.84E-11
TraesCS2A02G527700	leaf-base	67	316	2.116189248	0.268550998	1.53E-15
TraesCS4B02G060200	leaf-base	3	20	2.116079157	0.697303379	0.000160249
TraesCS7D02G495500	leaf-base	7	41	2.115687983	0.449251629	3.08E-07
TraesCS3B02G162400	leaf-base	14	75	2.115662519	0.447009094	2.77E-07
TraesCS4D02G167300	leaf-base	53	239	2.115090929	0.188741856	7.97E-29
TraesCS3B02G293000	leaf-base	43	198	2.114969176	0.225653152	6.43E-21
TraesCS2B02G377000	leaf-base	30	140	2.11490223	0.258059229	1.35E-16
TraesCS4B02G255400	leaf-base	28	133	2.114767736	0.312443485	3.77E-12
TraesCS3B02G457600	leaf-base	109	528	2.114293933	0.316050145	6.25E-12
TraesCS2A02G176300	leaf-base	195	872	2.114014103	0.163834604	1.89E-37
TraesCS5B02G465300	leaf-base	1	10	2.112265597	0.795437022	0.000462171
TraesCS7D02G399500	leaf-base	3	19	2.11221411	0.593489705	3.02E-05
TraesCS2B02G204900	leaf-base	5	30	2.112196974	0.572917041	1.93E-05
TraesCS3D02G078600LC	leaf-base	3	22	2.110467314	0.742945043	0.000282745
TraesCS5B02G311400	leaf-base	7	50	2.110280983	0.60636337	3.97E-05
TraesCS2B02G183300	leaf-base	13	65	2.109924314	0.348724826	3.09E-10
TraesCS2B02G515800	leaf-base	5	31	2.1082462	0.501989541	2.75E-06
TraesCS6B02G464800	leaf-base	4	33	2.106750884	0.739781422	0.000279365
TraesCS5B02G044400	leaf-base	46	235	2.106153241	0.394095979	1.48E-08
TraesCS3D02G134400	leaf-base	21	112	2.10605219	0.436159251	1.82E-07
TraesCS5D02G333500	leaf-base	54	252	2.105519576	0.257428087	1.55E-16
TraesCS3B02G456400	leaf-base	21	108	2.105469395	0.356961884	7.49E-10
TraesCS5D02G538700	leaf-base	6	37	2.105170184	0.535668804	8.00E-06
TraesCS5D02G473000	leaf-base	2	16	2.105026155	0.618685884	5.20E-05
TraesCS7D02G245500	leaf-base	27	124	2.104530375	0.232073489	9.73E-20
TraesCS5A02G069500	leaf-base	2	16	2.102507978	0.595669587	3.41E-05
TraesCS1B02G392200LC	leaf-base	23	111	2.101750552	0.342307317	1.86E-10
TraesCS2B02G135600	leaf-base	7	38	2.101675962	0.426600955	1.16E-07
TraesCS3A02G024200	leaf-base	18	82	2.101306473	0.251606398	3.96E-17
TraesCS4B02G063800	leaf-base	13	64	2.100936795	0.310549803	3.94E-12
TraesCS2A02G735500LC	leaf-base	16	86	2.099843435	0.414399895	5.94E-08
TraesCS5B02G484000	leaf-base	4	29	2.099761346	0.624179175	5.95E-05
TraesCS3D02G148900LC	leaf-base	26	134	2.099341656	0.423264232	9.94E-08
TraesCS3A02G388500	leaf-base	53	240	2.099245105	0.198105627	5.00E-26
TraesCS7A02G157400	leaf-base	8	41	2.099217381	0.418085879	7.42E-08
TraesCS2A02G424200	leaf-base	11	56	2.098936719	0.390952558	1.32E-08
TraesCS2A02G423400	leaf-base	22	102	2.098861331	0.280412753	2.89E-14
TraesCS3B02G525200	leaf-base	4	24	2.098668684	0.552320211	1.32E-05
TraesCS5B02G409800	leaf-base	2	15	2.098611611	0.637518693	7.53E-05
TraesCS7A02G404300	leaf-base	373	1670	2.098523792	0.195815851	1.44E-26
TraesCS4D02G278400LC	leaf-base	10	51	2.098190353	0.36233552	1.39E-09
TraesCS7D02G379100	leaf-base	10	55	2.097385438	0.468809798	9.01E-07
TraesCS6B02G389400	leaf-base	31	147	2.097053941	0.30375268	1.60E-12
TraesCS6D02G364400	leaf-base	19	93	2.09703962	0.274652148	9.75E-15
TraesCS1B02G135700	leaf-base	16	81	2.095605657	0.335426504	9.95E-11
TraesCS7D02G181500	leaf-base	51	231	2.095601657	0.210329822	2.73E-23
TraesCS5D02G258500	leaf-base	11	62	2.094557566	0.441676195	2.76E-07
TraesCS6A02G240800	leaf-base	7	39	2.092594439	0.455046349	5.29E-07
TraesCS7B02G275800	leaf-base	188	841	2.09097865	0.210344169	3.42E-23
TraesCS1A02G450000LC	leaf-base	6	39	2.090757129	0.683106065	0.000156365
TraesCS7D02G292200	leaf-base	9	55	2.090730189	0.564749441	1.91E-05
TraesCS3A02G105300	leaf-base	5	31	2.090499927	0.532820517	8.45E-06
TraesCS3D02G244800	leaf-base	8	49	2.089826703	0.557062197	1.60E-05
TraesCS5D02G303000	leaf-base	39	181	2.089213688	0.263389067	1.07E-15
TraesCS3A02G525500	leaf-base	68	307	2.088584912	0.247344201	1.91E-17
TraesCS1D02G220600	leaf-base	116	508	2.088524273	0.158741616	8.24E-39
TraesCS2D02G546200	leaf-base	85	380	2.087234026	0.203622202	1.67E-24
TraesCS2B02G013000	leaf-base	2	15	2.086850722	0.590266046	3.45E-05
TraesCS2B02G582100	leaf-base	2	16	2.086780732	0.64531944	9.28E-05
TraesCS2A02G373600	leaf-base	163	736	2.08547359	0.240920389	3.33E-18
TraesCS5B02G327500	leaf-base	57	265	2.084718665	0.274294197	1.29E-14
TraesCS2B02G058500	leaf-base	2	17	2.084594824	0.749508725	0.000351152
TraesCS2D02G647300LC	leaf-base	5	30	2.083778338	0.493301558	2.62E-06
TraesCS4D02G210200	leaf-base	21	102	2.081045794	0.349059311	5.44E-10
TraesCS2A02G031100	leaf-base	1	12	2.08050553	0.78523756	0.000500813
TraesCS2D02G331400	leaf-base	1	10	2.080128784	0.833356886	0.000734419
TraesCS1A02G278600	leaf-base	99	481	2.079735202	0.359454247	1.48E-09
TraesCS3B02G168300	leaf-base	168	754	2.079302774	0.224917489	2.14E-20
TraesCS2D02G596400	leaf-base	11	59	2.078507407	0.460437727	7.87E-07
TraesCS4B02G130800LC	leaf-base	27	125	2.077838472	0.259040258	5.50E-16
TraesCS2A02G365800	leaf-base	9	47	2.077824026	0.442726362	3.56E-07
TraesCS2D02G119100	leaf-base	9	46	2.07709552	0.403225417	4.12E-08
TraesCS5D02G357600	leaf-base	1881	10291	2.075719745	0.506574364	4.44E-06
TraesCS5D02G182600	leaf-base	99	451	2.075623403	0.266488558	3.24E-15
TraesCS4A02G401700	leaf-base	9	45	2.075230396	0.366008899	2.80E-09
TraesCS4D02G197800	leaf-base	95	436	2.074903374	0.283015046	8.96E-14
TraesCS6A02G482000LC	leaf-base	1	11	2.074450255	1.034631301	0.002173508
TraesCS5B02G470100LC	leaf-base	2	14	2.073909799	0.684576871	0.000177595
TraesCS3B02G324400	leaf-base	61	270	2.073886974	0.218328994	2.18E-21
TraesCS7D02G116700	leaf-base	106	477	2.072575052	0.227032417	6.03E-20
TraesCS2D02G540000	leaf-base	5	31	2.071522867	0.536236198	1.10E-05
TraesCS1D02G322000	leaf-base	22	110	2.070855197	0.36564456	2.92E-09
TraesCS3D02G288700	leaf-base	154	683	2.07066179	0.213123921	2.91E-22
TraesCS7B02G162600	leaf-base	60	277	2.068845742	0.291289663	4.42E-13
TraesCS3A02G038800LC	leaf-base	9	51	2.068772014	0.513066393	5.81E-06
TraesCS3B02G063000	leaf-base	114	507	2.067977808	0.22917436	1.52E-19
TraesCS4A02G445600	leaf-base	1	11	2.067737954	0.726499274	0.000304692
TraesCS1A02G218400	leaf-base	1	9	2.067373858	0.909177786	0.001258092
TraesCS1B02G478700	leaf-base	76	343	2.066965538	0.258787066	7.28E-16
TraesCS5B02G029300	leaf-base	2	14	2.066464409	0.702280941	0.000232599
TraesCS2D02G151700	leaf-base	1	12	2.064143748	0.846457392	0.000870724
TraesCS3D02G496100LC	leaf-base	4	25	2.06395599	0.624970753	7.84E-05
TraesCS4D02G076400	leaf-base	67	318	2.063618466	0.335500402	1.87E-10
TraesCS3D02G575700LC	leaf-base	9	47	2.062488696	0.420182139	1.36E-07
TraesCS4A02G202100	leaf-base	40	181	2.061782684	0.254854333	3.31E-16
TraesCS4D02G352000	leaf-base	1	18	2.061705155	0.982126428	0.001844877
TraesCS1A02G474900LC	leaf-base	4	27	2.061667607	0.610454852	6.18E-05
TraesCS2B02G437000	leaf-base	75	346	2.061660675	0.296913473	1.31E-12
TraesCS1D02G208400	leaf-base	4	26	2.061533498	0.514442488	6.51E-06
TraesCS7B02G255100	leaf-base	8	41	2.060180012	0.403657293	5.37E-08
TraesCS7B02G546700LC	leaf-base	7	41	2.059883262	0.488642713	2.85E-06
TraesCS7A02G538800LC	leaf-base	7	41	2.058394625	0.547957547	1.68E-05
TraesCS7D02G241200	leaf-base	3	19	2.057583438	0.530905421	1.08E-05
TraesCS6D02G112100	leaf-base	10	49	2.054575928	0.351771685	1.14E-09
TraesCS1A02G165700	leaf-base	158	699	2.053799177	0.23998102	7.92E-18
TraesCS6D02G176300	leaf-base	29	130	2.053638762	0.241606614	1.28E-17
TraesCS6D02G202500	leaf-base	98	424	2.052190037	0.197810165	5.17E-25
TraesCS5D02G427200	leaf-base	10	53	2.052110289	0.451057385	7.12E-07
TraesCS3D02G001600	leaf-base	8	40	2.051806992	0.408131458	7.89E-08
TraesCS7A02G381100	leaf-base	177	758	2.051552675	0.169848486	4.49E-33
TraesCS5B02G261100	leaf-base	2	14	2.050982402	0.698966321	0.000246198
TraesCS6A02G418700LC	leaf-base	3	24	2.050028965	0.696656707	0.000240889
TraesCS2A02G378200	leaf-base	7	37	2.049255402	0.435879729	3.64E-07
TraesCS2B02G098100	leaf-base	69	322	2.047948609	0.335590473	2.56E-10
TraesCS3A02G346100	leaf-base	58	254	2.046742045	0.201838125	5.24E-24
TraesCS7D02G528600	leaf-base	50	218	2.046461681	0.194919301	1.47E-25
TraesCSU02G033000	leaf-base	2	45	2.046454152	1.271857818	0.004547968
TraesCS6B02G332900	leaf-base	6	37	2.04460062	0.629061015	9.64E-05
TraesCS4D02G299100	leaf-base	104	442	2.044175633	0.171708992	3.45E-32
TraesCS5D02G321000	leaf-base	5	30	2.043928564	0.500184515	4.96E-06
TraesCS5B02G003600	leaf-base	9	52	2.043718361	0.476793338	2.21E-06
TraesCS3D02G243200	leaf-base	4	25	2.043520028	0.480144274	2.50E-06
TraesCS1D02G001600	leaf-base	45	203	2.043387272	0.290476483	7.29E-13
TraesCS5A02G185700	leaf-base	11	58	2.041904439	0.409760132	9.95E-08
TraesCS5A02G050900	leaf-base	55	257	2.041241943	0.327146432	1.15E-10
TraesCS6B02G267800	leaf-base	3	19	2.040593011	0.601206507	6.11E-05
TraesCS3B02G111500LC	leaf-base	6	43	2.039924078	0.656188556	0.000150816
TraesCS4A02G164000	leaf-base	32	145	2.039843925	0.301291763	4.24E-12
TraesCS1B02G363200	leaf-base	1	13	2.039580391	0.79443728	0.000670407
TraesCS1A02G051700	leaf-base	217	917	2.039403152	0.148692442	5.76E-42
TraesCS6D02G303900	leaf-base	194	842	2.039325823	0.220848922	2.51E-20
TraesCS3B02G384700	leaf-base	5	28	2.039204382	0.449596488	7.76E-07
TraesCS1B02G142000	leaf-base	13	61	2.038807829	0.345137758	8.06E-10
TraesCS5A02G452600	leaf-base	102	447	2.03834575	0.23838389	8.64E-18
TraesCS1B02G385000	leaf-base	1	9	2.037933617	0.890524358	0.001292852
TraesCS5B02G313800	leaf-base	19	86	2.037118808	0.298745922	3.10E-12
TraesCS1B02G189400	leaf-base	766	3536	2.036908849	0.329808058	1.69E-10
TraesCS1A02G431300	leaf-base	9	49	2.036461652	0.430083435	3.20E-07
TraesCS2A02G139600	leaf-base	4	25	2.035787817	0.498901667	5.16E-06
TraesCS7D02G228900	leaf-base	2	13	2.035331543	0.671554923	0.000192107
TraesCS5D02G318100	leaf-base	3	28	2.034677972	0.838797236	0.00095189
TraesCS1B02G381600	leaf-base	100	425	2.034241466	0.164711623	1.85E-34
TraesCS6B02G396800	leaf-base	9	51	2.03377651	0.510529267	7.56E-06
TraesCS5D02G227000	leaf-base	4	49	2.032616358	1.064839489	0.002824723
TraesCS5B02G326500	leaf-base	176	748	2.032255673	0.17772604	7.24E-30
TraesCS4B02G081200	leaf-base	31	256	2.031970914	0.851826983	0.001051901
TraesCS2D02G678200LC	leaf-base	85	373	2.031727537	0.238265545	1.06E-17
TraesCS3A02G044000	leaf-base	393	1671	2.031098581	0.191866237	6.17E-26
TraesCS3A02G083700	leaf-base	49	212	2.031027865	0.231471399	1.35E-18
TraesCS7B02G391700	leaf-base	4	28	2.0301491	0.613333326	8.22E-05
TraesCS6B02G182700	leaf-base	20	90	2.03011476	0.315638403	3.65E-11
TraesCS5A02G144300	leaf-base	95	405	2.029611335	0.190194903	2.56E-26
TraesCS5B02G463100	leaf-base	81	353	2.028710892	0.249177796	2.36E-16
TraesCS1D02G370100	leaf-base	3	20	2.028457826	0.518718058	1.01E-05
TraesCS2A02G324000	leaf-base	5	29	2.026752535	0.40189273	7.69E-08
TraesCS3A02G209200	leaf-base	343	1436	2.026568209	0.155869207	6.33E-38
TraesCS5A02G423600	leaf-base	73	315	2.024338991	0.215554935	6.27E-21
TraesCS6D02G164500	leaf-base	1	11	2.023441552	0.731948033	0.000418198
TraesCS7A02G269600	leaf-base	85	358	2.023209546	0.185264099	1.91E-27
TraesCS5B02G476700	leaf-base	111	477	2.023204589	0.211607684	1.33E-21
TraesCS6D02G382700LC	leaf-base	192	847	2.02276398	0.270192894	3.26E-14
TraesCS2B02G278400	leaf-base	69	329	2.02177211	0.37889947	1.82E-08
TraesCS2A02G492500	leaf-base	4	27	2.021512422	0.570137162	3.83E-05
TraesCS5D02G487600LC	leaf-base	159	668	2.020173315	0.16684722	3.33E-33
TraesCS2D02G313400	leaf-base	8	39	2.019992375	0.44684577	8.62E-07
TraesCS1B02G455900	leaf-base	93	409	2.019978461	0.260318083	4.43E-15
TraesCS3A02G432700	leaf-base	7	37	2.01982838	0.472623572	2.44E-06
TraesCS1B02G393400	leaf-base	110	465	2.019481456	0.183147319	6.27E-28
TraesCS1B02G164000	leaf-base	47	214	2.019373635	0.304954032	1.13E-11
TraesCS4A02G237700	leaf-base	18	88	2.019310736	0.362653194	5.40E-09
TraesCS4A02G242700	leaf-base	4	27	2.019001935	0.553890313	2.73E-05
TraesCS1A02G049600	leaf-base	35	168	2.018618428	0.371901436	1.13E-08
TraesCS5B02G157300	leaf-base	40	175	2.017521219	0.237405725	1.38E-17
TraesCS7B02G353200	leaf-base	19	91	2.017448575	0.398129658	6.97E-08
TraesCS4B02G137700	leaf-base	39	167	2.017167272	0.211187688	1.47E-21
TraesCS7B02G008400	leaf-base	68	291	2.016861145	0.202244333	2.82E-23
TraesCS5B02G262700	leaf-base	4	23	2.015937262	0.544860656	2.26E-05
TraesCS7D02G516900	leaf-base	2	15	2.015108306	0.696394977	0.000298907
TraesCS5B02G368500	leaf-base	2	14	2.014681395	0.568419115	3.91E-05
TraesCS6D02G131200	leaf-base	10	67	2.013834147	0.720185349	0.000391709
TraesCS1A02G223300	leaf-base	87	361	2.013538481	0.17099233	1.58E-31
TraesCS3D02G136100	leaf-base	3	21	2.013475973	0.663593738	0.000199538
TraesCS4A02G081000	leaf-base	116	493	2.013374278	0.207791702	4.10E-22
TraesCS1D02G285200LC	leaf-base	3	22	2.01302111	0.756755406	0.000562277
TraesCS3B02G410400	leaf-base	116	490	2.012809922	0.199036999	7.27E-24
TraesCS2D02G041000	leaf-base	2	16	2.012774028	0.63869631	0.000140628
TraesCS7D02G049100	leaf-base	4	22	2.012751179	0.462945194	1.83E-06
TraesCS2B02G133500	leaf-base	909	4002	2.012257461	0.281564693	3.63E-13
TraesCS5B02G015300	leaf-base	10	53	2.012200426	0.457000568	1.45E-06
TraesCS4B02G056600	leaf-base	16	76	2.012131795	0.323532431	1.38E-10
TraesCS2A02G501200	leaf-base	111	472	2.012127324	0.210345153	1.30E-21
TraesCS4A02G087100	leaf-base	3	21	2.011864958	0.579789124	5.06E-05
TraesCS5D02G502800LC	leaf-base	11	54	2.01186458	0.367083024	8.71E-09
TraesCS2D02G368000	leaf-base	4	25	2.011798291	0.506184209	8.22E-06
TraesCS4B02G015200	leaf-base	12	58	2.011648282	0.358422061	4.32E-09
TraesCS2D02G295800	leaf-base	64	273	2.011250458	0.232997012	4.60E-18
TraesCS4B02G011900	leaf-base	23	108	2.01078135	0.348744794	1.88E-09
TraesCS4D02G277000	leaf-base	22	101	2.009975529	0.336737962	5.99E-10
TraesCS2D02G401000	leaf-base	39	167	2.009681035	0.213529539	5.36E-21
TraesCS5B02G425900	leaf-base	89	375	2.008986629	0.21535878	1.13E-20
TraesCS2A02G583400	leaf-base	8	43	2.008082135	0.485853306	4.45E-06
TraesCS6D02G134600	leaf-base	9	44	2.007961273	0.353552466	3.03E-09
TraesCS7D02G213000	leaf-base	3	19	2.007712709	0.558443682	3.33E-05
TraesCS6A02G155500	leaf-base	456	1863	2.007680464	0.112235626	4.20E-70
TraesCS2B02G603000	leaf-base	8	37	2.007632547	0.343186234	1.18E-09
TraesCS7B02G152000	leaf-base	112	470	2.007626535	0.183462084	1.55E-27
TraesCS1A02G291800	leaf-base	1	10	2.00753919	0.730589236	0.000452175
TraesCS5B02G295000	leaf-base	7	36	2.007104781	0.451848092	1.24E-06
TraesCS6A02G217500	leaf-base	6	33	2.007067775	0.418473318	2.57E-07
TraesCS3A02G209100	leaf-base	8	46	2.006715817	0.49112242	5.38E-06
TraesCS4B02G098000	leaf-base	2	15	2.006216141	0.727277312	0.000440795
TraesCS4D02G197700	leaf-base	545	2286	2.005252215	0.197120942	4.09E-24
TraesCS7D02G106500	leaf-base	23	100	2.005134497	0.256945541	3.27E-15
TraesCS1A02G182600	leaf-base	3	21	2.005049051	0.552492454	2.98E-05
TraesCS2B02G299700	leaf-base	28	126	2.004769603	0.305367417	1.67E-11
TraesCS3D02G183900	leaf-base	70	304	2.004563397	0.256271958	2.85E-15
TraesCS4D02G099100	leaf-base	3	17	2.004421557	0.617667465	0.000107022
TraesCS2D02G453400	leaf-base	22	104	2.004015473	0.399411546	9.12E-08
TraesCS3B02G400100	leaf-base	23	105	2.003223349	0.27851457	2.69E-13
TraesCS3B02G608500	leaf-base	9	42	2.002898872	0.359990507	5.71E-09
TraesCS2A02G291900	leaf-base	5	26	2.002866876	0.459420932	1.77E-06
TraesCS3D02G360400	leaf-base	88	371	2.002830427	0.198286602	8.34E-24
TraesCS3A02G328000	leaf-base	78	332	2.002824175	0.233998487	8.56E-18
TraesCS4B02G194800	leaf-base	5	33	2.002349775	0.627329673	0.00012706
[truncated: 87,471 more rows]
