# Supplementary material for: Changes in the concentrations and transcripts for gibberellins and other hormones in a growing leaf and roots of wheat seedlings in response to water restriction
Source: BMC Plant Biol. 2022 Jun 9;22:284. doi: 10.1186/s12870-022-03667-w (PMC9178827; doi:10.1186/s12870-022-03667-w)
Supplement: Supplementary file 4 — Additional file 4. Lists of mapped genes from RNA-seq for the 4th remaining leaf (File 4). [file 12870_2022_3667_MOESM4_ESM.csv]

Additional file 4. List of mapped genes from RNA-seq in the remaining 4th leaf under watered
and droughted conditions in order of differential expression, showing number of normalised reads and log2-fold change
RefSeqv1.1	tissue	reads-watered	reads-droughted	log2-fold Change	log2-fold Change SE	padj
TraesCSU02G274700LC	remaining-leaf	0	977	38.03088372	2.880242138	1.48E-38
TraesCS2D02G053200	remaining-leaf	0	28	31.21950623	4.89696193
TraesCS6D02G332900	remaining-leaf	0	25511	15.05335998	1.732636602	5.69E-24
TraesCS6A02G350500	remaining-leaf	0	26249	14.90377626	1.848216653	1.34E-21
TraesCS6B02G383800	remaining-leaf	0	25120	14.20301243	1.519644652	1.18E-25
TraesCS6B02G383500	remaining-leaf	0	27198	14.18087347	1.609633298	1.40E-23
TraesCS1A02G202900	remaining-leaf	0	7044	13.46988484	1.362776486	4.14E-27
TraesCS1A02G364000	remaining-leaf	0	8267	13.42244289	1.533727281	1.27E-22
TraesCS3D02G237400	remaining-leaf	0	5632	12.62473906	1.608835114	1.05E-18
TraesCS1B02G381200	remaining-leaf	0	3091	11.98143461	1.453795328	1.91E-19
TraesCS7B02G244300	remaining-leaf	0	4673	11.82476298	1.809405735	4.80E-14
TraesCS4B02G184800	remaining-leaf	0	2476	11.66142485	1.44063009	1.19E-18
TraesCS5D02G493600LC	remaining-leaf	0	3669	11.61562634	1.248868315	5.03E-23
TraesCS5B02G372100	remaining-leaf	0	2265	11.5449071	1.430318349	1.80E-18
TraesCS5D02G379200	remaining-leaf	0	1901	11.3948372	1.372214094	3.89E-19
TraesCS6A02G295000	remaining-leaf	0	3272	11.37534892	1.751850429	1.53E-13
TraesCS3D02G514000	remaining-leaf	0	1331	11.10155221	1.245894024	4.45E-21
TraesCS6D02G333600	remaining-leaf	5	19211	11.03606627	0.888160263	8.34E-37
TraesCS4A02G459700	remaining-leaf	0	2085	11.03461385	1.600631627	2.35E-14
TraesCS4D02G186100	remaining-leaf	0	1456	10.93811184	1.398516472	4.10E-17
TraesCS6D02G275600	remaining-leaf	0	5881	10.92940386	1.536013967	6.57E-15
TraesCS5A02G424700	remaining-leaf	0	1995	10.89989702	1.627402497	1.08E-13
TraesCS1D02G206300	remaining-leaf	0	2282	10.80472319	1.303416962	1.41E-18
TraesCS2B02G471600	remaining-leaf	0	2007	10.78997395	1.674769352	6.49E-13
TraesCS7A02G030100	remaining-leaf	0	1733	10.78725849	1.584378912	6.58E-14
TraesCS5B02G589300LC	remaining-leaf	0	1225	10.73872031	1.370126046	5.32E-17
TraesCS5A02G392100	remaining-leaf	2	6061	10.71030699	0.908663974	2.89E-33
TraesCS5D02G168500	remaining-leaf	0	1143	10.61813447	1.37898908	1.87E-16
TraesCS4D02G326100	remaining-leaf	0	1780	10.51842582	1.707233461	5.70E-12
TraesCS1B02G381400	remaining-leaf	0	1586	10.44306443	1.667939369	3.65E-12
TraesCS4D02G358900	remaining-leaf	0	898	10.37824629	1.322466604	9.64E-17
TraesCS7B02G128900	remaining-leaf	0	844	10.30427195	1.314363584	1.17E-16
TraesCS4B02G053900	remaining-leaf	0	1425	10.15858246	1.714564899	4.06E-11
TraesCS1D02G237100	remaining-leaf	1	2501	10.05049101	1.298652508	3.86E-16
TraesCS6A02G350700	remaining-leaf	1	3381	9.996249844	1.013823172	6.28E-24
TraesCS7B02G128800	remaining-leaf	0	1838	9.965736046	1.919631471	2.22E-09
TraesCS5A02G424800	remaining-leaf	0	1726	9.957460987	1.511262658	1.16E-12
TraesCS1D02G130700	remaining-leaf	0	540	9.898051995	1.186951725	4.80E-18
TraesCS6B02G284300	remaining-leaf	3	5613	9.895153663	0.938777004	8.98E-27
TraesCS5A02G548700	remaining-leaf	0	574	9.888518549	1.241031863	9.02E-17
TraesCS1D02G147900	remaining-leaf	0	1358	9.881852247	1.387300566	4.08E-14
TraesCS4B02G072300	remaining-leaf	0	575	9.861003052	1.257270877	2.43E-16
TraesCS5D02G532000LC	remaining-leaf	1	3745	9.851700583	1.249855003	1.84E-16
TraesCS4A02G436500	remaining-leaf	0	615	9.824347391	9.677808907
TraesCS3B02G262800	remaining-leaf	0	2193	9.697045153	1.392816222	1.61E-13
TraesCS5B02G442000	remaining-leaf	0	2143	9.696491933	1.396223175	1.81E-13
TraesCS5A02G500800	remaining-leaf	0	841	9.694516769	1.591004818	3.42E-11
TraesCS4A02G119900	remaining-leaf	0	747	9.630303492	1.546585641	1.76E-11
TraesCS5A02G163500	remaining-leaf	0	800	9.622540546	1.591397414	4.98E-11
TraesCS5D02G379300	remaining-leaf	0	702	9.612373355	1.516189002
TraesCS5B02G426800	remaining-leaf	9	10305	9.601189579	0.803717162	3.18E-33
TraesCS1D02G369800	remaining-leaf	0	1066	9.599816318	1.762664891	1.19E-09
TraesCS6B02G128200	remaining-leaf	0	916	9.585243723	1.252825824	1.58E-15
TraesCS7D02G189400	remaining-leaf	0	430	9.546856419	1.204306106	2.12E-16
TraesCS3A02G237000	remaining-leaf	0	2199	9.464264798	1.524163428	2.51E-11
TraesCS2D02G017300	remaining-leaf	0	432	9.459090706	1.256877568	4.77E-15
TraesCS3A02G300300	remaining-leaf	0	431	9.45669602	1.25591408	4.65E-15
TraesCS5D02G204700	remaining-leaf	0	809	9.444553455	1.234362979	1.95E-15
TraesCS3D02G283100	remaining-leaf	0	762	9.437112899	1.638918719	3.15E-10
TraesCS1B02G168500	remaining-leaf	0	806	9.436866924	1.235566546	2.18E-15
TraesCS2A02G000400	remaining-leaf	0	388	9.415375094	1.197745326	4.27E-16
TraesCS6A02G132700	remaining-leaf	0	566	9.350664649	1.496894782	2.39E-11
TraesCS1A02G047400	remaining-leaf	0	572	9.342372159	1.507774503	3.24E-11
TraesCS1B02G394700	remaining-leaf	2	2162	9.333520038	0.806374712	3.24E-31
TraesCS5D02G042300	remaining-leaf	0	836	9.326691133	1.322326703	1.55E-13
TraesCS3D02G373600	remaining-leaf	0	376	9.300482959	1.236426008	6.19E-15
TraesCS2D02G493700	remaining-leaf	0	361	9.297648553	1.205939515	1.57E-15
TraesCS5A02G143200	remaining-leaf	0	359	9.277330011	1.213644481	2.63E-15
TraesCS2D02G100200	remaining-leaf	0	347	9.263938701	1.194733208	1.19E-15
TraesCS1A02G374500	remaining-leaf	0	1111	9.263395463	1.115285473	1.67E-17
TraesCS3B02G568300	remaining-leaf	0	756	9.254990155	1.286504569	6.63E-14
TraesCS3D02G275500	remaining-leaf	0	487	9.249589546	1.447433378	1.18E-11
TraesCS2A02G389400	remaining-leaf	10	6978	9.229890521	0.433688881	5.79E-99
TraesCS3B02G336300	remaining-leaf	0	440	9.211976604	1.397279661	3.62E-12
TraesCS6B02G139800	remaining-leaf	0	514	9.203097434	1.503976712	6.15E-11
TraesCS7D02G014300	remaining-leaf	0	347	9.202376102	1.230799096	9.85E-15
TraesCS5A02G594500LC	remaining-leaf	2	2750	9.195641546	1.143810215	1.50E-16
TraesCS6D02G222600	remaining-leaf	5	3906	9.161374019	0.557869525	7.39E-60
TraesCS3A02G471700	remaining-leaf	0	324	9.134261418	1.214023241	7.72E-15
TraesCS6A02G240400	remaining-leaf	2	2066	9.13409587	0.694003837	2.25E-39
TraesCS6B02G383600	remaining-leaf	60	46088	9.126150164	0.801266137	3.39E-30
TraesCS7A02G117300LC	remaining-leaf	0	303	9.0590588	1.203114053	8.22E-15
TraesCS7D02G026300	remaining-leaf	1	1689	9.05592522	1.228784395	2.57E-14
TraesCS1D02G369200	remaining-leaf	0	583	9.022173272	1.65765166
TraesCS1D02G369300	remaining-leaf	0	516	9.010553381	1.591732789	9.48E-10
TraesCS7D02G230000	remaining-leaf	0	298	9.00298519	1.223305061	2.97E-14
TraesCS5D02G360600	remaining-leaf	0	431	8.988618279	1.491188795	1.37E-10
TraesCS7B02G298900	remaining-leaf	0	293	8.961916616	1.233589412	6.07E-14
TraesCS5B02G491800	remaining-leaf	6	3644	8.96185254	0.557985015	2.92E-57
TraesCS5B02G307100	remaining-leaf	0	576	8.936760476	1.254632857	1.66E-13
TraesCS3B02G213600	remaining-leaf	0	292	8.927944646	1.250172704	1.48E-13
TraesCS7B02G192700	remaining-leaf	0	812	8.922995039	1.499922108	2.31E-10
TraesCS5B02G559400	remaining-leaf	0	266	8.907937554	1.188925906	1.31E-14
TraesCS6D02G100500	remaining-leaf	0	522	8.875349783	1.656000476	4.94E-09
TraesCS4B02G329300	remaining-leaf	0	537	8.856141963	1.680487719	7.65E-09
TraesCS3B02G266200	remaining-leaf	0	258	8.852509877	1.195903077	2.66E-14
TraesCS7D02G345600	remaining-leaf	0	255	8.852492216	1.186441858	1.75E-14
TraesCS3B02G434900	remaining-leaf	0	516	8.831918766	1.668245738	7.06E-09
TraesCS5B02G160800	remaining-leaf	0	713	8.806472693	1.471744198	2.22E-10
TraesCS1B02G248600	remaining-leaf	1	1559	8.773848964	1.337682414	8.00E-12
TraesCS6B02G160900	remaining-leaf	0	337	8.759306799	1.441878992	1.41E-10
TraesCS6B02G695700LC	remaining-leaf	0	307	8.753349441	1.380227747	3.05E-11
TraesCS7D02G239400	remaining-leaf	15	7267	8.748025763	0.439764731	1.70E-86
TraesCS1A02G426800	remaining-leaf	0	337	8.733638304	1.454123441	2.14E-10
TraesCS7B02G417700	remaining-leaf	0	297	8.722197012	1.374432362	3.10E-11
TraesCS2D02G281700	remaining-leaf	1	1312	8.715672844	0.985666735	4.03E-19
TraesCS7D02G227500	remaining-leaf	1	1155	8.663860002	1.153175648	1.53E-14
TraesCS3D02G254100	remaining-leaf	0	323	8.661921811	1.46141147	3.60E-10
TraesCS6D02G122400	remaining-leaf	0	314	8.655324556	1.445302643	2.59E-10
TraesCS6D02G289900	remaining-leaf	0	218	8.646535344	1.180929019	6.07E-14
TraesCS6D02G332600	remaining-leaf	0	478	8.617547245	1.291601192	4.78E-12
TraesCS1B02G441400	remaining-leaf	0	316	8.617397037	1.467785965	5.14E-10
TraesCS3D02G301600	remaining-leaf	0	218	8.617097627	1.199645454	1.64E-13
TraesCS2D02G302100	remaining-leaf	0	216	8.606580532	1.198413274	1.67E-13
TraesCS7A02G201300	remaining-leaf	0	415	8.600366117	1.189235	1.20E-13
TraesCS6D02G333100	remaining-leaf	19	9552	8.554023323	0.751489722	7.40E-30
TraesCS1B02G276700	remaining-leaf	5	2353	8.541949037	0.579804321	2.41E-48
TraesCS6D02G333000	remaining-leaf	44	21233	8.541595988	0.722063648	4.98E-32
TraesCS4B02G466800LC	remaining-leaf	0	286	8.522111487	1.450721951	5.62E-10
TraesCS7D02G199900	remaining-leaf	2	1113	8.459146629	0.75448916	5.37E-29
TraesCS2D02G295000	remaining-leaf	4	1935	8.441031081	0.518809479	2.01E-58
TraesCS3D02G390200	remaining-leaf	0	315	8.432967939	1.556452137	6.23E-09
TraesCS3B02G203300LC	remaining-leaf	6	2728	8.407213128	0.67385734	2.76E-35
TraesCS1D02G117100LC	remaining-leaf	0	196	8.406204054	1.240391667	3.11E-12
TraesCS1A02G207600	remaining-leaf	0	248	8.374976566	1.427864444	6.92E-10
TraesCS4B02G261600	remaining-leaf	0	175	8.360605562	1.175844333	3.60E-13
TraesCS2A02G427300	remaining-leaf	0	283	8.357677592	1.525327098	5.02E-09
TraesCS6D02G397500	remaining-leaf	0	185	8.35464024	1.223910583	2.39E-12
TraesCS7A02G229400	remaining-leaf	0	354	8.350324862	1.665249085	4.12E-08
TraesCS4A02G269400	remaining-leaf	2	836	8.313798319	0.784384687	4.08E-26
TraesCS2B02G535400	remaining-leaf	4	1786	8.300812257	0.733620175	2.06E-29
TraesCS1D02G101700	remaining-leaf	0	257	8.284802463	1.497425297	4.17E-09
TraesCS2A02G283000	remaining-leaf	0	442	8.277970878	1.417410365	8.73E-10
TraesCS5A02G353400	remaining-leaf	0	466	8.271861151	1.861000352	3.72E-07
TraesCS6D02G333200	remaining-leaf	0	324	8.254327076	1.194962428	1.56E-12
TraesCS5D02G177300	remaining-leaf	0	252	8.229438695	1.513927616	7.02E-09
TraesCS7D02G428800	remaining-leaf	9	3823	8.227601062	0.861321142	1.23E-21
TraesCS6A02G111700	remaining-leaf	0	330	8.213469744	1.690149474	8.78E-08
TraesCS5B02G426700	remaining-leaf	7	4064	8.210147109	1.093439419	2.60E-14
TraesCS1A02G370600	remaining-leaf	0	178	8.197697066	1.285215205	4.56E-11
TraesCS2A02G446700LC	remaining-leaf	0	159	8.186151455	1.202211443	3.18E-12
TraesCS5D02G148800	remaining-leaf	0	300	8.182773264	1.175071859	1.16E-12
TraesCS7B02G195200	remaining-leaf	0	306	8.175536452	1.196074873	2.71E-12
TraesCS6D02G143600	remaining-leaf	0	150	8.159831945	1.167746001	1.01E-12
TraesCS1D02G163800	remaining-leaf	2	1785	8.159546606	1.208765661	4.77E-12
TraesCS7D02G669600LC	remaining-leaf	0	431	8.138648951	1.473148316	4.98E-09
TraesCS3D02G159200	remaining-leaf	3	1269	8.130549115	0.562398282	1.83E-46
TraesCS2A02G100700	remaining-leaf	0	150	8.124976715	1.193056495	3.35E-12
TraesCS2B02G521800	remaining-leaf	1	704	8.114358451	0.763295938	3.59E-26
TraesCS4B02G022800	remaining-leaf	0	186	8.112446014	1.368445139	6.40E-10
TraesCS7D02G052600	remaining-leaf	0	144	8.070866268	1.189683992	4.19E-12
TraesCS1B02G381500	remaining-leaf	0	301	8.050772294	1.714395008	1.88E-07
TraesCS7B02G055200	remaining-leaf	1	566	8.03286719	0.918711048	1.95E-18
TraesCS1A02G265800	remaining-leaf	2	1039	8.021908673	0.839800761	1.50E-21
TraesCS4D02G027900	remaining-leaf	0	272	8.019224585	1.196665621	7.43E-12
TraesCS2D02G000300	remaining-leaf	2	1059	8.013716024	0.868313965	2.89E-20
TraesCS4A02G009600	remaining-leaf	0	272	8.010549991	1.672293963	1.37E-07
TraesCS5A02G369800	remaining-leaf	20	6536	7.997672889	0.693297336	2.38E-30
TraesCS5A02G243900	remaining-leaf	0	488	7.987873121	1.631967221	9.28E-08
TraesCS1B02G436500	remaining-leaf	3	1458	7.985867859	0.986230589	3.91E-16
TraesCS1B02G304800	remaining-leaf	82	24249	7.980005281	0.5891342	5.44E-41
TraesCS3B02G257800	remaining-leaf	1	511	7.968222866	0.843727444	4.26E-21
TraesCS3A02G149900	remaining-leaf	0	279	7.962561949	1.251395416	6.23E-11
TraesCS3A02G283700	remaining-leaf	3	908	7.960749162	0.670966737	5.94E-32
TraesCS3A02G517100	remaining-leaf	0	348	7.958834482	1.422809204	4.15E-09
TraesCS6D02G358900	remaining-leaf	6	2147	7.958762057	0.797027845	2.64E-23
TraesCS6B02G447400	remaining-leaf	0	249	7.939296747	1.170789935	4.81E-12
TraesCS4D02G042200	remaining-leaf	0	388	7.920268213	1.034286907	1.16E-14
TraesCS3B02G598200	remaining-leaf	0	140	7.886865266	1.284712586	2.43E-10
TraesCS7A02G057800	remaining-leaf	0	418	7.877566778	1.136762975	1.92E-12
TraesCS7D02G037400	remaining-leaf	0	132	7.876003233	1.240386603	7.25E-11
TraesCS2D02G073900	remaining-leaf	0	260	7.851023013	1.262494944	1.59E-10
TraesCS1D02G381300	remaining-leaf	0	132	7.839563693	1.264301692	1.77E-10
TraesCS4A02G098600	remaining-leaf	0	130	7.826710156	1.260649928	1.72E-10
TraesCS4A02G094300	remaining-leaf	16	4106	7.821734816	0.47198125	2.89E-60
TraesCS4A02G360300LC	remaining-leaf	0	281	7.819139176	1.344107301	1.48E-09
TraesCS2A02G049500	remaining-leaf	0	280	7.811933226	8.436275168
TraesCS4A02G260500	remaining-leaf	0	468	7.808512981	1.316411838	8.12E-10
TraesCS1D02G369400	remaining-leaf	0	276	7.803239709	1.789862514	7.20E-07
TraesCS6A02G525000LC	remaining-leaf	0	129	7.802560017	1.267041153	2.33E-10
TraesCS6B02G340500	remaining-leaf	0	117	7.802202196	1.180995357	1.62E-11
TraesCS6D02G333300	remaining-leaf	0	116	7.800940281	1.176216941	1.39E-11
TraesCS6D02G080300	remaining-leaf	5	1909	7.793994128	0.97703282	1.17E-15
TraesCS5A02G369900	remaining-leaf	0	320	7.792368901	1.455703171	1.49E-08
TraesCS5D02G188600	remaining-leaf	0	118	7.790721739	1.199826577	3.29E-11
TraesCS3A02G506000	remaining-leaf	11	2763	7.788632526	0.441098069	3.91E-68
TraesCS4B02G172700	remaining-leaf	0	233	7.785129264	1.213885122	5.35E-11
TraesCS5A02G198800	remaining-leaf	3	924	7.785097754	0.699781314	2.64E-28
TraesCS1B02G446900	remaining-leaf	0	172	7.758540128	1.508256202	3.91E-08
TraesCS1B02G143300	remaining-leaf	0	353	7.750937052	1.065414379	2.06E-13
TraesCS5B02G257700	remaining-leaf	1	413	7.728760438	1.175343427	2.08E-11
TraesCS3B02G309300	remaining-leaf	0	108	7.725797054	1.1617461	1.32E-11
TraesCS1D02G144400	remaining-leaf	13	2851	7.703985225	0.426797281	4.13E-71
TraesCS4A02G135500	remaining-leaf	0	112	7.702644409	1.212200287	8.08E-11
TraesCS1A02G434600	remaining-leaf	0	352	7.701716821	1.988668887	3.09E-06
TraesCS5D02G504800	remaining-leaf	0	274	7.697828558	1.397164215	7.61E-09
TraesCS5B02G197400	remaining-leaf	3	934	7.691924499	0.561446598	8.97E-42
TraesCS6D02G207800	remaining-leaf	2	653	7.682508965	0.747181917	1.82E-24
TraesCS4B02G167500	remaining-leaf	19	4196	7.669008627	0.384777462	2.28E-86
TraesCS5B02G303800	remaining-leaf	0	315	7.66272732	1.518753662	6.35E-08
TraesCS7B02G337800	remaining-leaf	6	1774	7.662554077	0.778127457	1.28E-22
TraesCS5B02G372200	remaining-leaf	0	240	7.656582148	1.780741583	9.62E-07
TraesCS5A02G490400	remaining-leaf	0	207	7.653756362	1.199007626	7.06E-11
TraesCS5B02G169100	remaining-leaf	4	1084	7.621158822	0.522799731	5.23E-47
TraesCS1D02G293000	remaining-leaf	0	144	7.61188644	1.464357542	3.40E-08
TraesCS1B02G276500	remaining-leaf	12	2649	7.592871636	0.43265976	2.85E-67
TraesCS2A02G319500	remaining-leaf	0	194	7.589852545	1.181423702	5.78E-11
TraesCS4B02G335300	remaining-leaf	81	16325	7.582665587	0.365515103	2.09E-93
TraesCS2A02G493800	remaining-leaf	3	859	7.564246791	0.607776177	8.60E-35
TraesCS4A02G020000	remaining-leaf	0	232	7.558403713	1.815589155	1.55E-06
TraesCS2B02G718100LC	remaining-leaf	0	192	7.558235503	1.193174424	1.01E-10
TraesCS6B02G211900	remaining-leaf	2	481	7.542781015	0.788733489	2.04E-21
TraesCS4B02G169700	remaining-leaf	0	111	7.532362246	1.318852835	3.12E-09
TraesCS3B02G261200	remaining-leaf	5	1019	7.511342475	0.524537684	2.12E-45
TraesCS4B02G466700LC	remaining-leaf	0	163	7.510865457	1.609110305	3.04E-07
TraesCS3D02G238000	remaining-leaf	0	281	7.505587706	1.02136749	1.48E-13
TraesCS5A02G149700	remaining-leaf	0	296	7.501072258	1.076199142	1.97E-12
TraesCS7D02G379000LC	remaining-leaf	0	104	7.497282817	1.285351099	1.69E-09
TraesCS7B02G458900	remaining-leaf	0	115	7.495426032	1.367821843	9.94E-09
TraesCS3A02G421000	remaining-leaf	0	194	7.490066893	1.247918708	6.90E-10
TraesCS3D02G396800	remaining-leaf	0	472	7.489048388	2.265486918	1.25E-05
TraesCS2B02G407600	remaining-leaf	20	4967	7.486864196	0.831623709	3.32E-19
TraesCS1D02G400300	remaining-leaf	0	95	7.483333503	1.214724677	2.87E-10
TraesCS1A02G374400	remaining-leaf	4	943	7.478283462	0.788359891	4.34E-21
TraesCS5D02G050800	remaining-leaf	0	100	7.475492717	1.27068094	1.32E-09
TraesCS3D02G475800	remaining-leaf	0	181	7.470646356	1.200948808	2.06E-10
TraesCS3B02G317400	remaining-leaf	3	772	7.467119563	0.722181605	1.21E-24
TraesCS7B02G412400	remaining-leaf	4	974	7.466367115	0.538565709	1.20E-42
TraesCS7B02G108400	remaining-leaf	0	278	7.458393583	1.056829866	1.13E-12
TraesCS1D02G414700	remaining-leaf	6	1608	7.449563789	0.915269055	4.35E-16
TraesCS7D02G469200	remaining-leaf	1	366	7.449169659	0.901616754	1.65E-16
TraesCS7A02G057700	remaining-leaf	1	300	7.42810763	1.122743559	2.00E-11
TraesCS1D02G242300	remaining-leaf	0	122	7.427525975	1.452963542	5.48E-08
TraesCS4B02G210200	remaining-leaf	0	94	7.418698339	1.251080815	1.06E-09
TraesCS7D02G277700LC	remaining-leaf	0	91	7.406866209	1.226054416	5.84E-10
TraesCS6B02G132400	remaining-leaf	0	78	7.391541233	8.1328699
TraesCS7A02G338400	remaining-leaf	0	90	7.380738496	1.233412674	8.10E-10
TraesCS5A02G210300	remaining-leaf	0	89	7.374956424	1.233423859	8.34E-10
TraesCS5D02G313700	remaining-leaf	0	179	7.371280396	1.755903519	1.55E-06
TraesCS7A02G328600	remaining-leaf	1	411	7.368533811	0.754329545	3.39E-22
TraesCS2D02G192100	remaining-leaf	0	254	7.365561591	1.026280465	5.35E-13
TraesCS2B02G300300	remaining-leaf	0	105	7.356602203	1.380293579	2.16E-08
TraesCS3A02G343900	remaining-leaf	0	84	7.337262492	1.201555829	4.22E-10
TraesCS3A02G077100	remaining-leaf	0	91	7.337033975	1.27233573	2.61E-09
TraesCS4D02G177500	remaining-leaf	0	113	7.334354741	1.449501614	7.14E-08
TraesCS1A02G093000	remaining-leaf	1	495	7.329119649	1.047264615	1.82E-12
TraesCS5B02G142100	remaining-leaf	0	255	7.328737852	1.060204793	3.21E-12
TraesCS6A02G310500	remaining-leaf	0	81	7.315364586	1.186166342	3.04E-10
TraesCS1D02G436600	remaining-leaf	0	247	7.310235278	1.039313109	1.45E-12
TraesCS1B02G452400	remaining-leaf	0	89	7.300325387	1.279073171	3.60E-09
TraesCS1D02G376500	remaining-leaf	0	89	7.28332602	1.293007364	5.26E-09
TraesCS7D02G417600	remaining-leaf	3	757	7.280863008	0.94411972	1.26E-14
TraesCS6D02G369400	remaining-leaf	1	411	7.266448777	1.214986106	8.73E-10
TraesCS1B02G668800LC	remaining-leaf	0	86	7.265289337	1.275822064	3.90E-09
TraesCS7B02G326200	remaining-leaf	0	248	7.264338677	1.581866341	4.50E-07
TraesCS2D02G414800	remaining-leaf	0	127	7.263783526	1.583149873	4.57E-07
TraesCS4D02G206500	remaining-leaf	0	188	7.260887846	1.373426983	2.75E-08
TraesCS2D02G362000LC	remaining-leaf	0	224	7.243219418	1.519812523	2.40E-07
TraesCS5B02G249400LC	remaining-leaf	0	111	7.239264778	1.500202473	1.91E-07
TraesCS6A02G243500	remaining-leaf	0	164	7.238205531	1.269595449	3.82E-09
TraesCS1B02G381800	remaining-leaf	0	393	7.237336312	1.91011239	5.15E-06
TraesCS3A02G237800	remaining-leaf	1	372	7.237179335	0.743324221	5.00E-22
TraesCS7D02G107100LC	remaining-leaf	0	77	7.23459802	1.196836941	6.25E-10
TraesCS5A02G303400	remaining-leaf	0	89	7.228427995	1.332428473	1.47E-08
TraesCS3B02G042700	remaining-leaf	0	88	7.201927301	1.337629211	1.80E-08
TraesCS6D02G038500	remaining-leaf	0	90	7.199879699	1.353793439	2.44E-08
TraesCS3A02G151300	remaining-leaf	0	195	7.197819604	1.440179445	9.77E-08
TraesCS1A02G411200	remaining-leaf	2	582	7.193754061	0.624881084	5.77E-30
TraesCS5B02G358500LC	remaining-leaf	0	75	7.19252079	1.205862562	9.83E-10
TraesCS3B02G316800	remaining-leaf	0	139	7.191481738	1.690395704	1.43E-06
TraesCS5D02G310500	remaining-leaf	6	1129	7.190427466	0.566451767	5.48E-36
TraesCS1A02G265700	remaining-leaf	38	5913	7.189720728	0.389521725	4.11E-74
TraesCS3B02G178200	remaining-leaf	0	144	7.182283846	1.195788775	7.88E-10
TraesCS3D02G524700	remaining-leaf	14	2599	7.179596727	0.669136803	2.70E-26
TraesCS5A02G033800	remaining-leaf	0	75	7.159943743	1.22621678	1.94E-09
TraesCS6B02G280800	remaining-leaf	0	79	7.147881593	1.284167632	7.71E-09
TraesCS1A02G224600	remaining-leaf	0	82	7.14634682	1.314369806	1.43E-08
TraesCS5A02G001400	remaining-leaf	0	75	7.141154775	1.24389801	3.24E-09
TraesCS2B02G717900LC	remaining-leaf	0	71	7.136903259	1.196443443	1.00E-09
TraesCS2D02G428000LC	remaining-leaf	0	143	7.130099824	1.227200008	2.28E-09
TraesCS2D02G467500	remaining-leaf	18	2654	7.124185888	0.329772662	5.12E-101
TraesCS3A02G231900	remaining-leaf	11	1665	7.121663309	0.382505071	2.29E-75
TraesCS7A02G325700	remaining-leaf	0	74	7.109932475	1.246647966	3.97E-09
TraesCS1B02G389700	remaining-leaf	0	78	7.104845125	1.297889894	1.22E-08
TraesCS1B02G237600	remaining-leaf	0	84	7.084456275	1.374696701	5.27E-08
TraesCS1D02G376800	remaining-leaf	0	76	7.083697565	1.292276653	1.18E-08
TraesCS3D02G523200	remaining-leaf	1	273	7.073875585	0.901296041	5.09E-15
TraesCS4D02G210900	remaining-leaf	39	5713	7.068011451	0.410959283	1.61E-64
TraesCS5D02G521400	remaining-leaf	0	68	7.066725003	1.208364366	1.91E-09
TraesCS5B02G222000	remaining-leaf	0	73	7.055331986	1.275373445	9.38E-09
TraesCS3A02G249000	remaining-leaf	48	6751	7.052506598	0.263718211	1.52E-154
TraesCS1A02G265600	remaining-leaf	50	7649	7.045452319	0.595185015	1.59E-31
TraesCS3A02G275600	remaining-leaf	2	392	7.02484902	0.721382636	5.56E-22
TraesCS5B02G158300LC	remaining-leaf	0	78	7.018323246	1.361535294	5.34E-08
TraesCS2A02G064600LC	remaining-leaf	0	69	7.014311433	1.244344811	5.69E-09
TraesCS3A02G515300	remaining-leaf	0	65	7.010412848	1.195150264	1.77E-09
TraesCS2B02G313300	remaining-leaf	3	634	7.010259459	0.535109581	3.63E-38
TraesCS3B02G323700	remaining-leaf	2	384	7.010082289	0.700809466	4.44E-23
TraesCS3B02G476600	remaining-leaf	0	64	7.004649761	1.186643258	1.46E-09
TraesCS7A02G812900LC	remaining-leaf	4	699	7.003448498	0.5493828	3.12E-36
TraesCS4B02G077900	remaining-leaf	0	65	7.002937413	1.202121262	2.20E-09
TraesCS5A02G183600	remaining-leaf	12	1876	7.000652634	0.380867333	1.81E-73
TraesCS3A02G253200	remaining-leaf	0	91	7.000535395	1.494883797	3.55E-07
TraesCS5A02G210200	remaining-leaf	0	129	6.999769545	1.221408241	3.57E-09
TraesCS1A02G146900LC	remaining-leaf	1	321	6.997464487	0.798537116	3.51E-18
TraesCS4A02G008000	remaining-leaf	0	64	6.996475809	1.203016398	2.31E-09
TraesCS7D02G340400	remaining-leaf	25	4408	6.994543394	0.84676566	2.18E-16
TraesCS7A02G333100	remaining-leaf	11	2200	6.993460512	0.961234666	3.28E-13
TraesCS2D02G665500LC	remaining-leaf	0	87	6.988031438	1.468658785	2.68E-07
TraesCS4A02G423600	remaining-leaf	0	161	6.983409277	1.427022386	1.59E-07
TraesCS5D02G250600	remaining-leaf	0	105	6.982890446	1.61927031	1.28E-06
TraesCS1D02G293700LC	remaining-leaf	0	64	6.975287646	1.215006734	3.42E-09
TraesCS7D02G052500	remaining-leaf	0	70	6.969562544	1.304011865	2.32E-08
TraesCS5B02G504000	remaining-leaf	0	128	6.966791504	1.240928852	6.45E-09
TraesCS5A02G063800LC	remaining-leaf	0	86	6.964059361	1.477534416	3.20E-07
TraesCS6B02G263800	remaining-leaf	0	134	6.961507527	1.282768582	1.58E-08
TraesCS1B02G199600	remaining-leaf	12	2223	6.959684446	0.892343589	7.76E-15
TraesCS2D02G344200	remaining-leaf	6	780	6.957018163	0.646557403	2.24E-26
TraesCS7D02G204200	remaining-leaf	5	804	6.946042157	0.510386314	4.95E-41
TraesCS1D02G419000	remaining-leaf	1	255	6.939369069	0.904419902	1.99E-14
TraesCS7A02G226900	remaining-leaf	0	295	6.938103754	1.511853394	5.08E-07
TraesCS2D02G449300	remaining-leaf	0	98	6.935705237	1.598718846	1.20E-06
TraesCS2B02G117900	remaining-leaf	0	121	6.932899504	1.212137291	3.85E-09
TraesCS3B02G574000	remaining-leaf	1	316	6.921033822	0.8459425	4.20E-16
TraesCS2B02G023600	remaining-leaf	0	122	6.918693965	1.228044537	5.92E-09
TraesCS7A02G205100	remaining-leaf	0	65	6.905822739	1.276031176	1.72E-08
TraesCS2B02G132400	remaining-leaf	0	94	6.898495748	1.590185514	1.21E-06
TraesCS3B02G247700	remaining-leaf	0	220	6.88191296	1.244470644	9.87E-09
TraesCS7A02G201200	remaining-leaf	8	1000	6.871009977	0.439623914	1.58E-53
TraesCS3D02G283600	remaining-leaf	8	1184	6.859252214	0.717183178	3.05E-21
TraesCS1D02G379700	remaining-leaf	0	60	6.850972105	1.234066747	8.95E-09
TraesCS7A02G423900	remaining-leaf	2	463	6.845220612	0.869404174	4.65E-15
TraesCS7D02G204600	remaining-leaf	4	510	6.841369484	0.717413875	3.96E-21
TraesCS5B02G475000	remaining-leaf	2	354	6.839169435	0.780445311	3.75E-18
TraesCS3A02G331200	remaining-leaf	0	61	6.835007967	1.27119721	2.05E-08
TraesCS7A02G106100	remaining-leaf	0	110	6.831098787	1.198175718	4.30E-09
TraesCS6A02G320700	remaining-leaf	0	109	6.829255832	1.188050176	3.40E-09
TraesCS3B02G277900	remaining-leaf	104	12200	6.825597511	0.226237706	2.02E-196
TraesCS5B02G150100LC	remaining-leaf	0	82	6.819870542	1.529010503	8.17E-07
TraesCS3D02G485000	remaining-leaf	0	59	6.807776084	1.250316954	1.50E-08
TraesCS5D02G464500	remaining-leaf	5	696	6.804750201	0.57216035	9.51E-32
TraesCS7B02G428800	remaining-leaf	0	64	6.795588639	1.337565163	7.64E-08
TraesCS1D02G175200	remaining-leaf	0	177	6.795210963	1.626176915	2.06E-06
TraesCS2A02G438200	remaining-leaf	3	489	6.793664423	0.562291023	1.06E-32
TraesCS7D02G211700	remaining-leaf	0	62	6.788116667	1.311827185	5.12E-08
TraesCS7A02G201100	remaining-leaf	6	766	6.779431353	0.601206268	9.81E-29
TraesCS4D02G101200	remaining-leaf	0	55	6.7737983	1.223115039	9.64E-09
TraesCS7D02G491200	remaining-leaf	1	236	6.770509648	0.95466456	1.23E-12
TraesCS5B02G029300	remaining-leaf	0	54	6.765494319	1.211265315	7.68E-09
TraesCS7B02G107900	remaining-leaf	7	830	6.763941027	0.490520127	4.92E-42
TraesCS6A02G108800	remaining-leaf	0	56	6.7597411	1.246478687	1.67E-08
TraesCS5B02G015500	remaining-leaf	2	497	6.755874174	1.285396797	3.59E-08
TraesCS2B02G112600	remaining-leaf	0	102	6.745514321	1.184011113	4.44E-09
TraesCS1D02G265800	remaining-leaf	22	2891	6.741550913	0.675259483	6.03E-23
TraesCS1B02G061900	remaining-leaf	0	67	6.733720826	1.422966397	3.11E-07
TraesCS4B02G283800	remaining-leaf	10	1279	6.727546361	0.431533682	3.05E-53
TraesCS3B02G361400	remaining-leaf	0	60	6.722349337	1.341716796	1.04E-07
TraesCS2B02G718000LC	remaining-leaf	3	481	6.716634842	0.62821927	5.08E-26
TraesCS7B02G108500	remaining-leaf	0	63	6.715245713	1.38797813	2.07E-07
TraesCS7A02G225600	remaining-leaf	8	948	6.71249099	0.434253043	2.29E-52
TraesCS3D02G224700	remaining-leaf	3	408	6.69633254	0.613639907	5.09E-27
TraesCS4B02G136200	remaining-leaf	0	107	6.695862411	1.271887353	3.47E-08
TraesCS2D02G387300	remaining-leaf	57	6240	6.690987646	0.330745469	1.17E-88
TraesCS4B02G072100	remaining-leaf	0	52	6.690356992	1.214694625	1.12E-08
TraesCS2D02G288700	remaining-leaf	0	138	6.69024757	1.49919114
TraesCS6B02G174800	remaining-leaf	0	110	6.688792953	1.299177951	5.78E-08
TraesCS4A02G431400	remaining-leaf	11	1519	6.685293168	0.689241403	9.25E-22
TraesCS2A02G075200	remaining-leaf	0	57	6.684340052	1.314632223	7.59E-08
TraesCS5D02G492300	remaining-leaf	67	7886	6.680447501	0.573836701	1.74E-30
TraesCS1D02G352200	remaining-leaf	1	153	6.678881365	1.019945319	4.02E-11
TraesCS3B02G356500	remaining-leaf	29	3192	6.678405845	0.38533153	2.07E-65
TraesCS3B02G395900	remaining-leaf	105	11040	6.678279249	0.206728308	3.36E-225
TraesCS3B02G540200	remaining-leaf	1	246	6.673308128	0.72911478	1.37E-19
TraesCS1A02G150900	remaining-leaf	7	975	6.668216194	0.772913752	1.24E-17
TraesCS1B02G539000LC	remaining-leaf	0	56	6.668017475	1.315627048	8.13E-08
TraesCS6A02G127600LC	remaining-leaf	0	109	6.666462649	1.310562682	7.53E-08
TraesCS3D02G221400	remaining-leaf	18	1918	6.657260027	0.355132209	2.81E-76
TraesCS2B02G219900	remaining-leaf	0	52	6.654824646	1.261053753	3.28E-08
TraesCS5A02G385000	remaining-leaf	0	101	6.653191968	1.248420286	2.59E-08
TraesCS3D02G249000	remaining-leaf	65	6879	6.65266079	0.280501851	2.23E-121
TraesCS6B02G011500	remaining-leaf	15	1607	6.651261974	0.348612882	5.78E-79
TraesCS3D02G260500	remaining-leaf	0	361	6.650007238	1.80395046
TraesCS3D02G357200	remaining-leaf	134	13701	6.649633954	0.181680741	3.17E-289
TraesCS5D02G383500	remaining-leaf	1	260	6.64861002	0.875930681	3.95E-14
TraesCS5D02G001800	remaining-leaf	0	102	6.645986884	1.808843822	8.90E-06
TraesCS4B02G064300	remaining-leaf	1	205	6.642832117	0.91666272	4.42E-13
TraesCS1A02G414000	remaining-leaf	1	252	6.632384158	0.831724638	2.29E-15
TraesCS4D02G206600	remaining-leaf	0	78	6.629306686	1.619054638	2.76E-06
TraesCS6B02G549900LC	remaining-leaf	0	49	6.629181741	1.213917629	1.41E-08
TraesCS3A02G439500LC	remaining-leaf	21	2386	6.629062709	0.564434486	5.54E-31
TraesCS6D02G082300	remaining-leaf	2	305	6.626902089	0.973837498	8.22E-12
TraesCS3D02G142400	remaining-leaf	0	50	6.62157598	1.24826747	2.90E-08
TraesCS4B02G276100	remaining-leaf	0	62	6.620919703	1.440924495	5.23E-07
TraesCS2A02G250600	remaining-leaf	0	50	6.620829921	1.230267429	2.04E-08
TraesCS1D02G049400	remaining-leaf	0	67	6.619071007	1.507954757	1.07E-06
TraesCS4B02G275300	remaining-leaf	1	203	6.61669344	1.324509086	1.10E-07
TraesCS5B02G491000	remaining-leaf	0	59	6.613140322	1.398455418	3.18E-07
TraesCS2B02G132100	remaining-leaf	0	61	6.606847826	1.435035007	5.06E-07
TraesCS1D02G048500	remaining-leaf	0	63	6.605246273	1.458166415	6.61E-07
TraesCS3B02G549200	remaining-leaf	0	82	6.601299439	1.674900657	4.36E-06
TraesCS1B02G195500	remaining-leaf	11	1209	6.597865718	0.427034268	2.68E-52
TraesCSU02G127300	remaining-leaf	0	70	6.597322203	1.560603483
TraesCS4B02G210100	remaining-leaf	70	7230	6.591951084	0.411001887	3.05E-56
TraesCS1D02G363600	remaining-leaf	0	58	6.586900211	1.396389113	3.32E-07
TraesCS2A02G019400	remaining-leaf	1	429	6.57628592	1.468749978	7.94E-07
TraesCS3B02G428200	remaining-leaf	0	65	6.568700921	1.515896416	1.30E-06
TraesCS6D02G217800	remaining-leaf	0	157	6.565809548	1.161585016	5.57E-09
TraesCS5A02G070600	remaining-leaf	0	55	6.564412	1.36537661	2.34E-07
TraesCS5A02G374000	remaining-leaf	2	379	6.563066182	0.687360703	3.90E-21
TraesCS2B02G132500	remaining-leaf	0	76	6.556756121	1.644839076	3.86E-06
TraesCS4B02G391900	remaining-leaf	0	46	6.54194972	1.219499565	2.20E-08
TraesCS2B02G132700	remaining-leaf	0	46	6.52650875	1.232339894	3.01E-08
TraesCS4B02G044700	remaining-leaf	3	334	6.526367939	0.70805496	7.99E-20
TraesCS3D02G320500	remaining-leaf	16	1641	6.518444414	0.430451808	2.73E-50
TraesCS6D02G272400	remaining-leaf	1	183	6.504165793	0.913109983	1.04E-12
TraesCS7D02G086200LC	remaining-leaf	5	527	6.495059517	0.598777904	1.08E-26
TraesCS2B02G405500	remaining-leaf	0	52	6.492356372	1.377663937	3.38E-07
TraesCS7D02G472100	remaining-leaf	1	179	6.487972628	0.907346914	8.63E-13
TraesCS5B02G169200	remaining-leaf	0	43	6.483002182	1.205429857	2.06E-08
TraesCS7B02G249600	remaining-leaf	0	52	6.472162121	1.382989295	3.82E-07
TraesCS4B02G047400	remaining-leaf	5	514	6.46585336	0.597912687	1.54E-26
TraesCS7A02G151200	remaining-leaf	6	632	6.461688975	0.511911334	1.83E-35
TraesCS3B02G093300	remaining-leaf	0	45	6.457572118	1.264780487	6.90E-08
TraesCS1B02G292800	remaining-leaf	0	136	6.457410762	1.078466535	9.82E-10
TraesCS6B02G370100	remaining-leaf	0	47	6.453861673	1.311060017	1.48E-07
TraesCS3A02G027200LC	remaining-leaf	0	101	6.448745136	1.395551233	4.76E-07
TraesCS4B02G339800	remaining-leaf	5	490	6.432629062	0.672276952	3.33E-21
TraesCS1A02G311200	remaining-leaf	0	49	6.4308574	1.364552514	3.36E-07
TraesCS5B02G228600	remaining-leaf	0	58	6.422796801	1.515384531	1.79E-06
TraesCS4A02G140000	remaining-leaf	109	9507	6.41859775	0.224522653	1.96E-176
TraesCS7B02G108000	remaining-leaf	8	762	6.407172653	0.54974995	1.63E-30
TraesCS7A02G209800	remaining-leaf	0	60	6.403298621	1.559788043	2.74E-06
TraesCS7B02G262400	remaining-leaf	10	958	6.402920186	0.516421998	2.81E-34
TraesCS7B02G116600	remaining-leaf	0	57	6.395101762	1.520114187	1.99E-06
TraesCS3D02G256400	remaining-leaf	0	52	6.394439838	1.438526186	8.91E-07
TraesCS1A02G265900	remaining-leaf	32	2903	6.385179569	0.426914594	4.42E-49
TraesCS5A02G141700	remaining-leaf	0	181	6.375531463	1.484090073
TraesCSU02G026500	remaining-leaf	0	78	6.363150571	1.217280067	4.01E-08
TraesCS5A02G304400	remaining-leaf	1	180	6.356441565	1.077594587	1.55E-09
TraesCS4B02G249100	remaining-leaf	0	46	6.353384307	1.352632683	3.55E-07
TraesCS3A02G061600	remaining-leaf	2	666	6.352213845	1.664444641	6.48E-06
TraesCS1A02G145800	remaining-leaf	34	2860	6.35009939	0.294661858	2.23E-100
TraesCS6B02G695800LC	remaining-leaf	0	58	6.334715414	1.575083933	3.55E-06
TraesCS4A02G337800LC	remaining-leaf	0	88	6.33012723	1.359343768	4.12E-07
TraesCS6B02G173800	remaining-leaf	0	45	6.329138267	1.360349308	4.18E-07
TraesCS5A02G215400	remaining-leaf	0	46	6.322075376	1.377958391	5.32E-07
TraesCS1D02G376600	remaining-leaf	0	93	6.308226711	1.420931582	9.04E-07
TraesCS5A02G393900	remaining-leaf	6	568	6.300310303	0.530695896	1.41E-31
TraesCS3B02G317500	remaining-leaf	24	1968	6.295233917	0.364838821	8.62E-65
TraesCS2D02G264400	remaining-leaf	0	58	6.294534249	1.612456318	5.07E-06
TraesCS5D02G230700	remaining-leaf	1	209	6.292987694	0.953172118	2.85E-11
TraesCS7B02G665500LC	remaining-leaf	4	454	6.291752139	0.762703405	2.78E-16
TraesCS4B02G295000	remaining-leaf	0	181	6.283758856	1.965628197	3.14E-05
TraesCS3B02G405500LC	remaining-leaf	0	48	6.283409245	1.454507352	1.36E-06
TraesCS3A02G327100	remaining-leaf	25	2120	6.28104173	0.33315248	4.48E-77
TraesCS5B02G208300	remaining-leaf	0	49	6.277099793	1.478464485	1.75E-06
TraesCS7A02G427300	remaining-leaf	4	403	6.268555857	0.702904883	1.13E-18
TraesCS7B02G108300	remaining-leaf	5	487	6.264026802	0.643757254	7.49E-22
TraesCS1A02G301100	remaining-leaf	0	44	6.261394439	1.395950332	7.64E-07
TraesCS2B02G503600LC	remaining-leaf	0	38	6.241398495	1.27180479	1.52E-07
TraesCS2B02G500200	remaining-leaf	0	91	6.23751323	1.459788555	1.59E-06
TraesCS6D02G135900	remaining-leaf	1	234	6.237420146	1.165363947	2.21E-08
TraesCS2D02G154300	remaining-leaf	0	41	6.230881278	1.338079684	4.06E-07
TraesCS6A02G350600	remaining-leaf	4	420	6.228450067	0.719327625	1.00E-17
TraesCS3B02G411100	remaining-leaf	0	40	6.225375637	1.320560251	3.25E-07
TraesCS1B02G381700	remaining-leaf	0	46	6.224703552	1.454208587	1.55E-06
TraesCS7D02G171000	remaining-leaf	0	46	6.224410655	1.467414783	1.77E-06
TraesCS4A02G296300	remaining-leaf	10	982	6.218943917	0.704435289	2.42E-18
TraesCS1B02G444700	remaining-leaf	0	72	6.209724204	1.244829844	1.08E-07
TraesCS7D02G180700	remaining-leaf	7	620	6.208250667	0.507375966	2.01E-33
TraesCS1D02G296500	remaining-leaf	161	14352	6.206043	0.706764665
TraesCS2B02G242000	remaining-leaf	0	36	6.205567205	1.228724397	8.31E-08
TraesCS3A02G217400	remaining-leaf	37	2952	6.20342583	0.412564639	1.42E-49
TraesCS4B02G596400LC	remaining-leaf	0	40	6.201795467	1.344966489	4.79E-07
TraesCS2A02G539400	remaining-leaf	16	1263	6.201280045	0.393817933	3.27E-54
TraesCS5B02G107500	remaining-leaf	0	74	6.2004616	1.281388624	1.98E-07
TraesCS3B02G298800	remaining-leaf	0	75	6.193185949	1.305313318	2.87E-07
TraesCS7A02G443700	remaining-leaf	2	221	6.179925255	0.747586581	2.40E-16
TraesCS2B02G248200	remaining-leaf	0	62	6.179210351	1.734097387	1.32E-05
TraesCS5B02G169300	remaining-leaf	3	325	6.179026794	0.644108864	2.68E-21
TraesCS4D02G016100	remaining-leaf	2	215	6.171015051	0.703149699	3.72E-18
TraesCS2A02G449800	remaining-leaf	6	620	6.15983421	0.845412177	3.28E-13
TraesCS3D02G324600	remaining-leaf	0	41	6.151519253	1.414025959	1.21E-06
TraesCS1A02G406300	remaining-leaf	4	467	6.143100017	0.920631865	1.77E-11
TraesCS1A02G295800	remaining-leaf	236	20324	6.138363072	0.735013521	1.21E-16
TraesCS3A02G188700	remaining-leaf	0	36	6.135159431	1.285936656	2.55E-07
TraesCS4D02G173700	remaining-leaf	0	126	6.133676266	1.262270116	1.79E-07
TraesCS1B02G073900	remaining-leaf	4	327	6.126008413	0.77581861	4.12E-15
TraesCS7A02G137000	remaining-leaf	12	1070	6.123609526	0.728063085	7.51E-17
TraesCS7A02G041900	remaining-leaf	0	106	6.117571543	1.085163538	5.44E-09
TraesCS6B02G282100	remaining-leaf	0	37	6.116775095	1.337501252	5.41E-07
TraesCS2D02G378800	remaining-leaf	0	40	6.114779456	1.414499935	1.32E-06
TraesCS2B02G032400	remaining-leaf	0	153	6.11412979	7.102958383
TraesCS1B02G253800	remaining-leaf	0	68	6.109666496	1.846700846	2.55E-05
TraesCS2D02G317300	remaining-leaf	3	208	6.108850509	0.70896217	1.39E-17
TraesCS1A02G346500	remaining-leaf	0	69	6.107676534	1.288516258	2.86E-07
TraesCS4D02G238600	remaining-leaf	2	325	6.101019234	1.372861741	8.61E-07
TraesCS2B02G090100	remaining-leaf	0	36	6.096196595	1.309272809	3.94E-07
TraesCS5A02G189800	remaining-leaf	0	53	6.091938304	1.669880255	1.06E-05
TraesCS3A02G238300	remaining-leaf	0	64	6.087084396	1.221549011	1.06E-07
TraesCS4D02G235500	remaining-leaf	1	179	6.081053671	0.931282663	4.12E-11
TraesCS7A02G371600	remaining-leaf	4	386	6.07993419	0.701966624	9.56E-18
TraesCS1B02G276900	remaining-leaf	23	1703	6.079804784	0.421428202	8.91E-46
TraesCS4D02G089300LC	remaining-leaf	39	3216	6.077965085	0.698930156	7.14E-18
TraesCS7A02G201400	remaining-leaf	9	716	6.077646152	0.595624475	7.78E-24
TraesCS1D02G226000	remaining-leaf	0	36	6.076483161	1.325001577	5.11E-07
TraesCS3D02G039400	remaining-leaf	0	70	6.074829497	1.328155003	5.34E-07
TraesCS1A02G235000	remaining-leaf	6	527	6.070815646	0.786927523	1.55E-14
TraesCS5A02G079300	remaining-leaf	0	34	6.068427031	1.277930311	2.73E-07
TraesCS3B02G849000LC	remaining-leaf	0	1250	6.053922294	3.008413398
TraesCS7D02G227800	remaining-leaf	0	35	6.0522741	1.329807922	5.77E-07
TraesCS5B02G182000	remaining-leaf	10	743	6.046000289	0.388257759	4.72E-53
TraesCS4D02G174700	remaining-leaf	1	158	6.033215413	0.762895917	3.64E-15
TraesCS3A02G226700	remaining-leaf	0	34	6.031388958	1.325792375	5.78E-07
TraesCS6A02G106000	remaining-leaf	4	355	6.024226122	0.565698948	8.65E-26
TraesCS1A02G364100	remaining-leaf	2	331	6.019780806	1.292417482	3.83E-07
TraesCS1B02G375200	remaining-leaf	0	36	6.019521193	1.384168608	1.19E-06
TraesCSU02G656800LC	remaining-leaf	0	36	6.018067765	1.369535465	1.01E-06
TraesCS2B02G436400	remaining-leaf	0	45	6.013098096	1.582320768	6.91E-06
TraesCS6B02G119600	remaining-leaf	0	41	6.012123128	1.500744271	3.69E-06
TraesCS5A02G171700	remaining-leaf	0	35	6.007199377	1.349769385	8.23E-07
TraesCS7B02G820100LC	remaining-leaf	11	835	6.007117528	0.463684667	3.06E-37
TraesCS4B02G072200	remaining-leaf	7	571	5.997497085	0.622148572	1.68E-21
TraesCS7A02G201600	remaining-leaf	4	319	5.995691658	0.624209697	2.32E-21
TraesCS3B02G395800	remaining-leaf	0	33	5.987367821	1.331489136	6.92E-07
TraesCS3D02G150400LC	remaining-leaf	174	11588	5.985347346	0.374602667	8.86E-56
TraesCS3D02G495200	remaining-leaf	0	94	5.985288474	1.066117721	5.74E-09
TraesCS1B02G393100	remaining-leaf	0	35	5.984502061	1.368532888	1.08E-06
TraesCS4A02G365700	remaining-leaf	2	166	5.983603397	0.876113037	6.21E-12
TraesCS1D02G184500	remaining-leaf	47	4080	5.978497931	0.906533869	2.65E-11
TraesCS1B02G380000	remaining-leaf	0	35	5.958660568	1.409788813	1.78E-06
TraesCS4A02G445100	remaining-leaf	0	96	5.957382999	1.135000504	3.17E-08
TraesCS3A02G232000	remaining-leaf	0	86	5.956665443	2.097599297	7.59E-05
TraesCS7D02G067800	remaining-leaf	0	36	5.945308194	1.424207468	2.12E-06
TraesCS7A02G439200	remaining-leaf	3	232	5.939089445	0.713651311	1.43E-16
TraesCS4D02G169800	remaining-leaf	115	7753	5.935372488	0.500262517	1.51E-31
TraesCS5A02G356300	remaining-leaf	71	4916	5.931800403	0.553196403	3.95E-26
TraesCS2A02G474500	remaining-leaf	0	45	5.929764227	1.646225039	1.22E-05
TraesCS1A02G107700	remaining-leaf	0	38	5.91959041	1.504466463	4.56E-06
TraesCS2A02G475600	remaining-leaf	0	30	5.918024145	1.273727799	3.86E-07
TraesCS1D02G012000	remaining-leaf	1	123	5.912861861	0.908960239	4.37E-11
TraesCS3A02G491200	remaining-leaf	0	66	5.909141454	1.407051746	1.93E-06
TraesCS7D02G009400	remaining-leaf	27	1743	5.903803658	0.401754319	1.99E-47
TraesCS5B02G033300	remaining-leaf	0	49	5.900335765	1.729796579	2.05E-05
TraesCS3A02G363700	remaining-leaf	90	5528	5.896210954	0.211621953	1.46E-167
TraesCS2A02G476800	remaining-leaf	0	40	5.894586818	1.577106174	8.25E-06
TraesCS6D02G107700LC	remaining-leaf	0	44	5.888400803	1.649402957	1.33E-05
TraesCS2B02G532000	remaining-leaf	0	88	5.879737295	1.073663559	1.05E-08
TraesCS2B02G541900	remaining-leaf	15	1004	5.879410633	0.470132181	7.63E-35
TraesCS3B02G456500	remaining-leaf	0	41	5.875086608	1.602594797	1.01E-05
TraesCS2A02G476500	remaining-leaf	0	125	5.874126028	1.505745947	5.03E-06
TraesCS7B02G692600LC	remaining-leaf	0	30	5.870137828	1.302369007	6.41E-07
TraesCS5A02G226800	remaining-leaf	0	29	5.864836595	1.28845069	5.42E-07
TraesCS2B02G167400LC	remaining-leaf	0	29	5.859004299	1.287857258	5.45E-07
TraesCS5D02G099100	remaining-leaf	0	105	5.849852088	1.30085405	6.61E-07
TraesCS2B02G223100	remaining-leaf	0	57	5.843617314	1.299790458	6.62E-07
TraesCS3B02G496800	remaining-leaf	2	170	5.836850628	0.728104972	1.46E-15
TraesCS5D02G395000	remaining-leaf	0	61	5.836521827	1.370593018	1.55E-06
TraesCS5A02G205300	remaining-leaf	15	942	5.831029106	0.491398972	1.44E-31
TraesCS5B02G517200	remaining-leaf	2	181	5.827895054	0.88282664	2.32E-11
TraesCS1B02G018100	remaining-leaf	12	828	5.827859618	0.750946454	9.81E-15
TraesCS1A02G370700	remaining-leaf	1	111	5.821400943	0.927512648	1.55E-10
TraesCS6D02G319900	remaining-leaf	17	1088	5.814515482	0.380163606	3.04E-51
TraesCS2D02G428400	remaining-leaf	10	597	5.809041889	0.571739506	1.10E-23
TraesCS5A02G057300	remaining-leaf	0	30	5.807506582	1.37286174	1.69E-06
TraesCS3D02G219400	remaining-leaf	47	2800	5.786155077	0.412008746	1.73E-43
TraesCS5B02G358800	remaining-leaf	10	637	5.786106485	0.50158178	5.92E-30
TraesCS1B02G385300	remaining-leaf	0	62	5.78277666	1.436154292	3.33E-06
TraesCS1A02G266100	remaining-leaf	0	57	5.780764801	1.361924402	1.60E-06
TraesCS6B02G549800LC	remaining-leaf	3	215	5.779531967	0.646200125	7.74E-19
TraesCS2B02G058500	remaining-leaf	0	28	5.774030093	1.336741486	1.22E-06
TraesCS7B02G107800	remaining-leaf	32	1799	5.772745726	0.330877662	3.25E-66
TraesCS5A02G083700	remaining-leaf	3	228	5.769775752	0.764524637	4.39E-14
TraesCS3B02G384900	remaining-leaf	1	332	5.769543961	1.891356138	5.10E-05
TraesCS1B02G135700	remaining-leaf	23	1295	5.767288325	0.335889059	3.52E-64
TraesCS5A02G017900	remaining-leaf	1	112	5.764508974	1.417336558	2.90E-06
TraesCS7B02G120900	remaining-leaf	3	212	5.759101804	0.641888065	5.99E-19
TraesCS3A02G283800	remaining-leaf	29	1749	5.757368501	0.424894785	1.32E-40
TraesCS7A02G201500	remaining-leaf	9	526	5.756658287	0.562871169	5.50E-24
TraesCS3B02G372100LC	remaining-leaf	0	32	5.754808694	1.453455611	4.10E-06
TraesCS4A02G017400	remaining-leaf	6	376	5.749251561	0.666187991	1.06E-17
TraesCS4D02G236800	remaining-leaf	16	976	5.748867333	0.346389891	4.44E-60
TraesCS3A02G375500	remaining-leaf	18	1036	5.743219421	0.337029039	2.94E-63
TraesCS3B02G045900	remaining-leaf	5	346	5.739718053	0.592625685	9.83E-22
TraesCS7D02G215700	remaining-leaf	0	89	5.739514863	1.211247985	2.47E-07
TraesCS1D02G372600	remaining-leaf	0	57	5.73848829	1.388523297	2.31E-06
TraesCS7D02G086300LC	remaining-leaf	4	263	5.738154365	0.765676318	6.21E-14
TraesCS3D02G272000	remaining-leaf	0	34	5.734621193	1.523319878	7.51E-06
TraesCS5B02G208500	remaining-leaf	0	32	5.732904813	1.472278101	5.03E-06
TraesCS4B02G071500	remaining-leaf	99	5351	5.72962921	0.272577421	1.52E-95
TraesCS7B02G107700	remaining-leaf	12	734	5.728196395	0.470422129	3.68E-33
TraesCS3D02G115300	remaining-leaf	0	34	5.724205984	1.55820751	9.82E-06
TraesCS1D02G421400	remaining-leaf	5	313	5.723826556	0.617767389	4.48E-20
TraesCSU02G075000	remaining-leaf	1	120	5.7214412	1.043153333	9.12E-09
TraesCS3B02G285100	remaining-leaf	1	110	5.718695709	1.007525929	3.57E-09
TraesCS3A02G214400	remaining-leaf	1	102	5.708434162	0.889248639	6.24E-11
TraesCS2B02G369000	remaining-leaf	68	4158	5.706762446	0.637876635	7.21E-19
TraesCS1D02G389200	remaining-leaf	2	163	5.703388683	0.843511234	7.86E-12
TraesCS5A02G503500	remaining-leaf	0	33	5.696898767	1.520347949	7.86E-06
TraesCS1D02G266100	remaining-leaf	6	413	5.693903847	0.512776184	6.39E-28
TraesCS7D02G380400	remaining-leaf	2	134	5.693341324	0.827381847	3.66E-12
TraesCS3A02G037700	remaining-leaf	7	440	5.693039377	0.532577375	4.98E-26
TraesCS7D02G370800	remaining-leaf	1	95	5.691604536	1.259924038	5.72E-07
TraesCS6A02G327900	remaining-leaf	6	437	5.691348577	1.037690606	8.93E-09
TraesCS7D02G204300	remaining-leaf	5	335	5.689938508	0.578258441	2.23E-22
TraesCS2D02G317200	remaining-leaf	1	105	5.688858261	0.924955868	2.84E-10
TraesCS5B02G753000LC	remaining-leaf	0	71	5.68836788	2.112706486	0.000114192
TraesCS3B02G284800	remaining-leaf	7	447	5.683991702	0.592540428	2.23E-21
TraesCS2B02G490400	remaining-leaf	170	9056	5.680277085	0.341119459	1.80E-60
TraesCS2A02G467500	remaining-leaf	249	14135	5.676323387	0.549907258	2.05E-24
TraesCS3A02G256200	remaining-leaf	9	567	5.675300855	0.498522187	3.00E-29
TraesCS2A02G367700	remaining-leaf	20	1134	5.666962342	0.415438266	3.78E-41
TraesCS3D02G020600	remaining-leaf	0	56	5.663418034	1.4238625	3.78E-06
TraesCS1D02G429200	remaining-leaf	3	176	5.659753715	0.663418508	2.22E-17
TraesCS6B02G412100	remaining-leaf	37	1879	5.658955052	0.35703235	5.98E-55
TraesCS3D02G350700	remaining-leaf	2	217	5.657983834	1.072776333	2.35E-08
TraesCS1A02G025800	remaining-leaf	0	77	5.654543588	1.101502254	4.44E-08
TraesCS2D02G454400	remaining-leaf	1	101	5.650464231	0.952693401	9.03E-10
TraesCS6D02G342800	remaining-leaf	1	82	5.648498589	1.177745133	1.86E-07
TraesCS1B02G276800	remaining-leaf	22	1171	5.639569822	0.370892386	1.06E-50
TraesCS7D02G208000	remaining-leaf	1	83	5.63445402	1.215300885	3.51E-07
TraesCS5D02G476400	remaining-leaf	0	26	5.633362209	1.36053309	2.17E-06
TraesCS7D02G204700	remaining-leaf	3	215	5.629585975	0.79685896	1.05E-12
TraesCS6D02G125400LC	remaining-leaf	0	30	5.625729888	1.489636542	7.11E-06
TraesCS7D02G345700	remaining-leaf	4	285	5.619145612	0.567007088	1.08E-22
TraesCS3D02G513900LC	remaining-leaf	0	53	5.618398302	1.411836618	3.71E-06
TraesCS2B02G166800LC	remaining-leaf	0	50	5.617236275	1.336233467	1.74E-06
TraesCS4A02G078300	remaining-leaf	1	127	5.617007914	0.933796656	5.59E-10
TraesCS3B02G584700	remaining-leaf	4	282	5.601618611	0.835608815	1.02E-11
TraesCS3A02G312000	remaining-leaf	2	171	5.59885301	0.728368411	1.39E-14
TraesCS4A02G030600	remaining-leaf	0	87	5.597923222	2.280895619	0.000187011
TraesCS1A02G257400	remaining-leaf	29	1476	5.590941252	0.312748546	1.85E-69
TraesCS6A02G235100	remaining-leaf	3	194	5.590302239	0.884432167	9.94E-11
TraesCSU02G570700LC	remaining-leaf	85	6543	5.587868412	1.141178454	1.18E-07
TraesCS1A02G115700	remaining-leaf	27	1351	5.581183998	0.311130583	6.14E-70
TraesCS4D02G063000LC	remaining-leaf	0	26	5.580289596	1.378711809	2.93E-06
TraesCS2A02G507400	remaining-leaf	6	342	5.579467761	0.607253108	7.90E-20
TraesCS3D02G167500LC	remaining-leaf	0	33	5.573299317	1.615217423	1.85E-05
TraesCS3B02G006600	remaining-leaf	0	63	5.565911975	1.601941331	1.73E-05
TraesCS7D02G065400	remaining-leaf	0	24	5.556867101	1.340044602	2.07E-06
TraesCS7A02G009800	remaining-leaf	25	1280	5.556753491	0.272458316	4.57E-90
TraesCS6D02G240300	remaining-leaf	4	231	5.549810806	0.684318152	5.63E-16
TraesCS1A02G358400	remaining-leaf	10	496	5.546180801	0.444657517	9.56E-35
TraesCS1B02G037000	remaining-leaf	0	48	5.540490401	1.344602802	2.25E-06
TraesCS4D02G251500	remaining-leaf	0	28	5.536847179	1.502380087	9.23E-06
TraesCS4D02G282600	remaining-leaf	19	969	5.536077547	0.434926456	4.21E-36
TraesCS3A02G078400	remaining-leaf	0	51	5.534545979	1.415556506	4.55E-06
TraesCS5D02G348900LC	remaining-leaf	9	482	5.533449188	0.4015233	5.33E-42
TraesCS1D02G265900	remaining-leaf	83	4065	5.532403924	0.345300177	3.70E-56
TraesCS4A02G437900	remaining-leaf	0	43	5.531274204	6.583194675
TraesCS7D02G379100	remaining-leaf	11	608	5.529723124	0.47551261	1.75E-30
TraesCS6B02G340900LC	remaining-leaf	4	231	5.52868132	0.631965421	3.28E-18
TraesCS5D02G245300	remaining-leaf	0	25	5.524107519	1.393981248	3.81E-06
TraesCS1A02G349000	remaining-leaf	1	77	5.522939033	1.203200231	3.94E-07
TraesCS3D02G108700	remaining-leaf	0	25	5.518716064	1.401019555	4.11E-06
TraesCS1A02G187600	remaining-leaf	5	267	5.515806096	0.482238297	1.47E-29
TraesCS1A02G313700LC	remaining-leaf	3	184	5.506410249	0.67012919	2.34E-16
TraesCS1A02G530900LC	remaining-leaf	0	34	5.499182755	1.693040777	3.22E-05
TraesCS3D02G167400LC	remaining-leaf	0	26	5.497403292	1.446834937	6.42E-06
TraesCS1A02G103100LC	remaining-leaf	0	89	5.494195153	1.445963747	6.42E-06
TraesCS3A02G044700	remaining-leaf	0	24	5.487089724	1.364013354	3.08E-06
TraesCS2A02G297100	remaining-leaf	157	7387	5.474771673	0.359274592	5.76E-51
TraesCS7D02G067900	remaining-leaf	0	46	5.474276203	1.360474627	3.05E-06
TraesCS2A02G216500	remaining-leaf	0	22	5.473483494	1.318311918	1.96E-06
TraesCS7A02G259000	remaining-leaf	4	216	5.46993991	0.528935916	1.42E-24
TraesCS1B02G221300	remaining-leaf	1	96	5.469052168	1.05072965	2.78E-08
TraesCS4D02G293900	remaining-leaf	0	25	5.468415583	1.439896393	6.41E-06
TraesCS3D02G391100	remaining-leaf	0	42	5.4659708	1.286980752	1.39E-06
TraesCS2B02G174400	remaining-leaf	0	24	5.455478734	1.38735117	4.12E-06
TraesCS7B02G191300	remaining-leaf	0	24	5.448196482	1.389180145	4.25E-06
TraesCS2D02G428500	remaining-leaf	4	211	5.445802732	0.67330533	5.93E-16
TraesCS5D02G565600	remaining-leaf	5	220	5.445738056	0.568034366	1.88E-21
TraesCS2D02G114100	remaining-leaf	0	43	5.444963712	1.896219525	8.31E-05
TraesCS2B02G555200	remaining-leaf	7	390	5.435786833	0.544146443	4.23E-23
TraesCS3A02G137300	remaining-leaf	0	30	5.434158237	1.636379074	2.64E-05
TraesCS1B02G364200	remaining-leaf	13	632	5.432826767	0.48772796	3.52E-28
TraesCS3B02G367900	remaining-leaf	0	26	5.43258446	1.490149966	1.02E-05
TraesCS1D02G391400	remaining-leaf	0	26	5.432054614	1.505925466	1.15E-05
TraesCS5D02G087400LC	remaining-leaf	0	59	5.430190677	1.632627549	2.60E-05
TraesCS3B02G177000	remaining-leaf	4	255	5.423214583	0.584647954	3.07E-20
TraesCS4A02G040600	remaining-leaf	2	128	5.422088406	0.755630695	4.00E-13
TraesCS2B02G210900	remaining-leaf	1	85	5.42005925	0.911367088	6.62E-10
TraesCS2B02G451600	remaining-leaf	14	692	5.414445903	0.476701904	3.18E-29
TraesCS7D02G204400	remaining-leaf	9	428	5.413446632	0.653370302	1.23E-16
TraesCS1D02G097000	remaining-leaf	1	88	5.411563859	1.011900681	1.35E-08
TraesCS3D02G337600	remaining-leaf	1	89	5.411051289	0.996362302	9.07E-09
TraesCS2D02G372000	remaining-leaf	7	352	5.403091774	0.464233186	1.38E-30
TraesCS4B02G060000LC	remaining-leaf	0	43	5.4020892	1.346489147	3.09E-06
TraesCS5A02G478800	remaining-leaf	68	3203	5.39672642	0.558468422	8.76E-22
TraesCS5D02G038800	remaining-leaf	5	230	5.390213949	0.55254497	3.70E-22
TraesCS5B02G208200	remaining-leaf	1	86	5.385987242	0.984297471	7.25E-09
TraesCSU02G122100	remaining-leaf	0	66	5.38457548	1.189794293	4.65E-07
TraesCS1A02G166600	remaining-leaf	5	309	5.382200609	0.611063685	1.68E-18
TraesCS2B02G337700	remaining-leaf	1	67	5.372894279	1.170577252	3.58E-07
TraesCS5A02G478100	remaining-leaf	0	40	5.371723292	1.898564476	9.34E-05
TraesCS7D02G669610LC	remaining-leaf	20	907	5.36727985	0.313581915	6.53E-64
TraesCS7A02G238900	remaining-leaf	15	672	5.348674858	0.39773658	3.65E-40
TraesCS1B02G420300	remaining-leaf	1	68	5.346854327	1.211391812	7.00E-07
TraesCS3D02G061500	remaining-leaf	0	105	5.346521544	1.655719507	3.39E-05
TraesCS1A02G299100	remaining-leaf	67	2868	5.336529797	0.289338839	5.87E-74
TraesCS7A02G430300	remaining-leaf	0	55	5.333371406	1.624195368	2.92E-05
TraesCS3B02G288100	remaining-leaf	2	129	5.323492662	0.835021409	5.36E-11
TraesCS1B02G216800	remaining-leaf	0	31	5.320998478	1.716448835	4.80E-05
TraesCS7D02G010200	remaining-leaf	71	3297	5.317902901	0.650660465	2.59E-16
TraesCS4B02G064400	remaining-leaf	0	21	5.313015544	1.381398544	5.22E-06
TraesCS1D02G010300	remaining-leaf	3	163	5.311980416	0.713745805	5.59E-14
TraesCS7A02G270700	remaining-leaf	3	159	5.310635895	0.695543977	1.42E-14
TraesCS4B02G552900LC	remaining-leaf	0	25	5.310233048	1.558332172	2.05E-05
TraesCS1D02G420400	remaining-leaf	0	30	5.302067456	1.709375319	4.78E-05
TraesCS3D02G256500	remaining-leaf	6	293	5.298937261	0.688680873	9.17E-15
TraesCS1A02G590100LC	remaining-leaf	0	20	5.296824035	1.344366921	3.78E-06
TraesCS2A02G634200LC	remaining-leaf	0	24	5.284565294	1.518390703	1.64E-05
TraesCS7D02G376700LC	remaining-leaf	10	555	5.281283634	0.987149344	1.17E-08
TraesCS3B02G359600	remaining-leaf	0	41	5.279080242	1.38929964	6.01E-06
TraesCS6A02G344000	remaining-leaf	184	7304	5.27511788	0.253319332	6.03E-94
TraesCS6A02G565100LC	remaining-leaf	0	33	5.272794893	1.80503356	7.60E-05
TraesCS1B02G384900	remaining-leaf	8	480	5.271385578	0.963672718	6.49E-09
TraesCS3A02G255700	remaining-leaf	0	23	5.269885424	1.502032137	1.51E-05
TraesCS5D02G049100LC	remaining-leaf	12	513	5.261437271	0.443689961	9.61E-32
TraesCS3B02G234100	remaining-leaf	27	1123	5.256777911	0.349880698	1.05E-49
TraesCS2A02G097200	remaining-leaf	1	93	5.252876473	0.806587186	2.16E-11
TraesCS6A02G383000	remaining-leaf	0	18	5.25167109	1.303586935	2.73E-06
TraesCS1A02G370400	remaining-leaf	0	49	5.249426222	1.576276066	2.54E-05
TraesCS6D02G325100	remaining-leaf	117	4491	5.242716416	0.225822714	1.80E-116
TraesCS5D02G283600LC	remaining-leaf	36	1445	5.241959102	0.374403125	1.96E-43
TraesCS3D02G150300LC	remaining-leaf	9	358	5.233358989	0.506717483	1.19E-24
TraesCS1D02G389100	remaining-leaf	4	173	5.232657524	0.62139768	3.23E-17
TraesCS1B02G301200	remaining-leaf	4	186	5.226131459	0.565411196	3.12E-20
TraesCS3D02G396900	remaining-leaf	2	131	5.217213473	0.762549281	2.68E-12
TraesCS4A02G043800	remaining-leaf	5	266	5.213662809	0.653460208	9.80E-16
TraesCS2B02G278400	remaining-leaf	24	962	5.208843362	0.413437931	1.40E-35
TraesCS3B02G529400	remaining-leaf	0	39	5.202081213	1.958943902	0.000145186
TraesCS1A02G181000	remaining-leaf	45	1941	5.200922512	0.638664314	2.73E-16
TraesCS6B02G392700	remaining-leaf	0	62	5.197591454	1.277945265	2.32E-06
TraesCS7D02G204500	remaining-leaf	12	514	5.196741128	0.443988986	4.95E-31
TraesCS1D02G491800LC	remaining-leaf	0	38	5.196572846	1.948350899	0.000141654
TraesCS3A02G216800	remaining-leaf	1	93	5.191330654	0.892619824	1.01E-09
TraesCS7D02G068200	remaining-leaf	7	457	5.187312444	1.181732682	6.92E-07
TraesCS3B02G153400	remaining-leaf	13	533	5.185703947	0.519876059	3.42E-23
TraesCS1D02G218200	remaining-leaf	63	2385	5.182772025	0.194727138	3.66E-153
TraesCS2D02G096000	remaining-leaf	0	57	5.182566812	1.154871198	4.70E-07
TraesCS3D02G346900LC	remaining-leaf	12	502	5.178595703	0.582435953	6.10E-19
TraesCS1B02G164000	remaining-leaf	77	2892	5.177930721	0.298511481	1.09E-65
TraesCS3A02G283100	remaining-leaf	0	52	5.176333622	2.163218776	0.000255257
TraesCS1A02G341200	remaining-leaf	25	991	5.175521144	0.463354508	1.77E-28
TraesCS5A02G491900	remaining-leaf	0	60	5.170722383	1.243450116	1.64E-06
TraesCS5D02G433200	remaining-leaf	63	3124	5.170561201	0.940483071
TraesCS1A02G103000	remaining-leaf	2	123	5.170511464	0.685524545	2.22E-14
TraesCS3A02G466200	remaining-leaf	0	55	5.164255216	1.130446353	3.34E-07
TraesCS7D02G207100LC	remaining-leaf	0	24	5.159552127	1.611689157	3.64E-05
TraesCS2D02G425400	remaining-leaf	0	42	5.156525678	2.040519713	0.000195561
TraesCS1D02G376700	remaining-leaf	1	94	5.153182813	1.184692669	7.88E-07
TraesCS5D02G365100	remaining-leaf	22	832	5.148383413	0.371841634	1.40E-42
TraesCS1D02G024500	remaining-leaf	2	104	5.146603464	0.748954228	1.98E-12
TraesCS5B02G241900	remaining-leaf	0	100	5.145520093	2.522639057	0.000473025
TraesCS1D02G119000	remaining-leaf	1	100	5.143144002	1.03009159	5.35E-08
TraesCS5B02G133900LC	remaining-leaf	4	177	5.143054081	0.624705511	1.24E-16
TraesCS5D02G491000	remaining-leaf	2	108	5.14155196	0.844817943	2.19E-10
TraesCS1B02G078000LC	remaining-leaf	0	35	5.139816882	1.327529723	4.47E-06
TraesCS6D02G170500	remaining-leaf	32	1228	5.136550568	0.407328692	1.08E-35
TraesCS7D02G201400	remaining-leaf	6	274	5.132758979	0.827868865	1.13E-10
TraesCS5D02G150500	remaining-leaf	1	100	5.130497837	1.699843266
TraesCS2A02G263800	remaining-leaf	1	82	5.120431915	1.192031747	9.51E-07
TraesCS5D02G528100	remaining-leaf	0	18	5.120047071	1.371790437	7.11E-06
TraesCS1B02G370800	remaining-leaf	0	32	5.116293155	6.193524685
TraesCS3A02G093900	remaining-leaf	1	102	5.105844276	1.111604073	2.88E-07
TraesCS3A02G371700	remaining-leaf	0	39	5.101687137	1.462318696	1.55E-05
TraesCS3D02G061900	remaining-leaf	6	545	5.095489958	1.628125555	4.44E-05
TraesCS2B02G561100	remaining-leaf	0	25	5.085025476	1.695071377	6.32E-05
TraesCS1A02G215900	remaining-leaf	37	1313	5.082511267	0.240047685	3.57E-97
TraesCS4D02G172500	remaining-leaf	0	18	5.080072311	1.393637866	9.33E-06
TraesCS3B02G123200	remaining-leaf	5	188	5.071217141	0.550692976	3.21E-20
TraesCS6D02G231900	remaining-leaf	6	241	5.071158004	0.533893087	2.37E-21
TraesCS2A02G206400	remaining-leaf	0	19	5.070620353	1.446220246	1.45E-05
TraesCS1B02G389800	remaining-leaf	0	43	5.069333474	1.57087346	3.37E-05
TraesCS6A02G091400	remaining-leaf	15	756	5.069252008	1.065579568	1.40E-07
TraesCS4A02G098700	remaining-leaf	0	33	5.064712597	1.921059226	0.00015733
TraesCS7A02G176400	remaining-leaf	13	481	5.063837876	0.476617567	4.39E-26
TraesCS1D02G214800LC	remaining-leaf	0	36	5.063422468	1.411238063	1.12E-05
TraesCS3A02G356600	remaining-leaf	2	200	5.060488716	1.50520289	2.26E-05
TraesCS4A02G169500	remaining-leaf	17	612	5.058481242	0.36807048	4.69E-42
TraesCS7D02G149000	remaining-leaf	32	1098	5.049787681	0.300989849	1.12E-61
TraesCS2D02G305300	remaining-leaf	0	21	5.047684283	1.549196021	3.07E-05
TraesCS3B02G549000	remaining-leaf	0	29	5.040008728	1.826168842	0.000117793
TraesCS3A02G289000	remaining-leaf	6	228	5.034256239	0.479706186	1.56E-25
TraesCS3A02G416800	remaining-leaf	225	8396	5.033805387	0.60971389	8.45E-17
TraesCS2B02G499500	remaining-leaf	2	110	5.030223392	0.971144616	2.00E-08
TraesCS1D02G425600LC	remaining-leaf	0	53	5.029530169	1.203488158	1.40E-06
TraesCS5D02G307800LC	remaining-leaf	8	308	5.027825057	0.515394931	2.04E-22
TraesCS2A02G101900	remaining-leaf	1	73	5.023221187	1.133987233	5.26E-07
TraesCS3A02G255600	remaining-leaf	8	292	5.022819643	0.60330666	4.76E-17
TraesCS7D02G137200	remaining-leaf	35	1212	5.022182884	0.316565098	2.20E-55
TraesCS2D02G303800	remaining-leaf	0	32	5.020762047	1.91027512	0.000162012
TraesCS7A02G210200	remaining-leaf	0	21	5.018086147	1.582135086	3.94E-05
TraesCS5D02G385900	remaining-leaf	11	400	5.017248887	0.430514545	6.30E-31
TraesCS4A02G059800	remaining-leaf	22	762	5.014532061	0.367039927	1.26E-41
TraesCS7B02G076800	remaining-leaf	0	17	5.011236506	1.369120792	8.69E-06
TraesCS4B02G235400	remaining-leaf	43	1495	5.009054117	0.412792903	2.49E-33
TraesCS5A02G064500	remaining-leaf	4	162	5.008704574	0.581896337	4.76E-18
TraesCS1B02G409600	remaining-leaf	0	19	5.005192425	1.495922131	2.35E-05
TraesCS4A02G297800	remaining-leaf	22	799	5.004389126	0.383111409	3.00E-38
TraesCS6A02G374400	remaining-leaf	0	45	5.000642374	1.660899282	6.16E-05
TraesCS2B02G414800	remaining-leaf	12	439	4.997201766	0.374491923	7.89E-40
TraesCS3B02G580500	remaining-leaf	0	18	4.996901743	1.423626208	1.41E-05
TraesCS7D02G316500	remaining-leaf	37	1292	4.996659959	0.391708408	1.38E-36
TraesCS1B02G116200	remaining-leaf	2	99	4.996103568	0.815752916	1.42E-10
TraesCS2A02G589300	remaining-leaf	26	1276	4.995423927	1.056955043
TraesCS3D02G280500	remaining-leaf	119	4406	4.992216844	0.653248603	7.96E-15
TraesCS4B02G050600LC	remaining-leaf	0	27	4.987019664	1.814004736	0.000122064
TraesCS6B02G340400	remaining-leaf	6	232	4.984801807	0.640850189	2.90E-15
TraesCS7B02G081400	remaining-leaf	3	112	4.982914043	0.711477486	6.39E-13
TraesCS6B02G196500	remaining-leaf	1	75	4.977167155	1.088052132	2.80E-07
TraesCS3A02G025300	remaining-leaf	0	20	4.973351068	1.574439471	4.07E-05
TraesCS2D02G568800LC	remaining-leaf	0	17	4.971004618	1.408588515	1.32E-05
TraesCS5B02G426200	remaining-leaf	7	239	4.96816119	0.510662121	2.31E-22
TraesCS7A02G584800LC	remaining-leaf	0	18	4.964742749	1.466391732	2.07E-05
TraesCS1D02G117300LC	remaining-leaf	0	31	4.963497851	1.924472172	0.000184645
TraesCS4A02G406200	remaining-leaf	10	342	4.95952155	0.417697907	4.68E-32
TraesCS3A02G076300	remaining-leaf	1	66	4.957685317	1.009838432	6.45E-08
TraesCS5D02G082700	remaining-leaf	1	70	4.956564421	1.141218593	7.05E-07
TraesCS6B02G291400	remaining-leaf	51	1634	4.956150232	0.355656823	2.81E-43
TraesCS3B02G389400	remaining-leaf	1	92	4.954199382	1.096697159	3.48E-07
TraesCS4A02G236000	remaining-leaf	2	108	4.952140391	0.687105894	1.54E-13
TraesCS1B02G204900	remaining-leaf	0	57	4.952069505	1.877987931	0.000161407
TraesCS3D02G020700	remaining-leaf	8	287	4.937905521	0.457944085	6.62E-27
TraesCS7D02G498600	remaining-leaf	0	33	4.935801593	1.974221926	0.000222452
TraesCS3B02G386100	remaining-leaf	0	34	4.934540639	1.441335683	1.83E-05
TraesCS3A02G378400	remaining-leaf	0	35	4.927831163	1.460748465	2.13E-05
TraesCS3A02G252900	remaining-leaf	19	610	4.925115522	0.349107169	2.50E-44
TraesCS5D02G440700	remaining-leaf	8	286	4.921161472	0.541579003	6.84E-20
TraesCS5D02G565100	remaining-leaf	12	399	4.912856044	0.332991053	2.83E-48
TraesCS5A02G500500	remaining-leaf	0	20	4.911557304	1.588504354	4.92E-05
TraesCS4D02G035700	remaining-leaf	21	680	4.909557402	0.338104893	7.68E-47
TraesCS5D02G228500	remaining-leaf	0	47	4.905290773	1.152152985	9.53E-07
TraesCS3D02G368000	remaining-leaf	13	415	4.904997481	0.424704333	1.59E-30
TraesCS5D02G473000	remaining-leaf	1	75	4.90329292	0.835613768	5.14E-10
TraesCS3D02G033800	remaining-leaf	2	104	4.902426102	0.746439806	8.89E-12
TraesCS4D02G341100LC	remaining-leaf	5	204	4.899586683	0.665938498	4.99E-14
TraesCS3A02G483000	remaining-leaf	1	67	4.899261678	1.466229399	2.34E-05
TraesCS1D02G292100	remaining-leaf	90	2812	4.898484956	0.288690875	3.38E-63
TraesCS4B02G205600	remaining-leaf	0	22	4.894760665	1.684533569	8.22E-05
TraesCS5B02G564000LC	remaining-leaf	651	19732	4.892580467	0.239131485	4.88E-91
TraesCS2A02G216600	remaining-leaf	2	91	4.891680569	0.818011283	2.73E-10
TraesCS3D02G109100	remaining-leaf	185	5670	4.888904436	0.265861267	7.17E-74
TraesCS1B02G453000LC	remaining-leaf	3	109	4.884314708	0.761605867	2.20E-11
TraesCS6B02G414300	remaining-leaf	0	18	4.883853144	1.524694255	3.55E-05
TraesCS5D02G218400	remaining-leaf	337	9966	4.882472301	0.169642191	3.39E-179
TraesCS1D02G381200	remaining-leaf	3	130	4.879305975	0.566499646	3.46E-18
TraesCS5D02G159100	remaining-leaf	214	6410	4.874008952	0.250889055	2.76E-82
TraesCS1B02G322600	remaining-leaf	0	18	4.873705729	1.527647536	3.69E-05
TraesCS5A02G337400	remaining-leaf	0	20	4.870565899	1.646288673	7.13E-05
TraesCS7B02G243200LC	remaining-leaf	0	21	4.870325596	1.641384724	6.96E-05
TraesCS7D02G523800	remaining-leaf	0	27	4.864569534	1.865875149	0.000177021
TraesCS4A02G045800	remaining-leaf	0	17	4.863650549	1.486012188	2.87E-05
TraesCS4D02G182500	remaining-leaf	1	72	4.862032423	0.823583804	3.97E-10
TraesCS1B02G403900	remaining-leaf	6	233	4.86130153	0.660623166	4.58E-14
TraesCS7A02G430200	remaining-leaf	0	18	4.859258458	1.554069376	4.44E-05
TraesCS1D02G005800	remaining-leaf	1	59	4.857029232	0.976784605	4.35E-08
TraesCS5A02G095600	remaining-leaf	0	39	4.85670309	2.109775454	0.00035055
TraesCS2D02G260200	remaining-leaf	91	2817	4.852092373	0.409460098	4.76E-32
TraesCS7D02G135100LC	remaining-leaf	6	210	4.850676766	0.633426585	5.35E-15
TraesCS1D02G363300	remaining-leaf	4	142	4.848708536	0.541801	1.91E-19
TraesCS1B02G335100	remaining-leaf	11	342	4.848403241	0.476036322	2.24E-24
TraesCS7D02G524400	remaining-leaf	87	2734	4.846916024	0.461857152	1.03E-25
TraesCS5A02G427400	remaining-leaf	1	46	4.845018772	1.185124531	1.76E-06
TraesCS7A02G273700	remaining-leaf	0	19	4.842981387	1.59306988	5.69E-05
TraesCS5A02G311100	remaining-leaf	1	62	4.842520251	1.072434305	3.19E-07
TraesCS1A02G175500	remaining-leaf	51	2130	4.839389459	1.001179529	8.00E-08
TraesCS5A02G153900	remaining-leaf	371	10742	4.838581446	0.210433829	1.31E-114
TraesCS3D02G353100	remaining-leaf	7	214	4.837832643	0.476100566	2.75E-24
TraesCS5B02G320200	remaining-leaf	22	684	4.837088202	0.354095888	8.59E-42
TraesCS2B02G472800	remaining-leaf	7	240	4.833936567	0.513840201	3.24E-21
TraesCS1B02G274300	remaining-leaf	13	415	4.830718012	0.445133851	2.50E-27
TraesCS7B02G474000	remaining-leaf	0	52	4.825368709	1.872014704	0.000191799
TraesCS5A02G307200	remaining-leaf	2	131	4.820892373	1.177006255	1.69E-06
TraesCS7D02G325500	remaining-leaf	24	749	4.817933796	0.407521928	5.94E-32
TraesCS5A02G318000	remaining-leaf	3	121	4.817433201	0.736061083	8.80E-12
TraesCS3B02G125500	remaining-leaf	27	845	4.812588007	0.327221343	4.25E-48
TraesCS5A02G513200	remaining-leaf	6	228	4.809422317	0.578987945	3.51E-17
TraesCS1B02G374900	remaining-leaf	27	782	4.807756359	0.302930793	1.20E-55
TraesCS1D02G306300	remaining-leaf	0	18	4.803220649	1.554106226	4.92E-05
TraesCS4D02G054100	remaining-leaf	6	404	4.799690373	1.510535654	3.81E-05
TraesCS6D02G224300	remaining-leaf	0	16	4.79355424	1.46112907	2.78E-05
TraesCS6D02G275100	remaining-leaf	1	73	4.793278961	0.920312362	1.32E-08
TraesCS1A02G495200LC	remaining-leaf	0	32	4.792029053	1.463343467	2.83E-05
TraesCS5A02G374800	remaining-leaf	0	47	4.791795583	2.248963076
TraesCS3D02G041800	remaining-leaf	38	1143	4.79060505	0.434346873	3.47E-28
TraesCS7B02G355200	remaining-leaf	32	1048	4.789853427	0.677201343	2.78E-13
TraesCS5B02G311700	remaining-leaf	1	77	4.780128432	1.025428983	1.62E-07
TraesCS2D02G257100	remaining-leaf	59	1690	4.778800635	0.273759907	7.04E-67
TraesCS6A02G181500	remaining-leaf	9	296	4.773881865	0.412448772	8.61E-31
TraesCS4D02G259100	remaining-leaf	0	17	4.768539259	1.542600339	4.90E-05
TraesCS2A02G318600	remaining-leaf	1	72	4.767835774	0.927140753	1.76E-08
TraesCS7D02G052400	remaining-leaf	0	48	4.765432828	1.293485426	7.34E-06
TraesCS1B02G143600LC	remaining-leaf	0	19	4.763914612	1.639344115	8.28E-05
TraesCS5A02G042700LC	remaining-leaf	0	15	4.760512595	1.436204137	2.49E-05
TraesCS5B02G542900	remaining-leaf	0	16	4.760478507	1.514203689	4.19E-05
TraesCS1A02G414200	remaining-leaf	0	30	4.759963895	1.434375321	2.46E-05
TraesCS1A02G364400	remaining-leaf	0	60	4.759019594	2.394509673	0.000656953
TraesCS3D02G276800	remaining-leaf	2	96	4.758428021	0.7186768	4.93E-12
TraesCS7B02G262300	remaining-leaf	70	1971	4.756970247	0.354187013	1.42E-40
TraesCS5B02G490600	remaining-leaf	3	122	4.750885783	0.669670774	2.23E-13
TraesCS2A02G438300	remaining-leaf	6	206	4.748732953	0.640965481	2.55E-14
TraesCS2B02G454500	remaining-leaf	0	15	4.746820918	1.407320728	2.06E-05
TraesCS4A02G445500	remaining-leaf	7	225	4.736313663	0.58262548	1.20E-16
TraesCS7A02G228300	remaining-leaf	26	761	4.733370557	0.38667792	3.63E-34
TraesCS1D02G372800	remaining-leaf	0	20	4.731764015	1.706231199	0.000119173
TraesCS5B02G700200LC	remaining-leaf	0	35	4.731490379	1.592702408	6.92E-05
TraesCS5A02G225300	remaining-leaf	65	1813	4.730991156	0.24640055	1.44E-80
TraesCS4D02G115200	remaining-leaf	0	15	4.730949508	1.430301758	2.53E-05
TraesCS2B02G401300	remaining-leaf	3	101	4.728445497	0.765786292	6.92E-11
TraesCS5D02G286500LC	remaining-leaf	0	16	4.72190611	1.495529963	4.02E-05
TraesCS3B02G248400	remaining-leaf	7	253	4.720570784	0.830480265	1.05E-09
TraesCS3D02G357100	remaining-leaf	1	46	4.718612788	1.252302152	5.36E-06
TraesCS1B02G088900	remaining-leaf	24	619	4.717602649	0.26591845	4.53E-69
TraesCS1B02G195100	remaining-leaf	5	156	4.716618378	0.519581486	4.56E-20
TraesCS5B02G491200	remaining-leaf	0	47	4.70892362	1.305868789	9.41E-06
TraesCS1B02G456200	remaining-leaf	0	15	4.707736774	1.470616716	3.51E-05
TraesCS1B02G449900LC	remaining-leaf	0	81	4.707240505	2.548798284	0.000831674
TraesCS5D02G476200	remaining-leaf	0	35	4.706729572	1.604301035	7.68E-05
TraesCS5D02G261400	remaining-leaf	3	101	4.705564589	0.82246886	8.46E-10
TraesCS1D02G352600	remaining-leaf	7	236	4.705476209	0.60707269	1.97E-15
TraesCS6A02G077000	remaining-leaf	8	232	4.69799489	0.444487825	3.23E-26
TraesCS4A02G194800	remaining-leaf	29	788	4.692870775	0.324236481	8.33E-47
TraesCS5A02G262500	remaining-leaf	65	1791	4.692634338	0.345472681	1.60E-41
TraesCS5B02G203000	remaining-leaf	60	1626	4.690871041	0.360903191	3.09E-38
TraesCS1A02G289800	remaining-leaf	27	724	4.679113572	0.434361495	3.83E-27
TraesCS4D02G023400LC	remaining-leaf	0	17	4.670071675	1.587649765	7.53E-05
TraesCS6D02G232200	remaining-leaf	0	17	4.667133014	1.6120116	8.59E-05
TraesCS5B02G002700	remaining-leaf	0	27	4.666334195	1.964771946	0.000321469
TraesCS5B02G210100	remaining-leaf	576	14693	4.663012514	0.15718796	1.32E-190
TraesCS2D02G476400	remaining-leaf	0	62	4.662426858	2.054893448	0.000406684
TraesCS1D02G372500	remaining-leaf	4	178	4.66186031	1.099232859	8.57E-07
TraesCS7A02G654500LC	remaining-leaf	1	45	4.661834819	1.279673116	8.14E-06
TraesCS2D02G507900	remaining-leaf	20	558	4.658848103	0.389733731	8.47E-33
TraesCS7A02G537100	remaining-leaf	44	1204	4.657350352	0.381333113	4.05E-34
TraesCS5D02G432500	remaining-leaf	12	359	4.656655764	0.488913266	7.16E-22
TraesCS5A02G129500	remaining-leaf	1	54	4.656500142	1.005551093	1.65E-07
TraesCS1B02G387800	remaining-leaf	0	39	4.650714159	5.737967053
TraesCSU02G158400	remaining-leaf	0	39	4.650714159	5.737967053
TraesCS1A02G374800LC	remaining-leaf	0	32	4.641862533	1.5723179	7.31E-05
TraesCS6B02G236200	remaining-leaf	20	530	4.641181348	0.346608982	1.71E-40
TraesCS3B02G059700	remaining-leaf	10	251	4.641030208	0.412838584	2.34E-29
TraesCS6B02G695200LC	remaining-leaf	1	57	4.639634118	1.077989036	6.54E-07
TraesCS4B02G084500	remaining-leaf	0	16	4.634771885	1.556781825	6.81E-05
TraesCS7A02G157400	remaining-leaf	5	138	4.633282179	0.556440746	1.97E-17
TraesCS2D02G093000	remaining-leaf	1	51	4.632661828	0.970260932	8.48E-08
TraesCS2A02G104600	remaining-leaf	11	329	4.630223877	0.653838381	1.90E-13
TraesCS5A02G146500	remaining-leaf	2	106	4.62980854	1.113423906	1.17E-06
TraesCS7D02G539800LC	remaining-leaf	3	100	4.627970436	0.710701372	7.63E-12
TraesCS4A02G019800	remaining-leaf	19	503	4.622840561	0.391143521	3.62E-32
TraesCS5B02G249200	remaining-leaf	0	14	4.619158085	1.454122163	3.75E-05
TraesCS2B02G533500	remaining-leaf	2	105	4.618854155	0.869521833	6.34E-09
TraesCS2A02G646300LC	remaining-leaf	0	27	4.617860731	1.409578729	2.75E-05
TraesCS3A02G217900	remaining-leaf	6	225	4.613276464	1.029669584	3.05E-07
TraesCS2D02G475600	remaining-leaf	0	16	4.612399481	1.578732957	7.98E-05
TraesCS3D02G379700	remaining-leaf	36	950	4.606754927	0.398867897	7.11E-31
TraesCS7D02G193500LC	remaining-leaf	2	64	4.606205745	0.871235895	7.07E-09
TraesCS2D02G506900	remaining-leaf	0	31	4.604786702	1.569704373	7.72E-05
TraesCS5B02G375900	remaining-leaf	17	438	4.604509923	0.451147346	9.59E-25
TraesCS4D02G210700	remaining-leaf	80	1998	4.600727562	0.277857397	1.25E-60
TraesCS7A02G423800	remaining-leaf	0	16	4.600258967	1.546539986	6.86E-05
TraesCS4D02G254500	remaining-leaf	28	717	4.600210066	0.315149842	1.11E-47
TraesCS4B02G075200	remaining-leaf	63	1559	4.598500391	0.23299601	3.04E-85
TraesCS1D02G311100	remaining-leaf	0	25	4.598311719	1.940885424	0.000333198
TraesCS4A02G050000	remaining-leaf	41	999	4.597651603	0.292021005	4.56E-55
TraesCS7D02G710000LC	remaining-leaf	4	164	4.595953131	0.892598448	1.39E-08
TraesCS3D02G141100	remaining-leaf	35	932	4.594307646	0.512330589	8.68E-20
TraesCS2D02G211000	remaining-leaf	1	42	4.590889146	1.228241833	5.67E-06
TraesCS2B02G499300	remaining-leaf	1	51	4.590667507	1.028588792	3.23E-07
TraesCS3B02G496200	remaining-leaf	0	42	4.58705094	1.270143701	8.87E-06
TraesCS1A02G367000	remaining-leaf	3	152	4.576549678	1.078145422	7.96E-07
TraesCS2A02G102000	remaining-leaf	0	48	4.574931849	1.922581114	0.000327998
TraesCS6A02G403500	remaining-leaf	0	26	4.572339526	1.415050688	3.15E-05
TraesCS3D02G371900	remaining-leaf	12	334	4.56812793	0.543245414	8.68E-18
TraesCS2D02G249500	remaining-leaf	4	119	4.567002317	0.59711456	3.07E-15
TraesCS4A02G173800	remaining-leaf	27	666	4.566135532	0.362103509	2.63E-36
TraesCS7B02G234100LC	remaining-leaf	0	20	4.565464187	1.776572766	0.000207564
TraesCS1B02G440300	remaining-leaf	1	46	4.563339486	1.328548052	1.62E-05
TraesCS2B02G396100	remaining-leaf	0	17	4.560387551	1.663264847	0.000132476
TraesCS3B02G290300	remaining-leaf	12	327	4.553405905	0.436126419	7.95E-26
TraesCS7D02G068500	remaining-leaf	0	30	4.551071528	1.567374387	8.44E-05
TraesCS7D02G153100	remaining-leaf	22	581	4.548251958	0.418958826	1.10E-27
TraesCS2A02G152500	remaining-leaf	3	103	4.548195328	0.769867568	2.37E-10
TraesCS6B02G594400LC	remaining-leaf	18	461	4.547073247	0.320440117	2.75E-45
TraesCS4B02G385800	remaining-leaf	2	85	4.544014141	1.122438165	1.72E-06
TraesCS3B02G024800LC	remaining-leaf	0	23	4.540079471	1.885622251	0.000310376
TraesCS1A02G206800	remaining-leaf	5	159	4.531480498	0.463848825	5.21E-23
TraesCS3B02G282300	remaining-leaf	0	13	4.52931286	1.454976279	4.54E-05
TraesCS7A02G200200LC	remaining-leaf	2	72	4.527451106	0.841342674	3.96E-09
TraesCS6D02G238900	remaining-leaf	0	14	4.525343454	1.46608099	4.91E-05
TraesCS4D02G206400	remaining-leaf	0	38	4.523096745	1.193116568	4.53E-06
TraesCS2D02G209600	remaining-leaf	0	15	4.519628175	1.57497473	9.33E-05
TraesCS4B02G017500	remaining-leaf	0	33	4.515301745	2.138391611	0.000599905
TraesCS7A02G680700LC	remaining-leaf	6	182	4.513541064	0.563400398	1.76E-16
TraesCS3D02G265700	remaining-leaf	0	18	4.508749916	1.699667474	0.000169487
TraesCS5B02G466100LC	remaining-leaf	2	74	4.508476384	0.827868884	2.76E-09
TraesCS3A02G025400	remaining-leaf	3	92	4.503933405	0.875251936	1.26E-08
TraesCS1D02G383700	remaining-leaf	0	27	4.503744779	1.492693139	6.06E-05
TraesCSU02G072800	remaining-leaf	17	427	4.499926212	0.411749451	4.43E-28
TraesCS5D02G491600	remaining-leaf	1	44	4.499348274	1.336758918	2.01E-05
TraesCS3B02G260200	remaining-leaf	2	82	4.495237903	0.742742485	9.56E-11
TraesCS5D02G318300	remaining-leaf	0	39	4.493580645	1.809460922	0.00026176
TraesCS3B02G313300	remaining-leaf	0	34	4.490942989	2.166824694	0.00065586
TraesCS2D02G173000	remaining-leaf	50	1240	4.489764495	0.475570213	9.76E-22
TraesCS3D02G218800	remaining-leaf	0	15	4.486830677	1.617204426	0.00012236
TraesCS6B02G324200	remaining-leaf	0	32	4.48609109	1.652590688	0.000144125
TraesCS7B02G294300	remaining-leaf	2	58	4.484503754	0.836259115	4.13E-09
TraesCS7D02G357500	remaining-leaf	1	56	4.479708399	1.176811302	4.20E-06
TraesCS2D02G371300	remaining-leaf	82	1903	4.479436147	0.200244542	5.16E-109
TraesCS1A02G085800	remaining-leaf	0	14	4.47896962	1.523971543	7.63E-05
TraesCS1A02G218600	remaining-leaf	0	21	4.476558596	1.844868164	0.000302582
TraesCS7A02G338500	remaining-leaf	11	301	4.475304153	0.529587566	4.91E-18
TraesCS3D02G478200	remaining-leaf	0	16	4.471974993	1.651037457	0.000146788
TraesCS5A02G048400	remaining-leaf	11	296	4.471323118	0.551458554	7.52E-17
TraesCS4D02G144900	remaining-leaf	77	1757	4.470739076	0.200267006	1.32E-108
TraesCS2A02G503800	remaining-leaf	0	25	4.470396038	1.445840448	4.83E-05
TraesCS4A02G071200LC	remaining-leaf	2	70	4.464906443	1.070647118	1.01E-06
TraesCS2D02G425700	remaining-leaf	23	556	4.464692319	0.476219004	1.65E-21
TraesCS7B02G101500	remaining-leaf	18	435	4.462841148	0.370237852	1.45E-33
TraesCS2D02G164400	remaining-leaf	18	410	4.461654725	0.356046842	4.96E-36
TraesCS7D02G037600	remaining-leaf	5	152	4.459148854	0.507204231	2.75E-19
TraesCS3D02G534800	remaining-leaf	3	99	4.458019395	0.848648984	6.99E-09
TraesCS6A02G238300	remaining-leaf	6	171	4.452859179	0.769032845	3.97E-10
TraesCS3D02G355900	remaining-leaf	204	4619	4.450582027	0.259121543	2.81E-65
TraesCS1B02G267300	remaining-leaf	0	15	4.450198647	1.588482918	0.000113953
TraesCS6D02G438900LC	remaining-leaf	9	232	4.448615339	0.54670362	5.66E-17
TraesCS7B02G316400	remaining-leaf	42	994	4.447715513	0.269474625	1.74E-60
TraesCS1A02G049100	remaining-leaf	0	25	4.445482143	1.441435659	4.94E-05
TraesCS4D02G013300LC	remaining-leaf	1	48	4.438056963	1.043191646	6.99E-07
TraesCS1A02G104300	remaining-leaf	2	82	4.435275509	0.859203704	1.07E-08
TraesCS7A02G515600	remaining-leaf	0	22	4.434888439	1.922004864	0.000406874
TraesCS5D02G232900	remaining-leaf	8	293	4.433029383	1.063477144	9.94E-07
TraesCS3D02G138100	remaining-leaf	0	22	4.426736563	1.897846628	0.000384806
TraesCS3D02G406300	remaining-leaf	0	46	4.423484376	2.347400312	0.000954374
TraesCS5B02G152600	remaining-leaf	48	1072	4.423050954	0.284149303	3.93E-54
TraesCS4B02G096800	remaining-leaf	153	3737	4.422010683	0.574807979	1.59E-15
TraesCS6D02G213400	remaining-leaf	10	229	4.416057545	0.437405885	1.64E-24
TraesCS1A02G263700	remaining-leaf	18	425	4.41582035	0.411389926	2.65E-27
TraesCS6A02G302700	remaining-leaf	2	71	4.41508648	0.910644036	4.88E-08
TraesCS6B02G374100	remaining-leaf	0	39	4.414639857	1.332354682	2.36E-05
TraesCS3B02G411400LC	remaining-leaf	5	142	4.410673624	0.575049353	1.84E-15
TraesCS3B02G375800	remaining-leaf	0	40	4.405719092	1.320060239	2.18E-05
TraesCS3A02G528900	remaining-leaf	2	55	4.400938614	0.876843851	2.11E-08
TraesCS4B02G193500	remaining-leaf	4	98	4.399116849	0.635495841	3.47E-13
TraesCS1D02G426800LC	remaining-leaf	0	18	4.398663324	1.753936998	0.000252539
TraesCS4B02G237300	remaining-leaf	13	444	4.396544107	1.085017489	1.56E-06
TraesCS2B02G167300	remaining-leaf	39	846	4.394613588	0.290886215	3.45E-51
TraesCS1B02G278400	remaining-leaf	0	15	4.391985305	1.645727099	0.000165799
TraesCS3D02G197310LC	remaining-leaf	0	24	4.390870872	1.989023556	0.000518019
TraesCS7A02G354000	remaining-leaf	1	52	4.390718916	1.16817346	4.86E-06
TraesCS4D02G282400	remaining-leaf	0	13	4.390280866	1.51923016	8.88E-05
TraesCS2D02G270300	remaining-leaf	45	1020	4.390199279	0.398336736	1.19E-28
TraesCS3A02G523500	remaining-leaf	0	46	4.38679828	1.518440881	8.91E-05
TraesCS5A02G185600	remaining-leaf	23	531	4.385452878	0.535382387	3.16E-17
TraesCS2A02G186700	remaining-leaf	1	54	4.384556041	0.886918189	3.00E-08
TraesCS2A02G583000	remaining-leaf	39	855	4.384232856	0.390277922	1.18E-29
TraesCS7B02G286700	remaining-leaf	8	213	4.381613637	0.539001287	5.13E-17
TraesCS2A02G454700	remaining-leaf	0	26	4.376282655	1.53630478	0.000100378
TraesCS4B02G383300	remaining-leaf	0	14	4.37591532	1.590627088	0.000132528
TraesCS6B02G370000	remaining-leaf	15	348	4.374798397	0.527007441	1.28E-17
TraesCS5B02G391600	remaining-leaf	0	35	4.365594834	1.769943867	0.000282958
TraesCS5B02G487000	remaining-leaf	0	15	4.36101568	1.631230819	0.000164599
TraesCS1A02G171800LC	remaining-leaf	11	252	4.359322324	0.466757485	1.71E-21
TraesCS4B02G171600	remaining-leaf	1	64	4.359271998	1.494739522	8.22E-05
TraesCS1A02G304900	remaining-leaf	1	43	4.356858925	0.986703859	3.33E-07
TraesCS6D02G332700	remaining-leaf	17	518	4.351599298	0.993053581	3.84E-07
TraesCS7B02G594400LC	remaining-leaf	0	27	4.344229861	1.575695994	0.000131001
TraesCS5B02G170200	remaining-leaf	4	161	4.342423333	1.228839572	1.09E-05
TraesCS6D02G165300	remaining-leaf	0	29	4.34212409	2.11323075	0.000731485
TraesCSU02G096900	remaining-leaf	230	4792	4.337147243	0.263846783	3.43E-60
TraesCS5A02G253800	remaining-leaf	3	100	4.336742604	0.775706207	1.02E-09
TraesCS4B02G070300	remaining-leaf	1197	24704	4.336242199	0.227924441	1.03E-79
TraesCS4A02G113100	remaining-leaf	1	34	4.335176049	1.213406184	9.47E-06
TraesCS3B02G032000	remaining-leaf	0	12	4.331111174	1.465181865	7.32E-05
TraesCS7D02G445200	remaining-leaf	5	126	4.326357015	0.605726501	6.74E-14
TraesCS5A02G387600	remaining-leaf	0	31	4.321100731	2.164808286	0.000830372
TraesCS7B02G220900	remaining-leaf	45	975	4.321056458	0.411193718	2.02E-26
TraesCS2A02G577000	remaining-leaf	10	193	4.320069862	0.411983301	2.53E-26
TraesCS7B02G316300	remaining-leaf	87	1821	4.316337623	0.243916301	2.51E-69
TraesCS2B02G535500	remaining-leaf	26	540	4.30675422	0.302443336	6.11E-46
TraesCS2D02G031300LC	remaining-leaf	0	82	4.305734609	2.62796632
TraesCS1B02G182200	remaining-leaf	0	70	4.303503957	2.562565872
TraesCS4D02G014300	remaining-leaf	53	1082	4.301992615	0.289411097	8.62E-50
TraesCS2A02G247200	remaining-leaf	0	18	4.301263841	1.801510011	0.000351366
TraesCS1A02G111500	remaining-leaf	1	52	4.29900669	0.911639322	8.21E-08
TraesCS5D02G318800	remaining-leaf	0	16	4.295578136	1.709740844	0.000256419
TraesCS6B02G331900	remaining-leaf	11	252	4.293067096	0.4507051	2.64E-22
TraesCS4A02G094500	remaining-leaf	25	515	4.291620782	0.278813707	3.39E-53
TraesCS1A02G358100	remaining-leaf	7	161	4.29045226	0.639268628	1.15E-12
TraesCS1D02G363800	remaining-leaf	14	309	4.2902672	0.459877775	1.57E-21
TraesCS1A02G372700	remaining-leaf	0	15	4.286589634	1.677843083	0.000230102
TraesCS3B02G574600	remaining-leaf	12	709	4.286004789	1.711409252	0.00026233
TraesCS5B02G383400	remaining-leaf	0	39	4.285176414	1.89108771	0.000473317
TraesCS7D02G067500	remaining-leaf	0	13	4.277711817	1.550428952	0.0001316
TraesCS2D02G370500	remaining-leaf	3	100	4.276027058	1.030925838	9.95E-07
TraesCS5A02G172800	remaining-leaf	27	580	4.27513315	0.387334691	7.05E-29
TraesCS2A02G215900	remaining-leaf	0	12	4.274953312	1.475037594	8.75E-05
TraesCS1D02G403300	remaining-leaf	8	197	4.274369173	0.583810542	1.73E-14
TraesCS2B02G322100	remaining-leaf	0	14	4.271396153	1.627105987	0.000191497
TraesCS4A02G396300LC	remaining-leaf	2	70	4.264678048	0.972615646	3.59E-07
TraesCS5D02G328100	remaining-leaf	187	3706	4.263702255	0.247465242	5.82E-66
TraesCS4D02G095000LC	remaining-leaf	11	219	4.262423776	0.440087277	5.43E-23
TraesCS1A02G084900	remaining-leaf	28	589	4.262132179	0.390326761	2.39E-28
TraesCS6B02G312800	remaining-leaf	0	13	4.255934414	1.570645245	0.000151818
TraesCSU02G015900LC	remaining-leaf	1	51	4.255713257	0.9109191	9.76E-08
TraesCS1A02G381400	remaining-leaf	2	61	4.253100867	0.817109409	7.13E-09
TraesCS3A02G494800	remaining-leaf	4	105	4.247357278	0.595280889	6.10E-14
TraesCS7A02G067100	remaining-leaf	1	79	4.246794594	1.923994593	0.000549829
TraesCS3A02G168100	remaining-leaf	0	12	4.238737613	1.534853486	0.000131466
TraesCS3B02G257600	remaining-leaf	0	17	4.236252808	1.807390309	0.000400037
TraesCS7B02G693000LC	remaining-leaf	0	17	4.232595481	1.787710823	0.000377609
TraesCS3D02G425800	remaining-leaf	27	544	4.230476201	0.3425468	2.09E-35
TraesCS7B02G120800LC	remaining-leaf	16	321	4.227709582	0.419630657	1.19E-24
TraesCS1B02G381600LC	remaining-leaf	0	24	4.224854612	2.029631438	0.000732575
TraesCS2A02G104510LC	remaining-leaf	0	11	4.221239186	1.485847891	0.000104609
TraesCS7D02G495200	remaining-leaf	11	257	4.218353997	0.700335364	7.48E-11
TraesCS3B02G020800	remaining-leaf	0	11	4.216822672	1.446992089	8.39E-05
TraesCS4D02G000500	remaining-leaf	6	146	4.216338883	0.558608675	3.00E-15
TraesCS1A02G392200	remaining-leaf	0	26	4.209922835	1.599548846	0.000190593
TraesCS3B02G247200	remaining-leaf	0	22	4.208083624	1.482745071	0.000105727
TraesCS1A02G410500	remaining-leaf	4	100	4.207938012	0.818290427	9.42E-09
TraesCS4A02G110600	remaining-leaf	6	130	4.205972793	0.489618985	8.07E-19
TraesCS5D02G102000	remaining-leaf	6	145	4.205041008	0.578732461	2.25E-14
TraesCS2D02G069900	remaining-leaf	12	450	4.203776857	1.338005447	4.11E-05
TraesCS3B02G394600	remaining-leaf	172	3290	4.203187073	0.247584732	3.23E-64
TraesCS5D02G095900	remaining-leaf	65	1412	4.201862613	0.617837373	5.48E-13
TraesCSU02G069000	remaining-leaf	0	14	4.200680535	1.683505678	0.000275285
TraesCS2A02G123000	remaining-leaf	293	5614	4.199989699	0.313125925	3.03E-41
TraesCS5D02G329100	remaining-leaf	42	810	4.198384073	0.293501797	1.74E-46
TraesCS6B02G383200	remaining-leaf	22	449	4.197868502	0.40011687	1.70E-26
TraesCS7D02G206300	remaining-leaf	2	85	4.196858995	0.931621492	2.02E-07
TraesCS6D02G164700	remaining-leaf	0	23	4.193708425	1.515353111	0.000130313
TraesCS6D02G222900	remaining-leaf	23	488	4.190786718	0.519473085	5.45E-17
TraesCS4B02G070800	remaining-leaf	6	128	4.188844791	0.512721465	2.40E-17
TraesCS3A02G341300	remaining-leaf	52	981	4.18214574	0.260554444	9.13E-58
TraesCS5A02G262100	remaining-leaf	0	17	4.179997442	1.818326433	0.000455348
TraesCS5D02G390700	remaining-leaf	71	1417	4.179854449	0.418198531	2.29E-24
TraesCS2B02G189700	remaining-leaf	29	538	4.179491757	0.306793106	1.78E-42
TraesCS4D02G342800	remaining-leaf	2	214	4.177686272	2.10106024	0.000909415
TraesCS2D02G192200	remaining-leaf	3	79	4.177242538	0.709739801	1.59E-10
TraesCS7B02G229300	remaining-leaf	89	1680	4.174602271	0.239648169	1.73E-67
TraesCS5A02G475300	remaining-leaf	0	14	4.169948582	1.697847866	0.000307798
TraesCS1A02G242400	remaining-leaf	188	3830	4.169857521	0.541476859	8.79E-16
TraesCS5B02G390600	remaining-leaf	0	19	4.166691654	1.905477942	0.000595982
TraesCS3A02G331500LC	remaining-leaf	17	338	4.164789644	0.445350781	9.35E-22
TraesCS5A02G321300	remaining-leaf	188	3453	4.163261995	0.208198188	4.15E-88
TraesCS2B02G500100	remaining-leaf	0	45	4.162105821	1.585561331	0.000196436
TraesCS5A02G213600	remaining-leaf	579	10434	4.162014505	0.153765862	1.08E-159
TraesCS6B02G362700	remaining-leaf	27	519	4.156223004	0.32953919	6.95E-37
TraesCS5D02G234200	remaining-leaf	0	12	4.155574086	1.554902169	0.000172198
TraesCS4A02G212000	remaining-leaf	0	27	4.152424357	1.684550716	0.0003024
TraesCS2A02G306800	remaining-leaf	0	11	4.152356943	1.496558867	0.000128626
TraesCS3D02G435500	remaining-leaf	0	11	4.151175575	1.499845322	0.000131238
TraesCS4D02G261600	remaining-leaf	0	22	4.148274812	1.473920211	0.000114472
TraesCS4B02G185300	remaining-leaf	6	127	4.148193777	0.531592994	3.88E-16
TraesCS1B02G169500LC	remaining-leaf	0	25	4.147769304	1.607892788	0.000223015
TraesCS7D02G224000	remaining-leaf	2	167	4.145799158	1.971208366
TraesCS3D02G234400	remaining-leaf	17	388	4.145552514	0.722635985	3.61E-10
TraesCS5B02G336200	remaining-leaf	0	14	4.144312662	1.67754998	0.000298792
TraesCS3A02G168200	remaining-leaf	4	98	4.143892008	0.539444684	9.66E-16
TraesCS5A02G552600	remaining-leaf	1	51	4.142888558	0.982362348	7.00E-07
TraesCS7A02G464100	remaining-leaf	8	158	4.136141329	0.620765391	1.23E-12
TraesCS7D02G010100	remaining-leaf	140	2618	4.134535942	0.367558607	4.80E-30
TraesCS1B02G382800	remaining-leaf	15	300	4.133301697	0.385417044	1.31E-27
TraesCS3A02G362200	remaining-leaf	275	4929	4.126420571	0.246985795	2.05E-62
TraesCS7D02G191600LC	remaining-leaf	2	51	4.126006096	0.980273406	7.20E-07
TraesCS6D02G512700LC	remaining-leaf	11	229	4.123476283	0.581531733	6.72E-14
TraesCS4D02G063100	remaining-leaf	0	31	4.123274791	2.211507063	0.001187326
TraesCS5B02G559200	remaining-leaf	2	130	4.121854171	1.583183264	0.000210391
TraesCS4B02G186300	remaining-leaf	1	59	4.118774444	1.181916146	1.26E-05
TraesCS5A02G550700	remaining-leaf	0	39	4.117779167	2.328225019	0.001402682
TraesCS5B02G183700	remaining-leaf	9	192	4.117299998	0.571881028	3.10E-14
TraesCS3A02G410100	remaining-leaf	0	18	4.116270464	1.869725391	0.000588426
TraesCS3D02G021100	remaining-leaf	0	17	4.113745506	1.84355184	0.000548861
TraesCS1D02G239000	remaining-leaf	9	185	4.113205737	0.547477024	3.22E-15
TraesCS3D02G253700	remaining-leaf	18	364	4.113195255	0.488752114	2.82E-18
TraesCS5D02G190700	remaining-leaf	26	510	4.107608156	0.560399331	1.21E-14
TraesCS2A02G158600	remaining-leaf	4	93	4.107417696	0.697380688	1.44E-10
TraesCS5B02G046000	remaining-leaf	2	60	4.107296416	1.103944004	5.22E-06
TraesCS5D02G254000	remaining-leaf	15	310	4.107067726	0.49670838	9.25E-18
TraesCS5B02G236900	remaining-leaf	0	18	4.105792645	1.899339299	0.000648531
TraesCS2A02G507500	remaining-leaf	38	703	4.101980045	0.300026783	7.35E-43
TraesCS6D02G378000	remaining-leaf	779	13949	4.097849473	0.315102496	4.36E-39
TraesCS2B02G495300LC	remaining-leaf	1	47	4.097748775	0.912818065	2.06E-07
TraesCSU02G250200	remaining-leaf	0	22	4.092554846	2.027434904	0.000893378
TraesCS4A02G007800	remaining-leaf	77	1347	4.090786401	0.267780615	9.91E-53
TraesCS1A02G272300	remaining-leaf	3	83	4.090372014	0.975700363	7.64E-07
TraesCS4D02G075800	remaining-leaf	2	58	4.088284783	0.882487069	1.06E-07
TraesCS7B02G425800	remaining-leaf	3	88	4.084193546	0.681285276	7.55E-11
TraesCS5A02G063100	remaining-leaf	36	639	4.08121488	0.288219342	8.91E-46
TraesCS6D02G379200	remaining-leaf	11	214	4.080017188	0.485371765	2.86E-18
TraesCS2A02G384100	remaining-leaf	5	115	4.07734824	0.620607318	2.10E-12
TraesCS2B02G473800	remaining-leaf	16	326	4.070744138	0.570757132	4.65E-14
TraesCS2D02G597200	remaining-leaf	42	765	4.069618471	0.419099246	2.70E-23
TraesCS2B02G212400	remaining-leaf	34	630	4.06913749	0.340994926	1.81E-33
TraesCS2B02G622400	remaining-leaf	137	2482	4.067197684	0.411872151	5.56E-24
TraesCS6A02G185100	remaining-leaf	1	34	4.064794944	1.368886473	7.22E-05
TraesCS4D02G298700	remaining-leaf	48	904	4.06317795	0.489193444	6.29E-18
TraesCS6A02G170700	remaining-leaf	60	1053	4.061244575	0.282310522	3.69E-47
TraesCS2A02G376400	remaining-leaf	3	92	4.060160712	0.800440091	1.20E-08
TraesCS2A02G158000	remaining-leaf	18	320	4.054643454	0.339034386	1.29E-33
TraesCS1A02G070400	remaining-leaf	23	395	4.054551655	0.293233809	7.86E-44
TraesCS5B02G379300	remaining-leaf	25	466	4.052165712	0.426032073	1.68E-22
TraesCS4B02G123400	remaining-leaf	4	97	4.052117698	0.676481396	7.53E-11
TraesCS4B02G180300	remaining-leaf	21	407	4.04702073	0.423197329	1.02E-22
TraesCS1B02G282300	remaining-leaf	2	54	4.044602876	0.861992755	7.81E-08
TraesCS4A02G259300	remaining-leaf	7	146	4.040954711	0.57065557	6.37E-14
TraesCS1B02G384700	remaining-leaf	4	93	4.040320045	0.905511557	2.28E-07
TraesCS5A02G477900	remaining-leaf	0	27	4.039782579	1.709368987	0.000408656
TraesCS2B02G055600LC	remaining-leaf	11	209	4.03830295	0.515107248	2.43E-16
TraesCS2B02G683700LC	remaining-leaf	0	30	4.038119754	2.221043691	0.001360432
TraesCS3D02G024700	remaining-leaf	6	131	4.036153224	0.631593354	6.34E-12
TraesCS3B02G457600	remaining-leaf	145	2501	4.034963241	0.318385834	2.33E-37
TraesCS2D02G174200	remaining-leaf	27	462	4.034857481	0.281658545	7.94E-47
TraesCS6A02G078400	remaining-leaf	61	1113	4.034490827	0.452859344	3.70E-20
TraesCS7B02G103800	remaining-leaf	72	1207	4.033913215	0.247580235	1.23E-59
TraesCSU02G127200	remaining-leaf	1	41	4.033385335	1.140450583	1.04E-05
TraesCS7D02G067400	remaining-leaf	13	271	4.032231579	0.811137462	1.98E-08
TraesCS1B02G440500	remaining-leaf	3	77	4.032215944	0.817078745	2.37E-08
TraesCS3A02G091000	remaining-leaf	12	243	4.032054067	0.406672492	3.51E-24
TraesCS6A02G423100LC	remaining-leaf	71	1197	4.029547728	0.268550879	4.71E-51
TraesCS7D02G190600	remaining-leaf	32	590	4.028108047	0.453320203	4.46E-20
TraesCS5A02G147700	remaining-leaf	2	64	4.02513328	0.822786647	2.93E-08
TraesCS5D02G331100LC	remaining-leaf	0	16	4.023969901	1.825369498	0.000607834
TraesCS2B02G212900	remaining-leaf	0	11	4.02191544	1.572199949	0.000245285
TraesCS5B02G233500	remaining-leaf	11	272	4.01725752	0.967914846	8.97E-07
TraesCS6B02G206200	remaining-leaf	5	92	4.015168605	0.553631528	1.84E-14
TraesCS1B02G103700	remaining-leaf	6	131	4.009428956	0.522872682	8.61E-16
TraesCS5A02G222900	remaining-leaf	0	14	4.007682213	1.731073643	0.000467343
TraesCS2B02G118200	remaining-leaf	0	21	4.004569613	1.519498981	0.000199045
TraesCS3B02G549500	remaining-leaf	4	82	4.002617024	0.578716862	1.89E-13
TraesCS4D02G013300	remaining-leaf	0	30	4.001967311	1.798697075	0.000584457
TraesCS6D02G346300	remaining-leaf	0	11	4.000895407	1.524971863	0.000205914
TraesCS2A02G166600	remaining-leaf	22	397	4.000722787	0.297626176	1.17E-41
TraesCS2A02G375600	remaining-leaf	0	11	3.999072194	1.584025999	0.000270514
TraesCS1D02G057500	remaining-leaf	0	40	3.993329219	1.558008602	0.000244123
TraesCS3A02G361500	remaining-leaf	6	108	3.991057766	0.543423135	9.24E-15
TraesCS5D02G433300	remaining-leaf	3	92	3.990896486	0.987108002	1.41E-06
TraesCS2A02G161500	remaining-leaf	4	77	3.990624348	0.643267345	1.95E-11
TraesCS5B02G312700	remaining-leaf	0	18	3.989966141	1.925748526	0.000837993
TraesCS3A02G000400	remaining-leaf	20	360	3.989844392	0.414878973	5.52E-23
TraesCS2D02G084400	remaining-leaf	83	1363	3.987057232	0.246385353	6.34E-59
TraesCS6B02G376200	remaining-leaf	405	6589	3.986051352	0.214664587	1.44E-76
TraesCS3A02G307900	remaining-leaf	19	315	3.985079965	0.38169085	1.72E-26
TraesCS7D02G357900	remaining-leaf	5	105	3.98224298	0.689453925	2.49E-10
TraesCS3A02G378700	remaining-leaf	31	520	3.980868954	0.348481025	4.79E-31
TraesCS1B02G461700	remaining-leaf	0	14	3.980570931	1.769035823	0.000554507
TraesCS3B02G240900LC	remaining-leaf	24	599	3.979595244	1.029835314	2.93E-06
TraesCS7D02G212000	remaining-leaf	0	11	3.978148435	1.548845586	0.000241757
TraesCS4A02G448600LC	remaining-leaf	1	36	3.974330032	1.457498244	0.000154125
TraesCS1D02G418400	remaining-leaf	6	115	3.973956903	0.549928712	2.10E-14
TraesCS6A02G005900	remaining-leaf	46	745	3.973373926	0.262072987	3.95E-52
TraesCS6A02G375900	remaining-leaf	0	33	3.970642346	1.432421548	0.000135028
TraesCS6A02G323000	remaining-leaf	7	127	3.970434606	0.552879392	2.89E-14
TraesCS2B02G475400	remaining-leaf	6	122	3.969553582	0.557494899	4.44E-14
TraesCS2D02G261100	remaining-leaf	0	16	3.967936527	1.868054649	0.000752539
TraesCS1A02G395100	remaining-leaf	15	271	3.967904477	0.571943352	1.57E-13
TraesCS2D02G165800	remaining-leaf	6	120	3.96761938	0.573569685	1.81E-13
TraesCS6A02G412800LC	remaining-leaf	5	111	3.965053403	0.760423259	5.47E-09
TraesCS2A02G193900	remaining-leaf	0	20	3.962098911	1.511628645	0.000209772
TraesCS1B02G296400	remaining-leaf	94	1519	3.95934557	0.28271353	5.53E-45
TraesCS6B02G432300	remaining-leaf	800	12756	3.95800347	0.227658762	1.59E-67
TraesCS1A02G088300	remaining-leaf	0	11	3.95593821	1.598341966	0.000314305
TraesCS4B02G100800	remaining-leaf	148	2434	3.954604511	0.335443401	7.32E-33
TraesCS3D02G225100	remaining-leaf	0	24	3.953820475	1.663130651	0.000407335
TraesCS1A02G372900	remaining-leaf	0	11	3.953671245	1.602641089	0.00032145
TraesCS5D02G232800	remaining-leaf	0	46	3.953276394	1.714144716	0.000488338
TraesCS5B02G470600	remaining-leaf	1	44	3.95249362	0.919146034	4.63E-07
TraesCS7B02G445000	remaining-leaf	4	89	3.951918129	0.612068818	3.82E-12
TraesCS3B02G359400	remaining-leaf	12	213	3.951909848	0.470418032	2.43E-18
TraesCS6A02G536300LC	remaining-leaf	0	14	3.949742919	1.757542963	0.000566064
TraesCS3D02G157800	remaining-leaf	20	334	3.944378254	0.387863331	2.46E-25
TraesCS2D02G157900	remaining-leaf	7	137	3.94277177	0.618861853	6.56E-12
TraesCS2D02G270400	remaining-leaf	6	115	3.942107743	0.578362994	3.52E-13
TraesCS2D02G331200	remaining-leaf	23	369	3.94093185	0.319265704	1.05E-35
TraesCS1A02G187300	remaining-leaf	12	192	3.940128141	0.471334409	3.35E-18
TraesCS3D02G434200	remaining-leaf	0	9	3.939745207	1.477115886	0.00018543
TraesCS2D02G185400	remaining-leaf	21	402	3.938871034	0.673153293	1.56E-10
TraesCS4D02G063100LC	remaining-leaf	2	61	3.936223206	1.103928008	9.35E-06
TraesCS1D02G342100	remaining-leaf	5	95	3.932662537	0.654927249	6.26E-11
TraesCS2A02G433500	remaining-leaf	0	21	3.930878757	1.567188476	0.000289856
TraesCS1B02G389900	remaining-leaf	7	139	3.928784445	0.632522576	1.77E-11
TraesCS6A02G325900	remaining-leaf	0	11	3.927590393	1.565831917	0.00029011
TraesCS5B02G490700	remaining-leaf	0	11	3.926227391	1.59476301	0.000329156
TraesCS6A02G146600	remaining-leaf	0	15	3.924892182	1.827644126	0.000727283
TraesCS5D02G318100	remaining-leaf	1	35	3.921587502	1.430854847	0.000150167
TraesCS7B02G202900LC	remaining-leaf	19	307	3.9215612	0.373395312	8.18E-27
TraesCS2B02G289900	remaining-leaf	57	984	3.920557559	0.499853793	2.01E-16
TraesCS5B02G225400	remaining-leaf	0	21	3.919309089	1.568973378	0.000299242
TraesCS3A02G049500LC	remaining-leaf	69	1104	3.913586393	0.314201525	2.58E-36
TraesCS5A02G065500	remaining-leaf	5	102	3.910950835	0.565816343	1.78E-13
TraesCS5D02G198800	remaining-leaf	2	56	3.910820251	1.061808544	6.00E-06
TraesCS5A02G216400	remaining-leaf	64	988	3.908526141	0.246432031	8.19E-57
TraesCS5D02G342000	remaining-leaf	0	41	3.905858058	1.619138784	0.00037865
TraesCS5B02G320500	remaining-leaf	21	342	3.905188505	0.403065598	2.46E-23
TraesCS2A02G698100LC	remaining-leaf	14	241	3.901467447	0.501238198	3.12E-16
TraesCS6D02G290400	remaining-leaf	0	11	3.897663178	1.602646971	0.00036049
TraesCS6D02G370400	remaining-leaf	1	30	3.894941178	1.33365414	8.74E-05
TraesCS1B02G790300LC	remaining-leaf	0	12	3.890156371	1.695198751	0.000516018
TraesCS3A02G483100	remaining-leaf	0	20	3.887906863	2.020316524	0.00121189
TraesCS3A02G000600	remaining-leaf	10	180	3.886980176	0.437583019	3.70E-20
TraesCS6A02G310400	remaining-leaf	6	124	3.886259532	0.714159682	1.55E-09
TraesCS2D02G216800	remaining-leaf	5	124	3.884231796	0.866951165	2.02E-07
TraesCS1D02G418000	remaining-leaf	6	119	3.8830391	0.576408214	5.74E-13
TraesCS1B02G229400	remaining-leaf	85	1312	3.882303967	0.198476085	8.09E-85
TraesCS2B02G192700	remaining-leaf	21	346	3.880085049	0.428824435	8.47E-21
TraesCS1D02G117100	remaining-leaf	28	426	3.877206068	0.338154867	2.48E-31
TraesCS3A02G419800	remaining-leaf	38	741	3.874418086	0.76606497	1.20E-08
TraesCS5B02G466000LC	remaining-leaf	2	54	3.873947132	1.017529397	3.69E-06
TraesCS7D02G259900	remaining-leaf	15	263	3.872162129	0.538588457	2.48E-14
TraesCS2B02G354700	remaining-leaf	3	62	3.870937496	0.690568843	6.22E-10
TraesCS1D02G060500	remaining-leaf	33	536	3.866672517	0.457782755	1.50E-18
TraesCS2B02G152300	remaining-leaf	21	350	3.865265915	0.474098506	1.65E-17
TraesCS4A02G250500	remaining-leaf	0	12	3.865241162	1.710379501	0.000569528
TraesCS4A02G041700	remaining-leaf	0	32	3.861647357	1.412001295	0.000155866
TraesCS7B02G455900	remaining-leaf	41	1010	3.861552865	1.098976926	1.15E-05
TraesCS3B02G451800	remaining-leaf	754	11571	3.861549091	0.32603096	3.28E-33
TraesCS5D02G176400	remaining-leaf	21	359	3.860787855	0.46143706	2.88E-18
TraesCS2D02G545600	remaining-leaf	3	68	3.857229158	0.850633798	1.57E-07
TraesCS1B02G365200	remaining-leaf	10	178	3.8543007	0.516917844	3.54E-15
TraesCS2D02G162300	remaining-leaf	93	1397	3.851816816	0.329637312	2.03E-32
TraesCS3D02G373700	remaining-leaf	3	63	3.851700197	0.748824939	7.62E-09
TraesCS2B02G357900	remaining-leaf	14	221	3.851266444	0.368623411	1.29E-26
TraesCS6B02G199200	remaining-leaf	0	17	3.850638198	1.92250355	0.001047273
TraesCS2D02G515400	remaining-leaf	0	50	3.848819606	2.480074634	0.002299789
TraesCS2A02G436500LC	remaining-leaf	1	51	3.847885911	1.226590775	4.38E-05
TraesCS2D02G193900	remaining-leaf	0	19	3.845863899	1.489352048	0.000243586
TraesCS5B02G084800	remaining-leaf	0	10	3.845743933	1.531092345	0.000296433
TraesCS1A02G177300LC	remaining-leaf	2	57	3.842225986	0.806481073	5.23E-08
TraesCS2A02G101400	remaining-leaf	27	441	3.840470565	0.388464466	3.39E-24
TraesCS3B02G165100	remaining-leaf	11	176	3.837811525	0.484700828	1.04E-16
TraesCS6D02G362800	remaining-leaf	0	11	3.837142466	1.612570527	0.000424819
TraesCS3D02G417500	remaining-leaf	163	2439	3.837069781	0.308274709	2.53E-36
TraesCS3A02G219200	remaining-leaf	0	10	3.836861947	1.492518385	0.000252398
TraesCS5D02G041400	remaining-leaf	1	52	3.836569042	1.741267029	0.000663697
TraesCS2A02G266900	remaining-leaf	179	2640	3.834499032	0.246944197	1.21E-54
TraesCS6D02G048300	remaining-leaf	373	5497	3.831952495	0.240258153	1.76E-57
TraesCS3B02G002300	remaining-leaf	40	625	3.825594981	0.347080879	3.01E-29
TraesCS2D02G101000	remaining-leaf	626	9612	3.823409736	0.397308004	4.12E-23
TraesCS3B02G343000	remaining-leaf	1	28	3.821139836	1.281407585	7.34E-05
TraesCS7D02G250800LC	remaining-leaf	8	158	3.820481869	0.807908901	6.21E-08
TraesCS3D02G419600	remaining-leaf	0	10	3.818478677	1.50747223	0.000282493
TraesCS2A02G113500	remaining-leaf	0	41	3.814641965	2.399530203	0.002261261
TraesCS1D02G072900	remaining-leaf	56	780	3.813636241	0.273484972	9.57E-45
TraesCS5D02G227500	remaining-leaf	0	13	3.81357241	1.768991186	0.00075267
TraesCS3B02G379200	remaining-leaf	34	490	3.811816188	0.295679753	9.86E-39
TraesCS5D02G129510LC	remaining-leaf	1	46	3.809722356	1.298536358	8.60E-05
TraesCS1A02G238800	remaining-leaf	18	271	3.806975324	0.380985145	1.18E-24
TraesCS3A02G279000	remaining-leaf	0	29	3.804171066	1.842412694	0.0009355
TraesCS4A02G303200LC	remaining-leaf	0	11	3.795684546	1.620907418	0.000477597
TraesCS5B02G252700	remaining-leaf	45	656	3.794198937	0.334775844	9.68E-31
TraesCS5A02G225600	remaining-leaf	4	115	3.791848884	1.044963882	7.54E-06
TraesCS4A02G313400	remaining-leaf	0	9	3.787561329	1.507174447	0.000302572
TraesCS3A02G265400	remaining-leaf	4	87	3.786549241	0.74406987	1.01E-08
TraesCS4D02G194500	remaining-leaf	5	92	3.78654568	0.679750405	7.42E-10
TraesCS2D02G405800	remaining-leaf	29	449	3.782441791	0.400725557	2.23E-22
TraesCS3A02G489300	remaining-leaf	2	46	3.781104009	0.81538774	9.68E-08
TraesCS1B02G173400	remaining-leaf	43	647	3.775314597	0.292256712	6.79E-39
TraesCS2B02G133200	remaining-leaf	52	776	3.771801647	0.372015141	2.68E-25
TraesCS2D02G540300	remaining-leaf	10	154	3.769445973	0.507302388	4.10E-15
TraesCS3D02G513300	remaining-leaf	0	9	3.768179418	1.476316438	0.000273143
TraesCS1B02G091400LC	remaining-leaf	121	1725	3.766803071	0.270816524	1.47E-44
TraesCS6B02G214500	remaining-leaf	0	18	3.765135445	1.477413181	0.000276609
TraesCS7D02G358000	remaining-leaf	39	586	3.762157629	0.374759148	7.18E-25
TraesCS2D02G104300	remaining-leaf	7	128	3.761226787	0.684413198	1.13E-09
TraesCS1B02G392700	remaining-leaf	0	38	3.759118074	2.372655941	0.002379293
TraesCS2B02G499700	remaining-leaf	8	128	3.759031082	0.523461634	2.48E-14
TraesCS5D02G386700	remaining-leaf	2	45	3.758667587	0.825270763	1.44E-07
TraesCS7D02G329300	remaining-leaf	0	9	3.757170894	1.495963036	0.000307772
TraesCS3D02G222200	remaining-leaf	7	120	3.753907664	0.532976931	6.59E-14
TraesCS7D02G545500LC	remaining-leaf	0	18	3.753690516	1.99384281	0.001429181
TraesCS7A02G430400	remaining-leaf	4	78	3.753631555	0.7199496	5.24E-09
TraesCS7B02G068300	remaining-leaf	3	66	3.752913726	0.911547788	1.04E-06
TraesCS6B02G242900	remaining-leaf	1	43	3.750667159	1.042466563	8.57E-06
TraesCS3D02G340500	remaining-leaf	46	691	3.750498281	0.412072576	4.70E-21
TraesCS1D02G493200LC	remaining-leaf	3	61	3.748918793	0.945254676	1.97E-06
TraesCS2D02G163000	remaining-leaf	55	795	3.748608105	0.245037026	3.44E-53
TraesCS1A02G265200	remaining-leaf	2	71	3.746902274	1.244717034	6.88E-05
TraesCS1D02G296700	remaining-leaf	4	76	3.746047703	0.736729527	1.03E-08
TraesCS6A02G184500	remaining-leaf	38	581	3.745532681	0.429380495	1.32E-19
TraesCS1A02G228100	remaining-leaf	7	114	3.743702044	0.509809078	7.70E-15
TraesCS7A02G348800LC	remaining-leaf	7	111	3.743553012	0.607359823	2.21E-11
TraesCS5D02G491100	remaining-leaf	0	10	3.743257062	1.608604807	0.000508109
TraesCS4B02G285200	remaining-leaf	0	19	3.740792812	1.560272307	0.000423005
TraesCS7A02G106000	remaining-leaf	2	42	3.740201413	1.008720244	5.62E-06
TraesCS1B02G220500	remaining-leaf	0	10	3.73868752	1.539908449	0.000390457
TraesCS2B02G448100	remaining-leaf	21	315	3.738309687	0.474356685	1.32E-16
TraesCS5A02G453900	remaining-leaf	115	1617	3.734637295	0.330231728	1.21E-30
TraesCS5B02G261300	remaining-leaf	13	206	3.733049871	0.508326636	7.66E-15
TraesCS4A02G070700	remaining-leaf	56	793	3.730925845	0.325059055	1.86E-31
TraesCS3A02G547400LC	remaining-leaf	0	11	3.730686022	1.639309397	0.00058325
TraesCS5B02G076400	remaining-leaf	0	30	3.730127036	1.426086108	0.000232322
TraesCS3A02G374700	remaining-leaf	0	14	3.728033935	1.836697707	0.001054937
TraesCS3D02G078900	remaining-leaf	2	48	3.725023838	0.931645986	1.74E-06
TraesCS1B02G197900	remaining-leaf	10	163	3.72423052	0.442923268	1.88E-18
TraesCS5A02G460800	remaining-leaf	0	17	3.721401225	1.470095638	0.000295989
TraesCSU02G016700LC	remaining-leaf	3	60	3.720178144	0.767933735	3.55E-08
TraesCS4B02G264500	remaining-leaf	0	23	3.718302715	1.701897899	0.00073637
TraesCS4B02G347900	remaining-leaf	0	24	3.717290232	2.152739638	0.00196828
TraesCS1B02G375100	remaining-leaf	92	1311	3.709307226	0.370947913	1.03E-24
TraesCS7A02G395800	remaining-leaf	0	9	3.709171666	1.50719779	0.000361698
TraesCS7A02G200100LC	remaining-leaf	0	19	3.709154163	2.044511838	0.001684173
TraesCS3B02G314600	remaining-leaf	132	1926	3.705009605	0.453110614	1.24E-17
TraesCS6B02G178800	remaining-leaf	1	32	3.703803587	1.082849823	1.70E-05
TraesCS3A02G576600LC	remaining-leaf	0	12	3.703369743	1.763348309	0.000909647
TraesCS2B02G160100	remaining-leaf	3	58	3.701414187	0.745336496	1.92E-08
TraesCS4D02G265100	remaining-leaf	0	20	3.699124334	1.594676424	0.000528981
TraesCS7D02G271100	remaining-leaf	67	927	3.698961058	0.320083135	7.61E-32
TraesCS1A02G222800	remaining-leaf	8	130	3.697532254	0.483308336	7.77E-16
TraesCS3D02G181800	remaining-leaf	0	28	3.696233899	1.381212033	0.000198201
TraesCS3B02G088800	remaining-leaf	23	350	3.6957902	0.469538045	1.42E-16
TraesCS5B02G069300	remaining-leaf	31	430	3.695565205	0.323063417	2.80E-31
TraesCS7D02G458100LC	remaining-leaf	0	10	3.692272664	1.593461259	0.000534565
TraesCS4B02G345100	remaining-leaf	9	163	3.692128737	0.619405785	7.67E-11
TraesCS1B02G113500	remaining-leaf	0	13	3.691437542	1.799651116	0.001025454
TraesCS7A02G422200	remaining-leaf	32	423	3.689722602	0.239628251	7.49E-54
TraesCS1B02G308900	remaining-leaf	112	1551	3.689138118	0.30882302	8.63E-34
TraesCS6A02G153700	remaining-leaf	10	151	3.688323367	0.569794726	3.11E-12
TraesCS2D02G203400	remaining-leaf	4	77	3.684086816	0.66084714	7.31E-10
TraesCS3D02G364800	remaining-leaf	1	39	3.684036502	1.013214429	7.58E-06
TraesCS2D02G542500	remaining-leaf	5	93	3.683205635	0.749527365	2.52E-08
TraesCS4B02G079100	remaining-leaf	5	77	3.682279722	0.604986881	3.59E-11
TraesCS7B02G285400	remaining-leaf	13	203	3.681507456	0.566126214	2.56E-12
TraesCS2A02G396400	remaining-leaf	45	630	3.679794957	0.339224468	1.77E-28
TraesCS5D02G269400	remaining-leaf	7	118	3.678748073	0.667687099	1.05E-09
TraesCS1B02G444000	remaining-leaf	18	277	3.677645507	0.563591716	2.21E-12
TraesCS7D02G037100	remaining-leaf	0	18	3.675884201	1.530732493	0.000431963
TraesCS3A02G700700LC	remaining-leaf	4	68	3.67480275	0.615744923	7.37E-11
TraesCS7D02G461200LC	remaining-leaf	0	16	3.673343977	1.925823251	0.001424865
TraesCS7D02G132400	remaining-leaf	5	76	3.672537231	0.692487855	3.29E-09
TraesCS6A02G259200	remaining-leaf	2	43	3.666818185	0.856153234	5.15E-07
TraesCS3D02G301100	remaining-leaf	2	44	3.665576614	0.868653566	6.81E-07
TraesCS1B02G222900LC	remaining-leaf	7	116	3.662263826	0.58945102	1.65E-11
TraesCS6A02G240800	remaining-leaf	12	181	3.659652741	0.453900005	3.12E-17
TraesCS2A02G096400	remaining-leaf	0	25	3.65908165	1.281465369	0.000117189
TraesCS6D02G294800	remaining-leaf	47	691	3.65900281	0.506020098	1.73E-14
TraesCS4D02G303600	remaining-leaf	35	470	3.656263473	0.28990721	2.91E-37
TraesCS2D02G436200	remaining-leaf	1	35	3.654680543	0.872160872	7.78E-07
TraesCS2B02G184300	remaining-leaf	0	18	3.652193824	1.527102624	0.000448962
TraesCS6A02G224400	remaining-leaf	0	10	3.651052476	1.616256958	0.000634577
TraesCS2D02G193400	remaining-leaf	79	1050	3.64877469	0.252220924	6.03E-48
TraesCS1D02G013800	remaining-leaf	1	39	3.648730855	1.354118767	0.000191945
TraesCS5D02G242300	remaining-leaf	4	77	3.646416281	0.699148035	5.32E-09
TraesCS6B02G351200LC	remaining-leaf	2	44	3.645888166	0.867731831	7.44E-07
TraesCS1A02G236400	remaining-leaf	49	661	3.64414023	0.258589088	1.11E-45
TraesCS4D02G295800	remaining-leaf	2	59	3.643524154	1.293751737	0.000133225
TraesCS2A02G477000	remaining-leaf	1	51	3.643224423	1.570364613	0.000544124
TraesCS3B02G011800	remaining-leaf	0	28	3.640769584	1.379860323	0.00022679
TraesCS2A02G331700	remaining-leaf	20	280	3.639529959	0.272100475	1.74E-41
TraesCS7B02G134500	remaining-leaf	88	1153	3.639073352	0.25547963	1.37E-46
TraesCS1A02G143100	remaining-leaf	163	2155	3.638579226	0.297920813	3.65E-35
TraesCS6D02G331400	remaining-leaf	185	2344	3.63768253	0.202343254	3.39E-72
TraesCS5A02G219400	remaining-leaf	1	46	3.637526254	1.261298236	0.000108279
TraesCS3D02G238600	remaining-leaf	10	139	3.637453083	0.448846997	2.26E-17
TraesCS2A02G532000	remaining-leaf	0	10	3.636274658	1.660338812	0.000759412
TraesCS1A02G415100	remaining-leaf	30	413	3.635145315	0.365277829	1.64E-24
TraesCS5A02G149600	remaining-leaf	3	66	3.631603637	0.629921783	2.49E-10
TraesCS2A02G194500	remaining-leaf	84	1101	3.63113088	0.272991497	4.58E-41
TraesCS6B02G011300	remaining-leaf	24	334	3.63110262	0.380457058	8.05E-23
TraesCS1B02G385200	remaining-leaf	7	131	3.630603894	0.85460098	6.10E-07
TraesCS7A02G042000	remaining-leaf	6	96	3.624913355	0.523217843	1.48E-13
TraesCS2D02G338900	remaining-leaf	3	52	3.622988989	0.647595409	6.69E-10
TraesCS5B02G237100LC	remaining-leaf	0	10	3.622690935	1.603591989	0.000644055
TraesCS3D02G116400	remaining-leaf	2383	31071	3.622667188	0.314656748	1.23E-31
TraesCS1B02G441300	remaining-leaf	16	240	3.622431957	0.52312328	1.52E-13
TraesCS1B02G347600	remaining-leaf	87	1174	3.622309113	0.360565379	6.51E-25
TraesCS1A02G099600LC	remaining-leaf	0	20	3.622152124	1.645480664	0.000744504
TraesCS7A02G670800LC	remaining-leaf	2	55	3.620720225	0.99286168	7.49E-06
TraesCS2A02G087100	remaining-leaf	88	1145	3.617346557	0.272621876	6.96E-41
TraesCS2B02G263100	remaining-leaf	1	29	3.617289957	1.011320876	9.81E-06
TraesCS2D02G561400	remaining-leaf	2	53	3.616442593	1.129664018	3.85E-05
TraesCS2D02G327200	remaining-leaf	0	16	3.615668349	1.458934791	0.000361541
TraesCS6B02G103900	remaining-leaf	0	12	3.615149529	1.7965039	0.00117167
TraesCS2A02G386700	remaining-leaf	3	58	3.615024628	0.580851072	1.57E-11
TraesCS4A02G340900LC	remaining-leaf	0	10	3.614579648	1.62550613	0.000707092
TraesCSU02G116600	remaining-leaf	0	33	3.61270741	1.985303015	0.001771278
TraesCS7B02G075000	remaining-leaf	0	23	3.606086229	2.155867854
TraesCS2B02G391400	remaining-leaf	16	224	3.603890321	0.45070609	5.42E-17
TraesCS7D02G217800	remaining-leaf	2	48	3.59882456	1.084425585	2.57E-05
TraesCS1D02G122600	remaining-leaf	1	42	3.598058648	1.415142463	0.000305041
TraesCS7D02G178300	remaining-leaf	43	571	3.597481746	0.391832695	2.31E-21
TraesCS1A02G095800	remaining-leaf	2	45	3.597401078	0.981415538	7.05E-06
TraesCS7B02G362700	remaining-leaf	21	286	3.595628565	0.427912803	2.00E-18
TraesCS3D02G474500	remaining-leaf	32	410	3.595192268	0.295681604	7.02E-35
TraesCS2B02G358200	remaining-leaf	0	10	3.592896688	1.660979437	0.000831698
TraesCS4D02G175700	remaining-leaf	2	43	3.588327774	0.875721149	1.21E-06
TraesCS7A02G537200	remaining-leaf	12	181	3.588184335	0.537714315	8.62E-13
TraesCS1D02G210900	remaining-leaf	3	78	3.586138653	1.310901483	0.000175404
TraesCS6A02G315700	remaining-leaf	6	95	3.585564216	0.673393231	3.06E-09
TraesCS4D02G270000	remaining-leaf	14	194	3.582410488	0.325881508	3.79E-29
TraesCS5D02G326200	remaining-leaf	40	528	3.581716991	0.316212532	9.90E-31
TraesCS3A02G355400	remaining-leaf	21	269	3.580892513	0.332185818	3.72E-28
TraesCS3A02G107000	remaining-leaf	152	1919	3.58050465	0.285679145	7.80E-37
TraesCS2A02G209700	remaining-leaf	8	124	3.579396267	0.546614623	1.98E-12
TraesCS3D02G430200	remaining-leaf	1	41	3.575614665	1.30540243	0.000174612
TraesCS7B02G180300	remaining-leaf	7	101	3.571799841	0.502237325	4.23E-14
TraesCS6D02G465900LC	remaining-leaf	0	8	3.571638039	1.515168917	0.000513402
TraesCS2B02G164000	remaining-leaf	0	8	3.571301655	1.467429415	0.000418599
TraesCS7B02G138400	remaining-leaf	15	208	3.570151535	0.420433021	9.71E-19
TraesCS2A02G196400	remaining-leaf	3	47	3.569009588	0.940253181	4.28E-06
TraesCS7B02G634310LC	remaining-leaf	0	16	3.568128894	1.948354067	0.001781475
TraesCS1A02G119500	remaining-leaf	110	1376	3.568018344	0.277684568	1.55E-38
TraesCS1D02G089900	remaining-leaf	1	34	3.567692482	1.52740534	0.000544257
TraesCS1D02G285900	remaining-leaf	565	7028	3.566250699	0.280959499	1.09E-37
TraesCS5D02G342100	remaining-leaf	0	17	3.564781301	2.018015793	0.002027463
TraesCS2B02G197100LC	remaining-leaf	12	182	3.564661828	0.694687133	8.69E-09
TraesCS7D02G360700	remaining-leaf	40	510	3.562774896	0.265672729	1.13E-41
TraesCS1A02G148300LC	remaining-leaf	3	63	3.560688876	1.01056143	1.24E-05
TraesCS5A02G514800	remaining-leaf	21	284	3.556631966	0.38163269	6.74E-22
TraesCS2D02G166200	remaining-leaf	6	94	3.554931793	0.533486886	9.39E-13
TraesCSU02G096500	remaining-leaf	0	9	3.553935501	1.577818097	0.000680664
TraesCS3D02G283700	remaining-leaf	91	1150	3.550330265	0.367905781	3.10E-23
TraesCS5D02G142300	remaining-leaf	6	96	3.548490789	0.668386007	3.42E-09
TraesCS2D02G739900LC	remaining-leaf	10	146	3.546052189	0.492042648	2.19E-14
TraesCS4A02G495000	remaining-leaf	18	242	3.545845097	0.302557561	1.24E-32
TraesCS1D02G142000	remaining-leaf	73	907	3.544633314	0.305090562	3.95E-32
TraesCS2D02G394200	remaining-leaf	66	840	3.544482552	0.351245774	4.36E-25
TraesCS6B02G210400	remaining-leaf	2	49	3.542376102	0.920895322	3.55E-06
TraesCS7A02G319100	remaining-leaf	6	85	3.541152302	0.591508542	7.08E-11
TraesCS7D02G516400	remaining-leaf	4	58	3.539462425	0.655220321	2.07E-09
TraesCS4A02G408500	remaining-leaf	0	12	3.539428924	1.811886837	0.001400962
TraesCS3B02G277600	remaining-leaf	1	34	3.537498269	0.912699492	3.16E-06
TraesCS5D02G074300	remaining-leaf	51	622	3.537268756	0.273361601	5.09E-39
TraesCS1D02G086300	remaining-leaf	9	115	3.536747245	0.426204023	4.95E-18
TraesCS2D02G370800	remaining-leaf	0	26	3.536295081	1.401798929	0.000333942
TraesCS6A02G343900	remaining-leaf	13	172	3.533335047	0.403906523	1.12E-19
TraesCS4D02G195100	remaining-leaf	2	44	3.531604432	0.720845837	2.95E-08
TraesCS2A02G271300	remaining-leaf	5	75	3.527410674	0.56458326	1.43E-11
TraesCS4A02G124200LC	remaining-leaf	5	86	3.525732722	0.753560487	8.83E-08
TraesCS2D02G206600LC	remaining-leaf	5	81	3.524465162	0.565188271	1.55E-11
TraesCS4B02G036400	remaining-leaf	0	17	3.524113247	2.000120779	0.002101892
TraesCS6D02G157600	remaining-leaf	4	79	3.522500392	0.705728613	1.86E-08
TraesCS3A02G521400	remaining-leaf	7	94	3.521354444	0.632964451	8.55E-10
TraesCS4B02G003300	remaining-leaf	2	45	3.520947046	0.953293677	6.63E-06
TraesCS6B02G382000	remaining-leaf	178	2109	3.519572759	0.23050589	5.44E-53
TraesCS3A02G209100	remaining-leaf	48	624	3.519104327	0.434984051	2.72E-17
TraesCS5B02G208400	remaining-leaf	11	161	3.518903551	0.54890925	5.11E-12
TraesCS5A02G176900	remaining-leaf	0	24	3.518129251	1.789349568	0.001380906
TraesCS7A02G151100	remaining-leaf	11	140	3.51793532	0.354401052	2.26E-24
TraesCS2A02G539100	remaining-leaf	4	66	3.516568214	0.681535291	7.77E-09
TraesCS5D02G334500LC	remaining-leaf	0	10	3.514605861	1.661586955	0.000978179
TraesCS1B02G100400	remaining-leaf	20	255	3.513991572	0.410541238	5.74E-19
TraesCS7A02G240600	remaining-leaf	6	89	3.513936692	0.479637376	9.54E-15
TraesCS1B02G352400	remaining-leaf	1	33	3.513931155	0.8790573	1.94E-06
TraesCS4A02G237700	remaining-leaf	13	186	3.512573064	0.421562544	3.83E-18
TraesCS3D02G349400	remaining-leaf	7	109	3.511533976	0.52320026	7.07E-13
TraesCS4B02G254700	remaining-leaf	123	1476	3.50997593	0.279147103	5.04E-37
TraesCS3D02G039300	remaining-leaf	50	647	3.508480209	0.428993816	1.35E-17
TraesCS3A02G045200	remaining-leaf	30	402	3.50687401	0.533246756	1.75E-12
TraesCS3D02G074400	remaining-leaf	3894	45822	3.504798769	0.238846913	3.46E-49
TraesCS5D02G098100	remaining-leaf	0	9	3.503463675	1.551884781	0.000692554
TraesCS5D02G491200	remaining-leaf	0	13	3.501432156	1.873025757	0.00172109
TraesCS1A02G358600	remaining-leaf	124	1466	3.501226034	0.215833562	2.22E-59
TraesCS4D02G369800LC	remaining-leaf	0	16	3.500826676	1.480832237	0.000525492
TraesCS4B02G366800	remaining-leaf	0	8	3.50071552	1.431792015	0.000423224
TraesCS7A02G147300	remaining-leaf	389	4553	3.499776472	0.224232492	3.26E-55
TraesCS4D02G186700	remaining-leaf	15	208	3.499426884	0.376575253	9.09E-22
TraesCS3A02G228600	remaining-leaf	0	9	3.498107843	1.592830799	0.000810917
TraesCS2A02G363800	remaining-leaf	2	37	3.490403879	0.77465921	2.07E-07
TraesCS5B02G380600	remaining-leaf	434	5009	3.489294478	0.179783718	1.29E-83
TraesCS4A02G005200	remaining-leaf	56	715	3.482891626	0.454123786	7.62E-16
TraesCS1A02G084600	remaining-leaf	29	395	3.481193222	0.557670635	1.55E-11
TraesCS3A02G331600LC	remaining-leaf	16	199	3.478876735	0.400047993	1.86E-19
TraesCS6D02G083500	remaining-leaf	18	260	3.478735726	0.68063524	1.04E-08
TraesCS3B02G288300	remaining-leaf	6	92	3.478237661	0.810417322	5.57E-07
TraesCS5A02G395900	remaining-leaf	0	40	3.478173191	2.110587764	0.00267182
TraesCS2D02G312900	remaining-leaf	3	41	3.478100725	0.848627351	1.30E-06
TraesCS1D02G067700	remaining-leaf	23	302	3.477707032	0.419504417	5.64E-18
TraesCS2D02G401000	remaining-leaf	87	1000	3.477121443	0.201212398	6.69E-67
TraesCS2A02G332800	remaining-leaf	0	25	3.475724162	1.392809774	0.000373974
TraesCS7D02G265000	remaining-leaf	7	102	3.474231124	0.632111223	1.30E-09
TraesCS3B02G163900	remaining-leaf	44	525	3.472817784	0.335474598	3.43E-26
TraesCS5A02G292000	remaining-leaf	0	24	3.472238985	1.334683215	0.000277702
TraesCS7A02G537600	remaining-leaf	11	195	3.471126111	0.879597113	2.49E-06
TraesCS7B02G251100	remaining-leaf	82	994	3.469794931	0.339997301	1.52E-25
TraesCS3D02G415400	remaining-leaf	63	866	3.469714129	0.587866788	1.26E-10
TraesCS7D02G346100	remaining-leaf	87	1001	3.468056524	0.288661808	4.41E-34
TraesCS4B02G365400LC	remaining-leaf	0	29	3.467765077	1.507904553	0.000635802
TraesCS5D02G076400	remaining-leaf	56	680	3.466610598	0.408626957	1.15E-18
TraesCS7B02G168800	remaining-leaf	58	734	3.466174237	0.441479795	1.92E-16
TraesCS4A02G352700	remaining-leaf	2	37	3.464638022	0.765135082	1.90E-07
TraesCS3B02G440600	remaining-leaf	7	103	3.463730688	0.457081171	1.56E-15
TraesCS2B02G118400	remaining-leaf	5	76	3.463603163	0.682950699	1.30E-08
TraesCS2B02G479700	remaining-leaf	3	47	3.461910618	0.652630588	3.79E-09
TraesCS4A02G110100	remaining-leaf	27	343	3.461450572	0.424443502	1.72E-17
TraesCS4D02G197800	remaining-leaf	32	377	3.461286245	0.333039693	2.31E-26
TraesCS2A02G506100	remaining-leaf	0	17	3.458767912	1.566616554	0.000807393
TraesCS6A02G290900	remaining-leaf	0	16	3.456279494	1.504102944	0.000643399
TraesCS5A02G501700	remaining-leaf	3	55	3.455714826	0.662981896	6.25E-09
TraesCS5A02G263400	remaining-leaf	7	97	3.454753367	0.647140006	3.17E-09
TraesCS5A02G385600	remaining-leaf	0	8	3.454614866	1.531475272	0.000717415
TraesCS6B02G127100	remaining-leaf	5	86	3.454141239	0.833443165	1.09E-06
TraesCS2D02G599700	remaining-leaf	47	531	3.453757001	0.209236748	2.52E-61
TraesCSU02G049400	remaining-leaf	9639	120436	3.453071524	0.469854606	8.67E-15
TraesCS6B02G309200	remaining-leaf	0	19	3.452746506	1.645063649	0.001057518
TraesCS1D02G349200	remaining-leaf	3	59	3.450816009	0.975971928	1.28E-05
TraesCS6D02G261200	remaining-leaf	2	52	3.44916218	0.821908414	8.71E-07
TraesCS2A02G478600	remaining-leaf	3	48	3.448558376	0.67626012	1.14E-08
TraesCS3D02G412300	remaining-leaf	358	4104	3.447326435	0.271624975	1.28E-37
TraesCS2A02G350700	remaining-leaf	29	418	3.446936777	0.63904381	2.37E-09
TraesCS2B02G187500	remaining-leaf	2	42	3.446021089	0.90776664	4.67E-06
TraesCS7B02G047300	remaining-leaf	35	395	3.443007518	0.238812635	1.45E-47
TraesCS5A02G377000	remaining-leaf	804	8989	3.43950677	0.203489795	3.97E-64
TraesCS3A02G401900	remaining-leaf	2	158	3.434984768	2.010925981	0.002477096
TraesCS3D02G135400LC	remaining-leaf	13	158	3.433673451	0.467495217	9.19E-15
TraesCS2A02G216400LC	remaining-leaf	19	255	3.429498887	0.511921042	8.48E-13
TraesCS3D02G371700	remaining-leaf	0	18	3.426170694	1.631709659	0.001074118
TraesCS5B02G274500LC	remaining-leaf	14	193	3.425940386	0.534261464	5.63E-12
TraesCS7D02G160400	remaining-leaf	1	26	3.422076906	1.430883491	0.000513859
TraesCS6D02G038600	remaining-leaf	5	83	3.421515001	0.737214818	1.17E-07
TraesCS7B02G467100	remaining-leaf	43	1026	3.417928091	1.301964298	0.000268881
TraesCS5B02G041500	remaining-leaf	0	11	3.41454082	1.766001615	0.001589243
TraesCS3D02G382800	remaining-leaf	12	151	3.411343479	0.533068554	6.25E-12
TraesCS4D02G283600	remaining-leaf	1	27	3.406797101	1.039759321	3.40E-05
TraesCS4B02G097200	remaining-leaf	727	8006	3.405703828	0.232212761	4.51E-49
TraesCS5B02G261600LC	remaining-leaf	0	9	3.404679798	1.620989355	0.001088317
TraesCS3A02G212300	remaining-leaf	0	13	3.404053377	1.399094686	0.000465659
TraesCS5A02G475800	remaining-leaf	41	472	3.402429429	0.361776965	3.76E-22
TraesCS2A02G558000	remaining-leaf	18	224	3.401839317	0.467943281	1.66E-14
TraesCS4D02G339400	remaining-leaf	31	387	3.399524341	0.470876613	2.39E-14
TraesCS6B02G214600	remaining-leaf	28	326	3.395301141	0.29537851	1.95E-31
TraesCS4A02G198100	remaining-leaf	0	8	3.394904937	1.545867744	0.000867194
TraesCS3A02G358800	remaining-leaf	30	359	3.394127785	0.359083805	2.46E-22
TraesCS6A02G570400LC	remaining-leaf	7	95	3.393668453	0.689601483	3.04E-08
TraesCS5D02G261500	remaining-leaf	1	27	3.39330731	1.049933077	4.02E-05
TraesCS4B02G106200	remaining-leaf	14	192	3.390782468	0.63853601	4.00E-09
TraesCS6D02G494800LC	remaining-leaf	0	14	3.388929852	1.442114744	0.000587039
TraesCS5A02G540500LC	remaining-leaf	1	28	3.385979472	1.08423166	5.85E-05
TraesCS5D02G058700	remaining-leaf	25	298	3.385595173	0.414381698	1.72E-17
TraesCS5D02G505400	remaining-leaf	0	21	3.384919839	1.728575885	0.001534572
TraesCS6A02G207800	remaining-leaf	29	324	3.383357462	0.301368353	3.90E-30
TraesCS6B02G285700	remaining-leaf	0	8	3.382226985	1.575185172	0.000986324
TraesCS1A02G289900	remaining-leaf	6	99	3.37942115	0.771951986	4.18E-07
TraesCS2D02G477900	remaining-leaf	2	39	3.376832545	0.927293706	9.13E-06
TraesCS6D02G026600	remaining-leaf	27	320	3.371211492	0.501006327	7.59E-13
TraesCS1B02G423200	remaining-leaf	0	13	3.37040154	1.863038392	0.002130551
TraesCS6B02G325000	remaining-leaf	16	583	3.370353634	1.667834464	0.001344663
TraesCS3B02G174600	remaining-leaf	12	166	3.369906699	0.555118052	5.21E-11
TraesCS2B02G184200	remaining-leaf	2	39	3.369655433	0.893086291	5.51E-06
TraesCS5D02G481200	remaining-leaf	283	3052	3.369096133	0.252080468	2.75E-41
TraesCS1B02G385000	remaining-leaf	7	101	3.365807408	0.539587451	1.87E-11
TraesCSU02G050500	remaining-leaf	26	370	3.365473154	0.707466951	7.12E-08
TraesCS2D02G374200	remaining-leaf	1	29	3.36520405	0.83157302	1.81E-06
TraesCS6D02G026300	remaining-leaf	15	194	3.364889954	0.565666683	1.10E-10
TraesCS5B02G355800	remaining-leaf	780	9992	3.364670418	0.607307797	1.17E-09
TraesCS2B02G381800	remaining-leaf	0	7	3.362461369	1.439315255	0.000620458
TraesCS6A02G475500LC	remaining-leaf	1	32	3.35957718	0.953719273	1.46E-05
TraesCS5D02G360500	remaining-leaf	35	436	3.358387979	0.540853107	2.25E-11
TraesCS7B02G243100	remaining-leaf	0	18	3.357404905	1.637062143	0.001264134
TraesCS4D02G316600	remaining-leaf	2	39	3.355692626	0.963580557	1.70E-05
TraesCS2A02G163300	remaining-leaf	34	380	3.355044056	0.332052804	5.14E-25
TraesCS1A02G366900	remaining-leaf	4	57	3.352247192	0.785915562	7.13E-07
TraesCS7D02G545600LC	remaining-leaf	0	15	3.35149658	1.959816809	0.002621914
TraesCS2B02G603200	remaining-leaf	34	377	3.350134971	0.366972895	5.10E-21
TraesCS7B02G156500	remaining-leaf	19	241	3.349916566	0.517260546	4.19E-12
TraesCS3A02G347500	remaining-leaf	94	1027	3.349407792	0.332192467	6.42E-25
TraesCS1B02G394400	remaining-leaf	194	2058	3.348518487	0.202279653	1.46E-61
TraesCS6B02G175100	remaining-leaf	118	1232	3.343704375	0.20821116	3.96E-58
TraesCS5D02G334400LC	remaining-leaf	0	8	3.34232727	1.538626059	0.000953919
TraesCS7B02G473800LC	remaining-leaf	0	9	3.336838149	1.667788083	0.001440945
TraesCS3B02G125600	remaining-leaf	94	1078	3.335918873	0.427387423	3.40E-16
TraesCS5D02G386900	remaining-leaf	7	88	3.335345886	0.515947244	4.65E-12
TraesCS1B02G436000LC	remaining-leaf	0	7	3.335056405	1.492128358	0.000820111
TraesCS1B02G449700	remaining-leaf	84	880	3.335031097	0.232466934	4.97E-47
TraesCS2B02G121600	remaining-leaf	10	130	3.329779921	0.645544372	9.77E-09
TraesCS1A02G102900	remaining-leaf	0	19	3.329645438	1.674113692	0.001488148
TraesCS7A02G240400	remaining-leaf	27	309	3.328223347	0.392333079	1.48E-18
TraesCS2B02G603600	remaining-leaf	56	621	3.327840738	0.401042939	6.83E-18
TraesCS4B02G120400	remaining-leaf	38	426	3.325940549	0.330321765	7.78E-25
TraesCS2B02G118500	remaining-leaf	83	894	3.325317323	0.313021059	2.83E-27
TraesCS2A02G031200	remaining-leaf	4	60	3.325244966	0.727496987	1.83E-07
TraesCS3B02G407700	remaining-leaf	23	259	3.324841988	0.321881676	5.73E-26
TraesCS3A02G127100	remaining-leaf	64	706	3.324663009	0.367292136	1.08E-20
TraesCS4B02G235000	remaining-leaf	22	263	3.316156173	0.394308597	2.79E-18
TraesCS7A02G177100	remaining-leaf	17	185	3.311163813	0.423795356	3.38E-16
TraesCS6B02G332900	remaining-leaf	4	65	3.309425828	0.754243316	4.36E-07
TraesCS7A02G207500LC	remaining-leaf	1	40	3.307248986	1.746828233	0.001869231
TraesCS5D02G147200	remaining-leaf	0	13	3.307169394	1.412829787	0.000638342
TraesCS1A02G304100LC	remaining-leaf	0	15	3.304646579	1.968324065	0.002878436
TraesCS3D02G034200	remaining-leaf	226	2354	3.304006623	0.257356782	2.81E-38
TraesCS5A02G319900	remaining-leaf	46	521	3.303471933	0.404854106	2.22E-17
TraesCS5D02G349200LC	remaining-leaf	118	1224	3.302214948	0.265218644	3.41E-36
TraesCS6A02G299900	remaining-leaf	0	8	3.30001725	1.55272526	0.001103406
TraesCS7B02G038300	remaining-leaf	85	926	3.299637542	0.369716143	3.55E-20
TraesCS5D02G209200	remaining-leaf	4	58	3.298127231	0.557641645	1.51E-10
TraesCS4B02G315800	remaining-leaf	0	11	3.297835484	1.783161925	0.002065002
TraesCS5B02G480900	remaining-leaf	564	5679	3.297339506	0.193142688	3.32E-65
TraesCS2A02G427700	remaining-leaf	29	328	3.296254323	0.421948454	3.52E-16
TraesCS4A02G198700	remaining-leaf	0	14	3.294990195	1.454461311	0.000781873
TraesCS2B02G289800	remaining-leaf	4	53	3.293214731	0.577180741	5.14E-10
TraesCS2A02G187400	remaining-leaf	0	8	3.292047773	1.603738949	0.001320066
TraesCS2B02G103600	remaining-leaf	40	430	3.291125604	0.344808267	1.30E-22
TraesCS1A02G119100	remaining-leaf	34	386	3.289703575	0.446042335	9.56E-15
TraesCS2B02G208900	remaining-leaf	5	73	3.288554412	0.645341074	1.44E-08
TraesCS2B02G569400	remaining-leaf	7	94	3.288552484	0.593265823	1.30E-09
TraesCS6A02G141900	remaining-leaf	3	51	3.28841743	0.835023748	3.10E-06
TraesCS3B02G197300	remaining-leaf	14	148	3.287236731	0.367531527	3.09E-20
TraesCS3D02G414200	remaining-leaf	52	547	3.287015115	0.269145973	6.20E-35
TraesCS7B02G172600LC	remaining-leaf	0	7	3.286995118	1.467603277	0.000840142
TraesCS6D02G069100	remaining-leaf	1	24	3.286449535	0.989407975	3.24E-05
TraesCS1D02G173800	remaining-leaf	209	2161	3.285617799	0.277093807	4.03E-33
TraesCS3B02G536100	remaining-leaf	0	29	3.284695303	1.967277105	0.002973701
TraesCS1B02G380700	remaining-leaf	4	51	3.283978789	0.701873986	1.16E-07
TraesCS7A02G003600	remaining-leaf	30	323	3.282727169	0.257747264	1.06E-37
TraesCS7A02G216000	remaining-leaf	9	115	3.281243926	0.482186418	5.39E-13
TraesCS1D02G004600	remaining-leaf	117	1608	3.280943352	0.771883896	8.33E-07
TraesCS1D02G164600	remaining-leaf	10	112	3.280294044	0.400428132	1.80E-17
TraesCS1D02G174600	remaining-leaf	0	19	3.279216122	1.218426333	0.000247205
TraesCS2A02G453600	remaining-leaf	23	253	3.275867044	0.417395212	2.78E-16
TraesCS5D02G129400	remaining-leaf	9	110	3.2750319	0.677490376	5.56E-08
TraesCS1B02G129800	remaining-leaf	1	43	3.274280954	1.607032127	0.001385851
TraesCS5B02G208600	remaining-leaf	8	98	3.27384708	0.572628739	4.99E-10
TraesCS7B02G398800LC	remaining-leaf	36	385	3.273558807	0.331380179	5.66E-24
TraesCS4D02G227200	remaining-leaf	0	13	3.273491791	1.432671255	0.000756566
TraesCS2B02G462400	remaining-leaf	0	7	3.272866786	1.507426155	0.00100648
TraesCS1B02G394100	remaining-leaf	24	266	3.272106455	0.38351695	1.12E-18
TraesCS7D02G733610LC	remaining-leaf	61	643	3.271336267	0.359008663	7.14E-21
TraesCS7A02G364900	remaining-leaf	31	359	3.271250025	0.502090332	3.78E-12
TraesCS6A02G099000	remaining-leaf	16	178	3.270707401	0.4892339	1.23E-12
TraesCS1D02G343300	remaining-leaf	48	502	3.2682757	0.319987958	2.13E-25
TraesCS4A02G244200	remaining-leaf	3	45	3.267952566	0.723169275	2.53E-07
TraesCS5B02G684900LC	remaining-leaf	10	112	3.267837567	0.450709618	2.47E-14
TraesCS2D02G107100	remaining-leaf	45	474	3.266836251	0.354212363	2.68E-21
TraesCS3D02G104500	remaining-leaf	18	204	3.265127076	0.4844834	8.68E-13
TraesCS3D02G146400	remaining-leaf	110	1106	3.264956642	0.240294411	1.93E-42
TraesCS5B02G059800	remaining-leaf	5	77	3.264663492	0.652875354	2.46E-08
TraesCS5B02G072300	remaining-leaf	62	681	3.264556252	0.438435621	6.02E-15
TraesCS3D02G015700LC	remaining-leaf	0	18	3.261684063	1.653294448	0.001622022
TraesCS5A02G468300	remaining-leaf	212	2097	3.259929437	0.200874139	3.45E-59
TraesCS2D02G313200	remaining-leaf	3	52	3.259929403	0.77536137	1.05E-06
TraesCS1A02G125900	remaining-leaf	60	647	3.259667503	0.431156768	2.60E-15
TraesCS4D02G305100	remaining-leaf	14	142	3.25965964	0.377577096	4.88E-19
TraesCS5D02G384500	remaining-leaf	123	1207	3.258646263	0.201929007	1.48E-58
TraesCS5A02G120000	remaining-leaf	9	111	3.257715099	0.50349343	5.21E-12
TraesCS2D02G270100	remaining-leaf	5	63	3.255666408	0.57361196	6.55E-10
TraesCS3A02G322600	remaining-leaf	0	8	3.254563575	1.62516348	0.001523999
TraesCS7D02G236600	remaining-leaf	80	827	3.252967005	0.320266301	3.91E-25
TraesCS2B02G459000	remaining-leaf	4	50	3.251725693	0.79117195	1.59E-06
TraesCS7D02G260100	remaining-leaf	18	197	3.248032499	0.438061926	7.89E-15
TraesCS5A02G066600	remaining-leaf	0	7	3.247266668	1.521759589	0.001124408
TraesCS3A02G456200	remaining-leaf	5	65	3.245524529	0.731770223	3.85E-07
TraesCS3D02G168400	remaining-leaf	0	16	3.245228535	2.02206371	0.003445959
TraesCS1B02G280000	remaining-leaf	6	76	3.243872904	0.483727327	1.14E-12
TraesCS2D02G528200	remaining-leaf	4	63	3.243812225	0.738952439	4.74E-07
TraesCS6D02G435500LC	remaining-leaf	1	29	3.243208249	1.180427039	0.00021645
TraesCS2D02G170200	remaining-leaf	12	131	3.240407257	0.411375585	2.43E-16
TraesCS5B02G238900LC	remaining-leaf	2	31	3.239587644	0.968302283	3.14E-05
TraesCS3B02G266800	remaining-leaf	3	48	3.23795261	0.643898008	2.22E-08
TraesCS7A02G281800	remaining-leaf	4	56	3.237936788	0.550308672	2.03E-10
TraesCS4A02G409300	remaining-leaf	6	81	3.235555613	0.533685823	7.01E-11
TraesCS7D02G137100	remaining-leaf	0	9	3.235183597	1.679189411	0.001833545
TraesCS3D02G382000LC	remaining-leaf	1	21	3.234141033	1.294582068	0.00044401
TraesCS6D02G172700	remaining-leaf	33	346	3.234040558	0.29820925	3.53E-28
TraesCS1D02G415900	remaining-leaf	6	82	3.232362942	0.550940334	2.27E-10
TraesCS2B02G048700	remaining-leaf	175	1728	3.232147071	0.269865879	1.18E-33
TraesCS5A02G594300LC	remaining-leaf	3	46	3.232113459	0.816960106	3.10E-06
TraesCS6B02G530000LC	remaining-leaf	17	181	3.230145218	0.413778388	4.30E-16
TraesCS3B02G551300LC	remaining-leaf	0	8	3.229301867	1.577101557	0.001400461
TraesCS1B02G566600LC	remaining-leaf	9	101	3.229167047	0.459387582	1.29E-13
TraesCS4B02G191100	remaining-leaf	39	385	3.226473047	0.297045751	3.02E-28
TraesCS7B02G250300LC	remaining-leaf	9	112	3.225772284	0.575225256	1.02E-09
TraesCS7D02G226200	remaining-leaf	0	14	3.225643726	1.484633995	0.001039945
TraesCS3B02G261300	remaining-leaf	0	32	3.22550036	2.326290508	0.004763368
TraesCS1A02G174100	remaining-leaf	0	7	3.223624686	1.486435971	0.001051695
TraesCS5B02G202400	remaining-leaf	11	119	3.222794176	0.423877688	2.07E-15
TraesCS4A02G118200	remaining-leaf	1	28	3.221988259	1.179720978	0.000231614
TraesCS2D02G378400	remaining-leaf	149	1433	3.219008175	0.190192289	4.94E-64
TraesCS5D02G558900	remaining-leaf	0	20	3.218324107	1.737001049	0.002176405
TraesCSU02G049200LC	remaining-leaf	0	8	3.217976505	1.597572496	0.001525914
TraesCS4D02G008300	remaining-leaf	13	165	3.21741264	0.620741914	1.04E-08
TraesCS3B02G388300	remaining-leaf	5	75	3.216691872	0.672441942	7.83E-08
TraesCS5A02G171600	remaining-leaf	7	84	3.216431508	0.47840311	1.08E-12
TraesCS5A02G195200	remaining-leaf	5	100	3.21500968	1.207132005	0.000283754
TraesCS2A02G409000	remaining-leaf	102	1038	3.21492392	0.35427568	1.17E-20
TraesCS3B02G260300	remaining-leaf	16	178	3.21380456	0.426339161	3.43E-15
TraesCS2B02G451700	remaining-leaf	90	878	3.212946319	0.248412253	1.10E-38
TraesCS7A02G309600	remaining-leaf	1	41	3.21274119	1.342387419	0.000599292
TraesCS1B02G390500	remaining-leaf	0	7	3.21226488	1.453414297	0.000958722
TraesCS4D02G296000	remaining-leaf	175	1701	3.21205085	0.245800553	2.02E-39
TraesCS6A02G005700	remaining-leaf	25	274	3.211655666	0.453759792	9.62E-14
TraesCS2A02G398500	remaining-leaf	5	61	3.211151896	0.55596569	4.03E-10
TraesCS6A02G145400	remaining-leaf	0	7	3.210435359	1.468675102	0.001018989
TraesCS2B02G418300	remaining-leaf	39	382	3.20846213	0.258635564	7.82E-36
TraesCS1B02G322100	remaining-leaf	539	5096	3.206801931	0.172319838	9.20E-77
TraesCS7D02G068100	remaining-leaf	18	247	3.205401941	0.846881649	6.40E-06
TraesCS2A02G203900	remaining-leaf	1	27	3.205244376	0.88948204	1.28E-05
TraesCS5D02G503400	remaining-leaf	53	529	3.203168488	0.317712846	9.55E-25
TraesCS5A02G311900	remaining-leaf	1	23	3.202818273	1.361988616	0.000674274
TraesCS4A02G433200	remaining-leaf	0	14	3.20035682	1.511917349	0.00121521
TraesCS4B02G202500	remaining-leaf	3	41	3.20027067	0.659048827	5.68E-08
TraesCS1D02G267600	remaining-leaf	6	64	3.199083533	0.598977986	4.67E-09
TraesCS3D02G170300	remaining-leaf	55	522	3.197814598	0.26707295	1.37E-33
TraesCS3D02G212000	remaining-leaf	58	607	3.196711142	0.452708294	1.12E-13
TraesCS7B02G355600LC	remaining-leaf	17	177	3.195523039	0.434860597	1.45E-14
TraesCS3B02G413200	remaining-leaf	4	66	3.194193021	0.840019924	6.06E-06
TraesCS7B02G050500	remaining-leaf	683	6354	3.190523212	0.155003934	2.59E-93
TraesCS1D02G263800	remaining-leaf	4	51	3.189392682	0.632220052	2.24E-08
TraesCS5A02G477400	remaining-leaf	4	52	3.1891872	0.877720236	1.17E-05
TraesCS2B02G182700	remaining-leaf	91	857	3.188701955	0.188469308	6.08E-64
TraesCS3B02G404000	remaining-leaf	1	24	3.185417868	1.046118561	9.16E-05
TraesCS1A02G291800	remaining-leaf	11	113	3.183026196	0.448653647	9.20E-14
TraesCS6D02G143100	remaining-leaf	5	67	3.182549941	0.586591794	3.06E-09
TraesCS6B02G275300	remaining-leaf	14	151	3.182451977	0.453848691	1.63E-13
TraesCS5D02G238700	remaining-leaf	94	975	3.181804737	0.469554143	8.26E-13
TraesCS1A02G340100	remaining-leaf	3	37	3.180883257	0.737319739	7.33E-07
TraesCS7D02G197300	remaining-leaf	26	271	3.180579845	0.364969297	3.03E-19
TraesCS5A02G171800	remaining-leaf	31	319	3.179976264	0.401254775	1.96E-16
TraesCS1B02G394600	remaining-leaf	0	8	3.178801908	1.611350543	0.001728946
TraesCS1B02G394500	remaining-leaf	88	854	3.174339471	0.247410634	4.65E-38
TraesCS5B02G034100	remaining-leaf	9	103	3.174327294	0.542697161	2.85E-10
TraesCS2B02G399200	remaining-leaf	111	1035	3.172740691	0.198537281	2.33E-57
TraesCS5A02G381700	remaining-leaf	2	29	3.172107079	0.924213358	2.50E-05
TraesCS3D02G478000	remaining-leaf	2	78	3.171091273	1.581303856	0.001616647
TraesCS4D02G188600	remaining-leaf	24	245	3.171059567	0.365829378	4.64E-19
TraesCS1B02G129100LC	remaining-leaf	18	189	3.169707669	0.451691366	1.63E-13
TraesCS4A02G218500	remaining-leaf	3	48	3.168695491	0.720791272	5.21E-07
TraesCS1D02G367700	remaining-leaf	26	260	3.168004092	0.305508971	5.95E-26
TraesCS4A02G130300	remaining-leaf	6	81	3.16705804	0.649851977	5.54E-08
TraesCS3A02G428700	remaining-leaf	15	159	3.165858324	0.297735587	4.03E-27
TraesCS3B02G360100	remaining-leaf	8	103	3.16388773	0.690767329	2.26E-07
TraesCS5B02G245800	remaining-leaf	2	30	3.162988174	0.957809153	3.99E-05
TraesCS7D02G142000	remaining-leaf	2	32	3.161506067	0.821156152	5.26E-06
TraesCS7A02G387200	remaining-leaf	0	24	3.159463179	2.214445979	0.004840948
TraesCS2B02G184700	remaining-leaf	7	79	3.157477427	0.525734528	1.17E-10
TraesCS7A02G137800	remaining-leaf	0	9	3.155168122	1.658030829	0.002054029
TraesCS2D02G139300	remaining-leaf	0	7	3.154129575	1.557467285	0.001566316
TraesCS3D02G346300	remaining-leaf	26	267	3.151309799	0.487751393	7.11E-12
TraesCS4D02G251000	remaining-leaf	134	1254	3.150296051	0.216202579	3.72E-48
TraesCS7B02G351900	remaining-leaf	291	2765	3.149992957	0.288251615	1.91E-28
TraesCS3B02G531400	remaining-leaf	146	1341	3.148721604	0.203451377	6.19E-54
TraesCS2A02G156400	remaining-leaf	223	2088	3.148407464	0.294569892	2.42E-27
TraesCS4B02G302900	remaining-leaf	15	159	3.147161531	0.383729951	2.39E-17
TraesCS6D02G136200	remaining-leaf	157	1450	3.143533032	0.237579271	3.07E-40
TraesCS6B02G114000	remaining-leaf	10	104	3.142242892	0.419387403	5.87E-15
TraesCS2A02G182400	remaining-leaf	40	384	3.140506134	0.300546029	2.89E-26
TraesCS1B02G352000	remaining-leaf	88	881	3.139389227	0.425185419	1.31E-14
TraesCS1D02G223400	remaining-leaf	7	83	3.138518243	0.519497021	9.96E-11
TraesCS1A02G287000	remaining-leaf	672	6232	3.138428642	0.25922137	3.50E-34
TraesCS7D02G156500	remaining-leaf	1	24	3.138014643	1.088721905	0.000160494
TraesCS6D02G191200	remaining-leaf	42	419	3.135117283	0.374743415	6.49E-18
TraesCS1B02G308200	remaining-leaf	0	20	3.131261702	1.314450967	0.000663426
TraesCS3B02G173400	remaining-leaf	19	207	3.130859354	0.482673589	6.36E-12
TraesCS2A02G196700	remaining-leaf	6	78	3.129287012	0.580302211	4.11E-09
TraesCS4B02G343200	remaining-leaf	1	22	3.12785703	0.990500176	6.77E-05
TraesCS3D02G402900	remaining-leaf	18	190	3.123995357	0.423630812	1.47E-14
TraesCS2B02G395900	remaining-leaf	22	219	3.1232228	0.356263944	2.31E-19
TraesCS6B02G123000	remaining-leaf	0	18	3.119117594	1.223202873	0.000428127
TraesCS3D02G034000	remaining-leaf	12	177	3.117848447	0.915688863
TraesCS6B02G364000	remaining-leaf	179	1635	3.11783848	0.211512909	3.73E-49
TraesCS6B02G217400LC	remaining-leaf	30	293	3.1172594	0.349404196	6.11E-20
TraesCS1A02G126400	remaining-leaf	8	78	3.117208383	0.437069191	8.46E-14
TraesCS5A02G670600LC	remaining-leaf	1	30	3.114459791	1.029151175	0.000105494
TraesCS2A02G404000	remaining-leaf	99	934	3.112499085	0.297595756	2.88E-26
TraesCS5A02G531700	remaining-leaf	1	21	3.112149894	0.979225952	6.46E-05
TraesCS7B02G347000	remaining-leaf	9	100	3.1120947	0.666130809	1.63E-07
TraesCS6B02G080100	remaining-leaf	1	27	3.110425032	1.224850439	0.000444595
TraesCS7A02G718000LC	remaining-leaf	0	23	3.110341868	1.86614178	0.003441603
TraesCS2A02G371900	remaining-leaf	4	50	3.1099693	0.661117138	1.40E-07
TraesCS6A02G210000	remaining-leaf	18	181	3.108723776	0.446069234	2.69E-13
TraesCS4A02G117100	remaining-leaf	26	250	3.108122797	0.347935714	5.70E-20
TraesCS1D02G232500LC	remaining-leaf	8	84	3.107383915	0.46042613	1.21E-12
TraesCS2A02G755600LC	remaining-leaf	0	15	3.107302683	1.552417084	0.001718335
TraesCS3D02G104200	remaining-leaf	12	159	3.107288077	0.736512577	1.26E-06
TraesCS5D02G392900LC	remaining-leaf	0	25	3.106770058	1.909321729	0.003711097
TraesCS7D02G315900	remaining-leaf	5	55	3.105602726	0.493777693	2.37E-11
TraesCS7B02G350200	remaining-leaf	143	1402	3.104317389	0.437573128	1.14E-13
TraesCS7A02G169100	remaining-leaf	8	76	3.102544021	0.550617392	1.15E-09
TraesCS3D02G147800	remaining-leaf	4	71	3.101881908	0.968080827	6.01E-05
TraesCS5D02G395600	remaining-leaf	0	8	3.101078824	1.629831044	0.002147517
TraesCS5B02G333200	remaining-leaf	6	71	3.10030771	0.520854933	1.86E-10
TraesCS5A02G463700	remaining-leaf	1	27	3.100289816	0.936679	4.22E-05
TraesCS1B02G145000	remaining-leaf	32	360	3.098914933	0.623805409	3.99E-08
TraesCS3B02G183400	remaining-leaf	4	48	3.097148279	0.589580677	9.25E-09
TraesCS1D02G256700	remaining-leaf	234	2088	3.09589508	0.228095188	4.23E-42
TraesCS7A02G176500	remaining-leaf	0	8	3.095597222	1.639439891	0.00222607
TraesCS7A02G197900	remaining-leaf	155	1405	3.095003516	0.266360842	1.15E-31
TraesCS2D02G100900	remaining-leaf	44	410	3.093790695	0.365395566	3.21E-18
TraesCS1D02G062800	remaining-leaf	185	1804	3.093770406	0.420948259	1.92E-14
TraesCS7B02G316700	remaining-leaf	1	22	3.093305899	1.018657427	0.000104715
TraesCS7B02G626700LC	remaining-leaf	0	8	3.092883032	1.582731777	0.00193385
TraesCS7D02G506800	remaining-leaf	116	1009	3.090725298	0.156367614	4.34E-86
TraesCS2B02G350500	remaining-leaf	25	241	3.088031086	0.301175896	2.53E-25
TraesCS4A02G023600	remaining-leaf	14	159	3.087712441	0.612503246	2.83E-08
TraesCS4A02G173600	remaining-leaf	5	62	3.087306157	0.725734761	1.12E-06
TraesCS4B02G338000LC	remaining-leaf	21	192	3.08727878	0.355031507	4.77E-19
TraesCS5B02G311900	remaining-leaf	0	22	3.087180794	1.828239635	0.003366434
TraesCS2A02G454400	remaining-leaf	3	50	3.085949798	0.847275645	1.31E-05
TraesCS6D02G346500	remaining-leaf	0	22	3.085896697	1.412854604	0.001138777
TraesCS3B02G557300	remaining-leaf	10	103	3.085586154	0.404239836	2.43E-15
TraesCS4B02G150400	remaining-leaf	0	9	3.085297806	1.672534664	0.002462472
TraesCS6A02G315600	remaining-leaf	6	87	3.085154608	0.918306753	3.63E-05
TraesCS3B02G300300	remaining-leaf	14	153	3.084310266	0.549125397	1.33E-09
TraesCS5A02G185300	remaining-leaf	0	12	3.083776151	1.864096968	0.003599372
TraesCS4B02G205700	remaining-leaf	19	305	3.08199655	1.074559936	0.000178603
TraesCS5B02G366100	remaining-leaf	0	12	3.081880404	1.406008638	0.001122009
TraesCS4D02G002800	remaining-leaf	11	123	3.08126995	0.514563431	1.58E-10
TraesCS5D02G318700	remaining-leaf	0	12	3.081240301	1.857608393	0.003577461
TraesCS4B02G038100	remaining-leaf	28	269	3.079829035	0.374519107	2.47E-17
TraesCS5D02G177700	remaining-leaf	2	27	3.079689745	0.906100031	3.19E-05
TraesCS1D02G302500	remaining-leaf	1	22	3.075856928	1.01921015	0.000113532
TraesCS1D02G155900	remaining-leaf	255	2327	3.075655312	0.316488935	4.88E-23
TraesCS6A02G059700	remaining-leaf	17	171	3.075483986	0.478053715	1.04E-11
TraesCS4A02G172600	remaining-leaf	539	4764	3.074847463	0.244751218	1.85E-36
TraesCS2A02G327300	remaining-leaf	2	26	3.072240713	0.878027703	2.26E-05
TraesCS5A02G327700	remaining-leaf	0	7	3.071954302	1.578463926	0.002002637
TraesCS4A02G136000	remaining-leaf	2	35	3.069007984	0.799793123	6.41E-06
TraesCS3D02G162400	remaining-leaf	1	27	3.068513144	1.18451603	0.000403408
TraesCS1A02G298200	remaining-leaf	0	16	3.068426388	2.022007741	0.004614712
TraesCS3B02G125200	remaining-leaf	0	7	3.066140955	1.530447784	0.001771914
TraesCS1A02G186800	remaining-leaf	15	153	3.064837518	0.512831408	1.77E-10
TraesCS7A02G319900	remaining-leaf	81	748	3.064204117	0.341273587	4.43E-20
TraesCS5A02G015400	remaining-leaf	4	44	3.062161233	0.660196988	2.11E-07
TraesCS1B02G333600	remaining-leaf	8	84	3.061835856	0.43042043	1.13E-13
TraesCS1B02G190000	remaining-leaf	6	58	3.061088452	0.479720853	1.51E-11
TraesCS5A02G379800	remaining-leaf	3	70	3.060654227	1.197924986	0.000448488
TraesCS3B02G268600	remaining-leaf	0	6	3.060330248	1.40841359	0.001197875
TraesCS2B02G534500	remaining-leaf	5	60	3.059677387	0.66044916	2.17E-07
TraesCS2A02G539500	remaining-leaf	36	350	3.059675591	0.411106641	1.08E-14
TraesCS5A02G267700	remaining-leaf	0	15	3.059660618	2.01487738	0.004642645
TraesCS4A02G290800	remaining-leaf	24	244	3.058810572	0.502865321	9.54E-11
TraesCS2B02G206000LC	remaining-leaf	1	27	3.058107212	1.260924958	0.000636226
TraesCS5D02G324300	remaining-leaf	5	107	3.057823932	1.246496294	0.000590888
TraesCS7D02G516100	remaining-leaf	13	130	3.057441467	0.406480237	6.10E-15
TraesCS7D02G506400	remaining-leaf	1	20	3.056904164	0.952895502	6.29E-05
TraesCS1B02G410000	remaining-leaf	0	9	3.056743468	1.709241702	0.002831745
TraesCS7A02G364800	remaining-leaf	10	108	3.056724267	0.545767212	1.56E-09
TraesCS3A02G133310LC	remaining-leaf	0	21	3.054638916	2.146734742	0.005356732
TraesCS5D02G127300	remaining-leaf	1	35	3.053735947	1.411569366	0.001233444
TraesCS4D02G181800	remaining-leaf	21	222	3.053546001	0.555969449	2.86E-09
TraesCS3D02G442800	remaining-leaf	0	9	3.053462876	1.703243301	0.002814879
TraesCS7A02G589300LC	remaining-leaf	0	9	3.053257687	1.728087239	0.002967552
TraesCS2A02G102800	remaining-leaf	0	14	3.053058996	1.970148168	0.004440921
TraesCS5B02G218600	remaining-leaf	0	20	3.052805816	1.355887879	0.000994856
TraesCS7A02G145100	remaining-leaf	34	307	3.051929219	0.208819356	2.90E-48
TraesCS3B02G239400	remaining-leaf	53	495	3.049680133	0.414069398	1.96E-14
TraesCS3D02G341100	remaining-leaf	142	1250	3.049505997	0.286638154	5.70E-27
TraesCS6D02G316600	remaining-leaf	54	508	3.048544454	0.403315973	4.77E-15
TraesCS7D02G449400	remaining-leaf	23	224	3.048320103	0.407694348	8.74E-15
TraesCS7D02G391800	remaining-leaf	0	13	3.048180647	1.459312668	0.001480331
TraesCS3D02G346100	remaining-leaf	3	43	3.047369736	0.649699295	1.70E-07
TraesCS6D02G152300	remaining-leaf	6	64	3.047051396	0.541484975	1.38E-09
TraesCS7D02G269400	remaining-leaf	39	438	3.045310613	0.690160633	6.10E-07
TraesCS1A02G387400	remaining-leaf	20	182	3.044658789	0.396391192	1.93E-15
TraesCS5D02G136300	remaining-leaf	1	26	3.044221339	1.23070382	0.000567793
TraesCS2B02G427300LC	remaining-leaf	0	13	3.043662545	1.44254946	0.001414255
TraesCS5D02G004600	remaining-leaf	19	183	3.042238411	0.344374962	1.69E-19
TraesCS3B02G288700	remaining-leaf	11	112	3.040136538	0.489379369	4.57E-11
TraesCS3A02G129600	remaining-leaf	109	960	3.039504748	0.258598734	3.11E-32
TraesCS3D02G416500	remaining-leaf	0	16	3.035624001	2.024444206	0.004884569
TraesCS5B02G416400LC	remaining-leaf	93	850	3.035576722	0.379754037	1.79E-16
TraesCS4A02G098400	remaining-leaf	0	7	3.035213452	1.587646698	0.002228062
TraesCS7D02G357400	remaining-leaf	78	708	3.034838522	0.366086364	1.67E-17
TraesCS7B02G286500	remaining-leaf	33	301	3.034275735	0.388968056	8.02E-16
TraesCS2A02G255600	remaining-leaf	16	168	3.033767093	0.499479791	1.08E-10
TraesCS3D02G042700LC	remaining-leaf	0	24	3.032932941	1.485779628	0.001675503
TraesCS2B02G182000	remaining-leaf	80	755	3.032905808	0.460691082	4.47E-12
TraesCS6B02G385800	remaining-leaf	69	616	3.032449198	0.366783789	2.02E-17
TraesCS6A02G285300	remaining-leaf	4	50	3.031588676	0.582433583	1.39E-08
TraesCS2A02G324000	remaining-leaf	8	74	3.031362389	0.438271685	4.86E-13
TraesCS7D02G523500	remaining-leaf	62	624	3.029820163	0.513905694	3.12E-10
TraesCS7B02G445900	remaining-leaf	0	28	3.028541001	1.963357234	0.004590623
TraesCS7A02G508800	remaining-leaf	37	337	3.028373051	0.410204108	1.85E-14
TraesCS7D02G105600	remaining-leaf	0	14	3.028244059	1.544156042	0.002013299
TraesCS2D02G132200	remaining-leaf	171	1459	3.02683027	0.201867403	1.33E-50
TraesCS6B02G271600	remaining-leaf	105	893	3.026789492	0.234246843	2.57E-38
TraesCS6D02G346400	remaining-leaf	8	100	3.025787933	0.747660648	3.00E-06
TraesCS1D02G377000	remaining-leaf	7	70	3.025355456	0.451546059	2.12E-12
TraesCS2A02G006800LC	remaining-leaf	1	31	3.024883581	1.322927423	0.000937489
TraesCS5A02G059200	remaining-leaf	1	17	3.023684799	1.224518728	0.000586785
TraesCS5B02G053400	remaining-leaf	35	355	3.020296461	0.559744652	5.23E-09
TraesCS2D02G453900	remaining-leaf	5	61	3.020258288	0.624658964	9.10E-08
TraesCS6B02G211800	remaining-leaf	25	212	3.019797405	0.317913998	4.69E-22
TraesCSU02G015800LC	remaining-leaf	3	47	3.019575282	0.947874509	7.13E-05
TraesCS5B02G532700	remaining-leaf	8	90	3.018340527	0.659692811	3.10E-07
TraesCS6D02G312800	remaining-leaf	212	1788	3.017918253	0.209901412	9.50E-47
TraesCS2B02G471800	remaining-leaf	9	123	3.017858753	0.95048307	7.40E-05
TraesCS4A02G355800	remaining-leaf	1	28	3.017008828	1.0512896	0.000192187
TraesCS3D02G366300LC	remaining-leaf	0	29	3.01653293	1.990853613	0.004848638
TraesCS7D02G061400	remaining-leaf	134	1372	3.015030248	0.580129204	1.51E-08
TraesCS7D02G446600LC	remaining-leaf	0	12	3.014246183	1.875127769	0.004162289
TraesCS5A02G072500	remaining-leaf	1	26	3.012732115	0.924782446	5.69E-05
TraesCS3A02G406000	remaining-leaf	144	1249	3.012363618	0.288555906	5.07E-26
TraesCS4B02G053700	remaining-leaf	38	326	3.007952158	0.279296379	1.71E-27
TraesCS6A02G333600	remaining-leaf	192	1608	3.00787025	0.170891342	1.27E-68
TraesCS3A02G280800	remaining-leaf	279	2431	3.005254244	0.323796865	3.61E-21
TraesCS5D02G325900	remaining-leaf	50	464	3.00447178	0.408497632	2.44E-14
TraesCS1D02G550200LC	remaining-leaf	4	48	3.00385633	0.649308124	2.53E-07
TraesCS3D02G122010LC	remaining-leaf	1	23	3.003671607	1.448866472	0.001600561
TraesCS5B02G299000	remaining-leaf	20	202	3.00250846	0.532592343	1.46E-09
TraesCS1B02G385100	remaining-leaf	3	56	3.001923056	1.091145739	0.000276338
TraesCS1D02G381100	remaining-leaf	113	952	3.0018617	0.21199143	2.10E-45
TraesCS2B02G183700	remaining-leaf	78	653	3.0015506	0.273981965	2.44E-28
TraesCS5B02G321800	remaining-leaf	356	3017	2.999770066	0.270651878	6.18E-29
TraesCS2A02G475800	remaining-leaf	17	159	2.999092592	0.482755164	5.13E-11
TraesCS3D02G172600	remaining-leaf	31	260	2.998445479	0.246020882	2.29E-34
TraesCS1D02G103500	remaining-leaf	23	200	2.997442811	0.364141492	3.05E-17
[truncated: 91,541 more rows]
