# Supplementary material for: Changes in the concentrations and transcripts for gibberellins and other hormones in a growing leaf and roots of wheat seedlings in response to water restriction
Source: BMC Plant Biol. 2022 Jun 9;22:284. doi: 10.1186/s12870-022-03667-w (PMC9178827; doi:10.1186/s12870-022-03667-w)
Supplement: Supplementary file 5 — Additional file 5. Lists of mapped genes from RNA-seq for the 4th root tip (File 5). [file 12870_2022_3667_MOESM5_ESM.csv]

Additional file 5. List of mapped genes from RNA-seq in the root tip under watered
and droughted conditions in order of differential expression, showing number of normalised reads and log2-fold change
RefSeqv1.1	tissue	reads-watered	reads-droughted	log2-fold Change	log2-fold Change SE	padj
TraesCS5D02G493600LC	root-tip	0	168	8.24517479	1.124086813	1.65E-13
TraesCS5A02G392100	root-tip	1	357	6.881618419	0.802675132	1.03E-16
TraesCS5B02G589300LC	root-tip	1	241	6.574145593	0.938289744	5.74E-12
TraesCS7A02G812900LC	root-tip	1	179	6.392118046	0.650859318	2.58E-21
TraesCS5B02G358800LC	root-tip	0	31	6.19985144	1.214926489	6.37E-08
TraesCS7B02G820100LC	root-tip	3	249	5.825870943	0.526790575	1.20E-26
TraesCS1A02G014100	root-tip	1	86	5.641918344	0.865688481	5.37E-11
TraesCS2D02G154300	root-tip	0	47	5.543754073	1.400178737	2.54E-06
TraesCS3D02G144900	root-tip	0	20	5.506791992	1.324124426	1.47E-06
TraesCS2D02G017300	root-tip	0	21	5.404850563	1.398782144	3.37E-06
TraesCS4A02G449600	root-tip	1	85	5.32625816	0.684391069	1.00E-14
TraesCS4D02G051200	root-tip	0	31	5.267746938	1.302320296	2.11E-06
TraesCS6A02G403500	root-tip	0	53	5.259410934	0.94160596	4.59E-09
TraesCS7D02G122000	root-tip	5	248	5.179915261	0.600192391	1.28E-17
TraesCS2B02G231700	root-tip	1	62	5.087770165	0.936592781	8.17E-09
TraesCS2D02G093100	root-tip	1	55	5.062495969	0.853432581	6.41E-10
TraesCS2A02G571600	root-tip	0	23	5.006350901	1.676745236	2.50E-05
TraesCS2D02G085500	root-tip	0	14	4.965355899	1.37042547	7.04E-06
TraesCS7B02G229300	root-tip	5	190	4.96391172	0.38727112	2.93E-36
TraesCS2A02G094700	root-tip	2	120	4.90470038	0.709589757	1.60E-12
TraesCS5D02G304300LC	root-tip	0	41	4.89263048	0.958336528	3.27E-08
TraesCS2B02G622400	root-tip	0	27	4.884302656	1.40498714	1.04E-05
TraesCS7D02G491200	root-tip	2	97	4.855665847	0.743476248	1.59E-11
TraesCS2B02G008000	root-tip	0	45	4.853515174	1.059638122	3.03E-07
TraesCS3D02G476800	root-tip	2	108	4.757359823	0.916794611	2.02E-08
TraesCS2B02G490400	root-tip	6	199	4.666261479	0.451075399	9.45E-25
TraesCS2D02G292600	root-tip	0	13	4.605681407	1.483359407	2.71E-05
TraesCS4A02G339800	root-tip	0	37	4.592739832	1.032975941	4.90E-07
TraesCS4A02G450400	root-tip	0	20	4.485449852	1.423430601	2.67E-05
TraesCS2D02G222600	root-tip	1	60	4.427632259	0.94667733	1.87E-07
TraesCS3B02G359400	root-tip	0	11	4.423389068	1.467253217	3.69E-05
TraesCS2B02G242000	root-tip	8	206	4.371945099	0.412193471	3.90E-26
TraesCS5B02G471300	root-tip	0	14	4.36373134	1.673610341	7.70E-05
TraesCS2A02G097400	root-tip	1	43	4.06833079	0.688518933	4.02E-10
TraesCS1B02G268000	root-tip	0	10	4.062709676	1.601371552	0.000111931
TraesCS2B02G109700	root-tip	4	96	4.052400882	0.522618382	2.19E-15
TraesCS2B02G503000	root-tip	2	47	4.040279568	0.651895968	7.46E-11
TraesCS2D02G317200	root-tip	2	58	4.020665623	0.64858715	7.48E-11
TraesCS4B02G081200	root-tip	8	250	4.000788809	0.919187957	8.56E-07
TraesCS7A02G556200	root-tip	0	13	3.999260908	1.797484778	0.000175925
TraesCS1D02G012100	root-tip	0	17	3.971597127	1.541897047	0.000114738
TraesCS1A02G175200	root-tip	7	136	3.961995991	0.386057035	1.19E-24
TraesCS7D02G199900	root-tip	17	312	3.940609749	0.458963545	4.28E-18
TraesCS6B02G158700	root-tip	1	37	3.925202233	0.938020113	1.75E-06
TraesCS2D02G093000	root-tip	0	16	3.913267083	1.500022649	0.000115237
TraesCS3D02G224700	root-tip	0	20	3.911988441	1.238303137	4.02E-05
TraesCS2D02G571600	root-tip	6	121	3.852312048	0.59275473	1.48E-11
TraesCS2D02G073700	root-tip	0	10	3.839631499	1.741067502	0.000214976
TraesCS1B02G420300	root-tip	2	47	3.810385538	0.788652216	1.31E-07
TraesCS2B02G065200	root-tip	0	8	3.807325961	1.572892439	0.000169806
TraesCS4A02G388600	root-tip	1	43	3.800639271	0.838283735	4.94E-07
TraesCS5B02G504100	root-tip	0	21	3.761472273	0.978655942	6.93E-06
TraesCS2D02G423200	root-tip	2	55	3.728910446	0.860232438	1.22E-06
TraesCS2A02G558000	root-tip	4	72	3.718406198	0.55237936	4.25E-12
TraesCS6D02G199100	root-tip	7	174	3.718173444	0.828476501	6.68E-07
TraesCS1A02G013600	root-tip	4	75	3.707467172	0.432076302	6.69E-18
TraesCS3A02G237800	root-tip	4	64	3.689836211	0.445404644	7.09E-17
TraesCS5B02G358500LC	root-tip	0	8	3.679048392	1.5982901	0.000227393
TraesCS7A02G427100	root-tip	1	33	3.670923062	0.677829881	9.45E-09
TraesCS7B02G327400	root-tip	12	184	3.664049493	0.416544326	1.23E-18
TraesCS5B02G559400	root-tip	2	40	3.606021316	0.636881973	2.94E-09
TraesCS3A02G510100	root-tip	1	42	3.597136827	1.183501529	7.25E-05
TraesCS4D02G197800	root-tip	11	156	3.584968094	0.355819401	1.53E-23
TraesCS4D02G201100	root-tip	82	1162	3.582260529	0.429323799	5.80E-17
TraesCS5D02G303900LC	root-tip	2	36	3.581437313	0.653122354	7.96E-09
TraesCS1A02G374500	root-tip	74	1140	3.573026704	0.536078767	8.89E-12
TraesCS2D02G364800	root-tip	2	50	3.560814852	0.693183781	4.76E-08
TraesCS6B02G383200	root-tip	6	90	3.547459938	0.458579363	6.21E-15
TraesCS5B02G088800	root-tip	2	44	3.546872358	0.570173364	1.41E-10
TraesCS1D02G436600	root-tip	1	25	3.546593905	0.786679984	8.10E-07
TraesCS5A02G295100	root-tip	2	42	3.531463117	0.539019538	2.02E-11
TraesCS5B02G029300	root-tip	3	58	3.51227589	0.559642877	1.10E-10
TraesCS5A02G403600	root-tip	93	1141	3.490864234	0.302445954	6.31E-30
TraesCS2B02G337700	root-tip	1	30	3.476629553	0.807523038	2.05E-06
TraesCS5D02G502600	root-tip	22	257	3.472898936	0.253256177	2.33E-41
TraesCS7A02G454600	root-tip	9	129	3.471304296	0.537306808	4.06E-11
TraesCS7D02G379100	root-tip	0	7	3.441975693	1.610068443	0.000357244
TraesCS7A02G238900	root-tip	22	276	3.440230938	0.347984515	1.37E-22
TraesCS1D02G032700	root-tip	3	51	3.438760217	0.689063857	1.22E-07
TraesCS6D02G333200	root-tip	2	37	3.42910721	0.662685433	5.23E-08
TraesCS2B02G482900	root-tip	0	24	3.426169292	1.241586318	0.000149851
TraesCS4B02G182500	root-tip	2	49	3.423488622	0.833216797	4.61E-06
TraesCS1D02G265400	root-tip	21	341	3.420696042	0.678180297	1.00E-07
TraesCS1B02G790300LC	root-tip	0	29	3.420659312	1.412139629	0.000257109
TraesCS1B02G108400	root-tip	3	49	3.416130729	0.574286282	9.59E-10
TraesCS2A02G169600	root-tip	6	80	3.401685191	0.476808872	6.70E-13
TraesCS1D02G149700	root-tip	0	55	3.400317685	1.810628228	0.000470771
TraesCS7A02G328600	root-tip	3	44	3.3861215	0.501626135	8.58E-12
TraesCS1A02G263600	root-tip	3	44	3.383730488	0.586702907	2.83E-09
TraesCS2A02G094500	root-tip	1	25	3.329135928	0.728734628	9.75E-07
TraesCS3A02G073500	root-tip	8	109	3.320276273	0.550452954	7.81E-10
TraesCS2A02G116100	root-tip	12	143	3.306527536	0.429532998	1.70E-14
TraesCS5D02G302700	root-tip	10	117	3.304820943	0.410593927	1.27E-15
TraesCS3B02G378600	root-tip	1	22	3.30237165	0.990606303	5.51E-05
TraesCS5D02G447100	root-tip	0	16	3.290581479	1.754699336	0.000537723
TraesCS2D02G564900	root-tip	0	15	3.285717183	1.26718773	0.000235412
TraesCS7A02G124200	root-tip	8	113	3.257705887	0.550445062	1.74E-09
TraesCS3D02G357700	root-tip	42	467	3.250901351	0.371998705	6.92E-18
TraesCS1D02G381300	root-tip	5	81	3.245693578	0.702953152	9.69E-07
TraesCS2B02G206100	root-tip	9	123	3.243581573	0.531298524	6.47E-10
TraesCS1A02G374400	root-tip	55	770	3.23499547	0.655257628	2.55E-07
TraesCS3D02G238000	root-tip	3	40	3.224940598	0.499264689	8.20E-11
TraesCS2B02G137700	root-tip	122	1203	3.215294776	0.238413745	1.04E-39
TraesCS6D02G332500	root-tip	26	285	3.21290135	0.400630845	2.09E-15
TraesCS6D02G332600	root-tip	12	185	3.210440084	0.713521421	1.69E-06
TraesCS6A02G418300	root-tip	28	287	3.207581804	0.311774434	7.67E-24
TraesCS1B02G394700	root-tip	120	1423	3.205360529	0.509430316	2.41E-10
TraesCS2A02G467500	root-tip	3	45	3.197511455	0.731205032	2.82E-06
TraesCS5D02G413600	root-tip	62	662	3.18759054	0.399996788	3.37E-15
TraesCS7A02G325700	root-tip	0	7	3.186698222	1.70336777	0.000607743
TraesCS7B02G195200	root-tip	0	6	3.181406287	1.640229688	0.000580969
TraesCS3D02G024700	root-tip	0	6	3.175988095	1.661082313	0.000597868
TraesCS3D02G575700LC	root-tip	0	6	3.167692514	1.604309289	0.000576608
TraesCS4D02G197700	root-tip	108	1008	3.157692718	0.207259577	2.87E-50
TraesCS5D02G521400	root-tip	0	6	3.149541843	1.64454818	0.000615805
TraesCS6A02G339600	root-tip	4	60	3.136400463	0.609553841	1.27E-07
TraesCS6A02G009200	root-tip	0	5	3.127840634	1.561637817	0.000587335
TraesCS4A02G431400	root-tip	1	23	3.123284087	1.117237252	0.000211292
TraesCS4D02G058200	root-tip	3	43	3.094827905	0.579677251	5.68E-08
TraesCS3D02G137700	root-tip	0	5	3.085945691	1.590040832	0.000652737
TraesCS6B02G753000LC	root-tip	0	5	3.077434826	1.574739664	0.000652506
TraesCS5A02G082700	root-tip	42	394	3.068342722	0.303561056	6.26E-23
TraesCS7A02G427300	root-tip	0	12	3.056557686	1.685781963	0.000746725
TraesCS6B02G370600	root-tip	3	41	3.054175495	0.619050958	4.20E-07
TraesCS2D02G166200	root-tip	5	56	3.036582566	0.45800881	5.33E-11
TraesCS2D02G362300	root-tip	2	33	3.034975775	0.892994694	7.32E-05
TraesCS4D02G027900	root-tip	4	44	3.03112391	0.567339115	6.65E-08
TraesCS4B02G077900	root-tip	2	25	3.030314213	0.667328351	2.22E-06
TraesCS1B02G100700	root-tip	16	142	3.021381436	0.306422607	7.26E-22
TraesCS6A02G240400	root-tip	2	27	3.005387768	0.641034228	1.32E-06
TraesCS6D02G403400	root-tip	10	97	2.996323264	0.39948394	1.88E-13
TraesCS1D02G415800LC	root-tip	0	14	2.991318385	1.036593329	0.000218717
TraesCS4B02G262900	root-tip	25	219	2.989486089	0.288905725	8.76E-24
TraesCS3B02G451800	root-tip	28	254	2.973367629	0.350711729	1.40E-16
TraesCS5A02G356300	root-tip	11	122	2.963008209	0.601458541	5.49E-07
TraesCS4B02G332800	root-tip	3	40	2.956061507	0.527847457	2.34E-08
TraesCS1A02G332800	root-tip	9	114	2.942445665	0.664602566	4.22E-06
TraesCS5B02G133900LC	root-tip	7	72	2.940269987	0.477772756	1.21E-09
TraesCS7D02G149000	root-tip	34	283	2.926675409	0.275215157	6.67E-25
TraesCS2B02G109800	root-tip	13	123	2.919213994	0.453096957	2.39E-10
TraesCS2B02G191500	root-tip	1	14	2.914461203	0.857051997	8.98E-05
TraesCS5D02G042300	root-tip	4	59	2.913229319	0.841454285	7.82E-05
TraesCS5B02G150600	root-tip	15	131	2.912743744	0.311268044	1.07E-19
TraesCS5D02G190400	root-tip	3	37	2.902410395	0.559857309	2.06E-07
TraesCS2B02G195900	root-tip	5	61	2.902089873	0.562638523	2.32E-07
TraesCS5B02G552900	root-tip	7	78	2.897896939	0.553505135	1.65E-07
TraesCS5D02G539500	root-tip	13	146	2.894361555	0.602625342	1.11E-06
TraesCS1D02G005800	root-tip	2	27	2.889784697	0.594657235	8.91E-07
TraesCS1B02G453000LC	root-tip	0	15	2.888667162	1.40451663	0.00075958
TraesCS1B02G670100LC	root-tip	2	23	2.888492352	0.637635365	3.31E-06
TraesCS1B02G423200	root-tip	0	15	2.885332981	2.097601135
TraesCS3B02G238100	root-tip	0	14	2.88399005	1.06161552	0.000337771
TraesCSU02G095800LC	root-tip	1	21	2.882578616	0.97896847	0.000233436
TraesCS2A02G000400	root-tip	1	20	2.878173575	0.689836868	1.18E-05
TraesCS5A02G033900	root-tip	1	16	2.869938999	0.771170663	4.50E-05
TraesCS2D02G208800	root-tip	6	56	2.859095255	0.41596705	2.02E-11
TraesCS5D02G391000	root-tip	29	253	2.839019268	0.417888054	3.48E-11
TraesCS4A02G015100	root-tip	11	94	2.838859608	0.412467254	2.02E-11
TraesCS4B02G169700	root-tip	7	93	2.828507621	0.802613421	7.93E-05
TraesCS3A02G206100	root-tip	12	99	2.827953167	0.314687165	3.70E-18
TraesCS5B02G061600	root-tip	11	89	2.82589051	0.360458488	2.79E-14
TraesCS7D02G321200	root-tip	0	13	2.82396749	1.059023381	0.00039749
TraesCS6B02G331700	root-tip	0	4	2.82260098	1.582933234	0.001035086
TraesCS2B02G103600	root-tip	3	29	2.803627436	0.528802676	1.58E-07
TraesCS5B02G408300	root-tip	77	605	2.801399533	0.325428739	8.50E-17
TraesCS7B02G023300	root-tip	3	48	2.795754646	0.813988023	0.000103365
TraesCS3D02G534100	root-tip	37	276	2.781066435	0.253741818	3.72E-26
TraesCS5B02G034100	root-tip	1	18	2.771400315	0.759298875	6.58E-05
TraesCS6D02G332700	root-tip	5	91	2.764711631	1.061947793	0.000475254
TraesCS5A02G348600	root-tip	18	149	2.761420498	0.439717568	1.01E-09
TraesCS3B02G173400	root-tip	0	13	2.759377806	1.104554428	0.000550155
TraesCS5A02G068400	root-tip	8	70	2.758256428	0.398978357	2.11E-11
TraesCS5D02G038800	root-tip	7	56	2.75198058	0.424787983	3.24E-10
TraesCS2D02G317300	root-tip	3	28	2.750385691	0.543679675	5.49E-07
TraesCS3D02G419600	root-tip	1	18	2.747586421	0.791325115	0.0001039
TraesCS4B02G058200	root-tip	1	17	2.745451582	1.075511529	0.00052369
TraesCS1B02G394600	root-tip	1	21	2.742603951	1.235192631	0.000785134
TraesCS2B02G521800	root-tip	6	49	2.737804104	0.421128134	2.93E-10
TraesCS5D02G378400	root-tip	9	89	2.733063045	0.603111601	4.82E-06
TraesCS1A02G313700LC	root-tip	10	88	2.727753284	0.450888637	4.10E-09
TraesCS1A02G235100	root-tip	1	16	2.727682956	0.682776633	2.82E-05
TraesCS3A02G346900	root-tip	4	40	2.724497199	0.513396565	1.93E-07
TraesCS4A02G140000	root-tip	40	282	2.721466654	0.238123093	3.05E-28
TraesCS7A02G018400	root-tip	3	33	2.719436039	0.632943634	1.13E-05
TraesCS2B02G102900	root-tip	0	5	2.718252886	1.639241915	0.001282902
TraesCS2D02G095800	root-tip	20	154	2.717089422	0.333204145	3.69E-15
TraesCS3B02G203300LC	root-tip	52	470	2.710122163	0.563577397	1.75E-06
TraesCS7A02G117300LC	root-tip	38	301	2.708836449	0.410258067	1.69E-10
TraesCS1B02G276000	root-tip	53	393	2.703850336	0.324248664	9.21E-16
TraesCS5A02G510300	root-tip	4	34	2.703714323	0.536284874	6.71E-07
TraesCS3D02G055400	root-tip	8	66	2.698792925	0.432625448	1.54E-09
TraesCS6B02G347200	root-tip	37	247	2.673302033	0.208130243	1.90E-35
TraesCS6D02G197600	root-tip	19	155	2.669572529	0.446690508	7.34E-09
TraesCS7B02G377700	root-tip	2	24	2.668422528	0.822840209	0.000193192
TraesCS7A02G560000	root-tip	3	30	2.666952269	0.639980499	1.90E-05
TraesCS2D02G568800LC	root-tip	33	260	2.665390589	0.424199142	1.30E-09
TraesCS6A02G215300	root-tip	13	93	2.660057653	0.299071343	1.24E-17
TraesCS7D02G215300	root-tip	1	17	2.654116927	0.626433495	1.59E-05
TraesCS7A02G215700	root-tip	1	13	2.652919792	0.732306007	8.78E-05
TraesCS5D02G369400	root-tip	40	275	2.643935588	0.301771336	3.95E-17
TraesCS1D02G391200LC	root-tip	1	14	2.643091511	0.902048319	0.000350753
TraesCS5D02G137000	root-tip	3	29	2.64025004	0.646364453	2.61E-05
TraesCS3D02G020700	root-tip	12	88	2.626241271	0.367467143	6.72E-12
TraesCS3D02G534200	root-tip	16	126	2.625368583	0.434360052	5.71E-09
TraesCS2D02G665500LC	root-tip	0	10	2.619580848	1.960907699	0.001490339
TraesCS5A02G044300	root-tip	13	113	2.618231163	0.520745595	8.93E-07
TraesCS6D02G119900	root-tip	1	17	2.617978975	1.138451016	0.000860927
TraesCS2A02G319500	root-tip	7	57	2.614600592	0.44167411	1.17E-08
TraesCS3A02G080800	root-tip	7	54	2.611900567	0.399292712	3.32E-10
TraesCS6D02G206200	root-tip	2	47	2.601679807	1.100162942	0.000817886
TraesCS3B02G322100	root-tip	9	77	2.601115655	0.522530308	1.15E-06
TraesCS4B02G356100	root-tip	0	5	2.599898893	1.654952978	0.001580484
TraesCS5A02G172800	root-tip	35	242	2.598231444	0.349478006	1.02E-12
TraesCS7D02G153100	root-tip	133	925	2.597404396	0.356277677	2.72E-12
TraesCS6A02G320700	root-tip	91	617	2.596357761	0.317092796	4.04E-15
TraesCS5D02G095200	root-tip	12	86	2.591089285	0.345827235	7.04E-13
TraesCS3D02G162600LC	root-tip	1	23	2.584177063	0.972824604	0.00057719
TraesCS2A02G478500	root-tip	29	202	2.583664464	0.354598334	2.91E-12
TraesCS4A02G431300	root-tip	18	171	2.582665821	0.677363434	6.33E-05
TraesCS5B02G491800	root-tip	55	390	2.581848574	0.400720601	6.54E-10
TraesCS7B02G050500	root-tip	37	235	2.577881818	0.197966174	2.93E-36
TraesCS5B02G294500	root-tip	4	31	2.570409077	0.490928369	4.07E-07
TraesCS6D02G275500	root-tip	0	24	2.563321163	1.769876102	0.001697133
TraesCS2A02G202100	root-tip	3	29	2.560724483	0.690199436	8.46E-05
TraesCS4A02G107000	root-tip	96	593	2.558878388	0.201694615	1.76E-34
TraesCS3B02G266200	root-tip	3	29	2.550456115	0.553022287	5.52E-06
TraesCS1A02G031000	root-tip	6	51	2.549056095	0.552239481	5.46E-06
TraesCS1D02G214800LC	root-tip	0	5	2.546179789	1.674692774	0.001737827
TraesCS1D02G381200	root-tip	181	1108	2.541486373	0.216114142	1.20E-29
TraesCS2A02G064600LC	root-tip	1	18	2.536106098	0.874366707	0.000435759
TraesCS5D02G199500	root-tip	15	113	2.535447198	0.495790843	7.55E-07
TraesCS3A02G249000	root-tip	45	279	2.533300103	0.249980862	2.43E-22
TraesCS6D02G170500	root-tip	0	11	2.532576069	1.108277132	0.000991557
TraesCS6D02G369400	root-tip	9	144	2.531204849	1.13791599	0.001059762
TraesCS3A02G074600	root-tip	127	829	2.52744929	0.337762085	8.93E-13
TraesCS2A02G364400	root-tip	3	34	2.526529438	0.743001215	0.000179326
TraesCS5D02G545200	root-tip	4	33	2.526046022	0.407193958	3.06E-09
TraesCS3B02G257800	root-tip	2	18	2.523692555	0.55614477	7.61E-06
TraesCSU02G015300	root-tip	6	60	2.522225211	0.655864504	6.52E-05
TraesCS6D02G218900	root-tip	0	13	2.52122927	1.475123606	0.00167945
TraesCS5B02G470100	root-tip	24	157	2.515232205	0.31922419	5.16E-14
TraesCS3A02G319900LC	root-tip	0	11	2.505986389	1.721361113	0.001857728
TraesCS1B02G189400	root-tip	52	336	2.502117452	0.338345733	1.75E-12
TraesCS3A02G120800	root-tip	10	68	2.498270949	0.357229336	2.58E-11
TraesCS3D02G173200	root-tip	14	95	2.496109914	0.368371493	1.04E-10
TraesCS5A02G021700	root-tip	11	74	2.495825834	0.384077373	6.00E-10
TraesCS4A02G333200	root-tip	1	17	2.493960528	1.185409901	0.001271283
TraesCS7D02G180200	root-tip	4	67	2.492760759	1.08206291	0.001030134
TraesCS3D02G287000	root-tip	20	161	2.484994954	0.568474701	1.48E-05
TraesCS2D02G184800	root-tip	38	235	2.484685157	0.291326543	4.17E-16
TraesCS3D02G209500	root-tip	13	88	2.480684097	0.360103716	5.37E-11
TraesCS6B02G549800LC	root-tip	4	30	2.479838579	0.509071871	2.41E-06
TraesCS4B02G175600	root-tip	2	37	2.478999051	1.242089311	0.001443355
TraesCS6B02G350400	root-tip	4	37	2.477392928	0.670027121	0.000101612
TraesCS2A02G033900	root-tip	583	3661	2.464883227	0.350517671	2.20E-11
TraesCS5D02G188600	root-tip	5	40	2.463150909	0.523285659	4.73E-06
TraesCS1B02G363900	root-tip	2	23	2.459182741	0.626568571	5.95E-05
TraesCS3A02G487300	root-tip	20	137	2.458730169	0.414476244	1.65E-08
TraesCS1A02G265200	root-tip	10	142	2.455016142	1.07404112	0.001112249
TraesCS4A02G093000	root-tip	2	22	2.452401106	0.765866994	0.000296879
TraesCS5B02G353200	root-tip	1	15	2.450391646	0.661942579	0.000104881
TraesCS1A02G282400	root-tip	12	82	2.447822243	0.411769327	1.59E-08
TraesCS5B02G552800	root-tip	6	54	2.445695163	0.627633475	6.57E-05
TraesCS2A02G389400	root-tip	17	106	2.435466782	0.355957705	8.06E-11
TraesCS3D02G340500	root-tip	1	13	2.433606802	0.853554929	0.000549297
TraesCS3B02G156700	root-tip	18	107	2.425600893	0.289333436	1.42E-15
TraesCS5D02G492300	root-tip	84	631	2.424998281	0.572929286	2.59E-05
TraesCS5B02G566500	root-tip	1	15	2.423890088	0.83414143	0.000514207
TraesCS4D02G089300LC	root-tip	22	199	2.418696758	0.753049759	0.000307173
TraesCS5B02G553100	root-tip	21	126	2.41817876	0.284536863	6.10E-16
TraesCS6A02G009100	root-tip	103	590	2.416133909	0.241633454	1.19E-21
TraesCS5B02G491500	root-tip	132	737	2.406851912	0.220109523	1.34E-25
TraesCS5D02G362300	root-tip	0	4	2.404810223	1.618920192	0.002186167
TraesCS2D02G186600	root-tip	41	249	2.402081524	0.345167023	4.17E-11
TraesCS7B02G411200	root-tip	3	29	2.400597713	0.666529872	0.000143103
TraesCS3A02G260800	root-tip	6	43	2.399086833	0.445480421	3.06E-07
TraesCS1D02G371500	root-tip	6	41	2.395892633	0.479502811	1.74E-06
TraesCS7B02G084000	root-tip	10	84	2.395195021	0.66229717	0.000139737
TraesCS5B02G462600	root-tip	5	36	2.389580081	0.379467215	2.57E-09
TraesCS5A02G042700LC	root-tip	0	11	2.387415496	1.406424352	0.002079659
TraesCS3D02G219400	root-tip	20	127	2.382256726	0.419226324	7.42E-08
TraesCS3A02G528900	root-tip	31	190	2.378903336	0.3700584	1.21E-09
TraesCS5B02G371500	root-tip	22	145	2.377158314	0.453753699	6.35E-07
TraesCS3B02G578200	root-tip	5	36	2.377034897	0.500107417	4.78E-06
TraesCS5A02G185400	root-tip	6	40	2.370082429	0.428096476	1.61E-07
TraesCS5B02G362500	root-tip	202	1105	2.359658306	0.241405716	1.13E-20
TraesCS3A02G142700	root-tip	2	19	2.358711068	0.699315847	0.000249177
TraesCS3B02G322000	root-tip	14	120	2.358666694	0.73342408	0.000336722
TraesCS2B02G184700	root-tip	10	64	2.356076704	0.401007183	2.93E-08
TraesCS3A02G308600	root-tip	12	70	2.345649611	0.298433213	9.40E-14
TraesCS3A02G329200	root-tip	0	4	2.341103897	1.587540934	0.002414991
TraesCS5A02G483100	root-tip	5	36	2.341031172	0.536107088	1.96E-05
TraesCS2B02G451600	root-tip	0	4	2.336248734	1.633080409	0.002432748
TraesCS3B02G034800	root-tip	7	52	2.334797592	0.526945202	1.63E-05
TraesCS4A02G007400	root-tip	2	18	2.334752717	0.598675262	7.82E-05
TraesCS5D02G565600	root-tip	13	77	2.333451972	0.369485105	2.66E-09
TraesCS3A02G528800	root-tip	7	47	2.332858231	0.440775757	5.49E-07
TraesCS3D02G523200	root-tip	98	573	2.326525282	0.379528648	7.78E-09
TraesCS4A02G071700	root-tip	1	13	2.322579452	0.772494698	0.000509422
TraesCS7A02G178300	root-tip	7	70	2.317428405	0.823429633	0.000683038
TraesCS1D02G379700	root-tip	1	14	2.312950878	0.868698299	0.000861408
TraesCS1B02G393100	root-tip	0	13	2.312729852	1.512072342	0.00249919
TraesCS7A02G261100	root-tip	0	7	2.311643878	1.803344667	0.002429063
TraesCS1A02G181000	root-tip	16	126	2.311536803	0.673612943	0.000237627
TraesCS7B02G103800	root-tip	151	791	2.310770464	0.220100207	1.33E-23
TraesCS3D02G320500	root-tip	2	17	2.310377185	0.64547291	0.000174044
TraesCS3A02G515300	root-tip	237	1332	2.309140285	0.347720708	4.03E-10
TraesCS2A02G101800	root-tip	20	124	2.304672623	0.43618378	6.09E-07
TraesCS4B02G297500	root-tip	3	19	2.298770346	0.513722222	1.50E-05
TraesCS4A02G225100	root-tip	19	105	2.297853128	0.325449638	2.80E-11
TraesCS6A02G241700	root-tip	0	4	2.295399043	1.592282939	0.002607882
TraesCS2D02G270300	root-tip	7	46	2.288350932	0.454928032	1.90E-06
TraesCS4A02G282900	root-tip	9	51	2.287488844	0.388306581	3.18E-08
TraesCS6B02G244900	root-tip	13	77	2.28450503	0.383670551	2.28E-08
TraesCS6A02G350300	root-tip	31	292	2.274136435	0.868745104	0.000969084
TraesCS5D02G302600	root-tip	5	34	2.274081634	0.486719583	7.81E-06
TraesCS7D02G367700	root-tip	28	147	2.273840973	0.29335578	2.50E-13
TraesCS6D02G320200	root-tip	15	84	2.272690892	0.367169269	6.27E-09
TraesCS3D02G159200	root-tip	33	173	2.268045982	0.279972555	1.86E-14
TraesCS2D02G257100	root-tip	130	668	2.264729792	0.246484216	3.14E-18
TraesCS3B02G356500	root-tip	12	71	2.259158398	0.401156018	1.28E-07
TraesCS4D02G185500	root-tip	19	101	2.257427283	0.30188187	1.83E-12
TraesCS1A02G240900LC	root-tip	2	16	2.256714084	0.728979951	0.000480908
TraesCS2B02G205800	root-tip	28	168	2.256273796	0.457144442	2.98E-06
TraesCS3D02G415700	root-tip	8	51	2.254931664	0.420792031	4.83E-07
TraesCS4D02G008300	root-tip	0	5	2.254675584	1.669324518	0.00277112
TraesCS3B02G178200	root-tip	16	95	2.254484867	0.416164207	3.71E-07
TraesCS7A02G147300	root-tip	40	205	2.254143602	0.248912925	9.40E-18
TraesCS7D02G279500	root-tip	20	107	2.25329667	0.303416751	2.64E-12
TraesCS4D02G169800	root-tip	39	246	2.246088725	0.507015441	1.90E-05
TraesCS5D02G428100	root-tip	39	218	2.244712101	0.365946392	9.20E-09
TraesCS2A02G283000	root-tip	19	247	2.244673552	1.118353814	0.002069964
TraesCS1D02G053000	root-tip	0	3	2.244197457	1.586975356	0.002842739
TraesCS4D02G095000LC	root-tip	5	29	2.241925309	0.453060134	2.92E-06
TraesCS4D02G186100	root-tip	43	405	2.241452361	0.89717735	0.001185956
TraesCS2B02G275500	root-tip	179	892	2.240707992	0.219596396	2.58E-22
TraesCS5D02G015800	root-tip	1	13	2.239890653	0.825421085	0.000886112
TraesCS1A02G037200	root-tip	5	30	2.239750106	0.436621428	1.37E-06
TraesCS5B02G178100	root-tip	5	33	2.238423916	0.494418517	1.40E-05
TraesCS7D02G160900	root-tip	3	27	2.22968183	0.722773088	0.000509422
TraesCS7A02G160200	root-tip	6	35	2.229401847	0.463130819	5.03E-06
TraesCS1B02G248300	root-tip	5	34	2.228824685	0.423979101	8.09E-07
TraesCS1D02G353700LC	root-tip	2	15	2.22875392	0.527420121	3.72E-05
TraesCS1B02G038700	root-tip	20	114	2.228593397	0.407390737	3.01E-07
TraesCS5A02G368900	root-tip	3	51	2.227230574	1.121612206	0.002172718
TraesCSU02G160100	root-tip	0	4	2.22047277	1.620524323	0.002941325
TraesCS2B02G023600	root-tip	3	27	2.219822032	0.629235296	0.000222084
TraesCS5B02G172000	root-tip	5	36	2.214502604	0.678203232	0.000376929
TraesCS4B02G334700	root-tip	0	4	2.211398143	1.617307744	0.00298642
TraesCS1D02G293700LC	root-tip	2	16	2.207647795	0.748859711	0.000650062
TraesCS3B02G550900	root-tip	0	3	2.204019145	1.565035718	0.003039494
TraesCS1A02G415100	root-tip	0	9	2.202745809	1.110785754	0.002263582
TraesCS4D02G238200	root-tip	15	84	2.19988012	0.443095866	2.95E-06
TraesCS5D02G503400	root-tip	81	408	2.197544262	0.286761582	5.86E-13
TraesCS7A02G770400LC	root-tip	4	26	2.196128603	0.504083503	2.61E-05
TraesCS7D02G090600	root-tip	3	27	2.195589579	0.698323457	0.000480181
TraesCS7A02G200100	root-tip	3	24	2.191719393	0.630492215	0.000256092
TraesCS4B02G236700	root-tip	5	38	2.189856823	0.698874719	0.000492488
TraesCS7D02G465700	root-tip	1	11	2.18690215	0.898450073	0.001397686
TraesCS4A02G256500	root-tip	1	15	2.186026247	0.863785881	0.00123495
TraesCS4A02G107100	root-tip	316	1512	2.185314009	0.222518754	1.13E-20
TraesCS6A02G252900	root-tip	8	55	2.184440325	0.664381732	0.00037561
TraesCS6B02G211900	root-tip	5	29	2.183834999	0.503057345	2.78E-05
TraesCS2A02G064900	root-tip	268	1273	2.181713189	0.211204374	8.91E-23
TraesCS7A02G348800LC	root-tip	3	21	2.181637871	0.634320696	0.000278947
TraesCS7D02G217400	root-tip	1	11	2.18123217	0.773568333	0.000826079
TraesCS4D02G210900	root-tip	36	194	2.1806244	0.396332266	2.87E-07
TraesCS2A02G179100	root-tip	31	175	2.178751083	0.441513338	3.43E-06
TraesCS5B02G480300	root-tip	11	62	2.178260842	0.441006131	3.38E-06
TraesCS5D02G426900	root-tip	6	49	2.178137531	0.732541412	0.000648735
TraesCS4B02G097200	root-tip	39	193	2.177870907	0.258403466	1.85E-15
TraesCS1A02G095600	root-tip	18	96	2.1736102	0.387496035	1.73E-07
TraesCS5D02G114000	root-tip	7	43	2.173603005	0.454340615	6.17E-06
TraesCS7A02G524500	root-tip	2	19	2.172835502	0.651252707	0.000347476
TraesCS5D02G080400	root-tip	22	118	2.170786795	0.406361295	6.15E-07
TraesCS2D02G281700	root-tip	44	346	2.167466096	0.79578296	0.000969084
TraesCS2D02G295000	root-tip	937	4488	2.167356595	0.250823194	3.77E-16
TraesCS6A02G008000	root-tip	1	30	2.166604967	1.37879604	0.003145758
TraesCS2D02G172800	root-tip	3	25	2.16623685	0.776637964	0.000876739
TraesCS3B02G395900	root-tip	173	802	2.159127541	0.190970172	5.15E-27
TraesCS5D02G017500	root-tip	22	110	2.154816741	0.303704715	3.13E-11
TraesCS3A02G330500	root-tip	1	11	2.149585115	0.838206971	0.001241759
TraesCS3B02G153400	root-tip	7	42	2.146505728	0.535106883	7.70E-05
TraesCS2D02G073900	root-tip	13	91	2.145145025	0.670586022	0.000465459
TraesCS3B02G309300	root-tip	2	14	2.144083594	0.639118237	0.000347476
TraesCS5B02G294400	root-tip	3	21	2.143836262	0.500226451	3.52E-05
TraesCS4B02G079100	root-tip	1	10	2.143592516	0.98022296	0.002017159
TraesCS5D02G447000	root-tip	27	150	2.141372012	0.481721837	2.12E-05
TraesCS1D02G236800	root-tip	16	82	2.140966748	0.383201467	2.05E-07
TraesCS5D02G472300LC	root-tip	50	260	2.139276	0.385032549	2.39E-07
TraesCS2D02G131800	root-tip	38	194	2.138362091	0.375239767	1.19E-07
TraesCS3D02G357200	root-tip	224	1015	2.138234332	0.167529087	1.83E-34
TraesCS7D02G343000LC	root-tip	6	35	2.134513283	0.510615399	4.89E-05
TraesCS3B02G249600	root-tip	8	53	2.1306945	0.542003031	9.67E-05
TraesCS2A02G214800	root-tip	23	112	2.129966054	0.312655675	2.08E-10
TraesCS5A02G504900	root-tip	13	68	2.125355301	0.381750061	2.33E-07
TraesCS6D02G261200	root-tip	5	33	2.118382415	0.633088782	0.000364095
TraesCS5B02G516600	root-tip	0	8	2.1153803	1.315934226	0.003375729
TraesCS5A02G518300	root-tip	26	126	2.112664318	0.340259521	8.09E-09
TraesCS5A02G460800	root-tip	1	13	2.109398557	0.791343079	0.001133018
TraesCS6D02G314600	root-tip	1	9	2.10867131	0.942592652	0.002006914
TraesCS6A02G085000	root-tip	0	10	2.107310382	1.395505255	0.003536516
TraesCS4D02G002800	root-tip	9	50	2.104748159	0.46838583	1.90E-05
TraesCS7A02G334200	root-tip	43	200	2.103521766	0.272102241	4.42E-13
TraesCS5B02G470300	root-tip	5	39	2.095941826	0.752688083	0.000970337
TraesCS2D02G000300	root-tip	8	62	2.088275979	0.813510232	0.001343152
TraesCS1B02G134500LC	root-tip	6	34	2.087383432	0.452195149	1.29E-05
TraesCS1B02G182000	root-tip	6	34	2.086000656	0.493365866	4.50E-05
TraesCS2D02G061000	root-tip	0	3	2.085189544	1.585900654	0.003675878
TraesCS7A02G430400	root-tip	3	20	2.083990255	0.695756069	0.000702111
TraesCS2A02G179300	root-tip	99	461	2.082786808	0.301637274	1.26E-10
TraesCS2B02G546700	root-tip	15	84	2.082358455	0.534597319	0.000111629
TraesCS6A02G513600LC	root-tip	3	22	2.082058987	0.772717564	0.001125881
TraesCS2A02G134300	root-tip	0	4	2.081931271	1.595229551	0.00368372
TraesCS2B02G385200	root-tip	17	88	2.078625074	0.430388203	6.03E-06
TraesCS6A02G350100	root-tip	259	1180	2.077933822	0.272147433	9.21E-13
TraesCS4D02G079900	root-tip	17	160	2.0773766	0.978179567	0.002385572
TraesCS6D02G289100	root-tip	6	34	2.076080215	0.442935711	1.02E-05
TraesCS3A02G416800	root-tip	7	51	2.075103604	0.743211258	0.000983803
TraesCS6D02G222600	root-tip	4	26	2.072933642	0.540626627	0.000130478
TraesCS4D02G303800	root-tip	1	10	2.069308731	0.948428351	0.002268342
TraesCS4A02G234100	root-tip	104	604	2.065425918	0.577401895	0.000239929
TraesCS3A02G331500LC	root-tip	7	36	2.065288143	0.463798416	2.29E-05
TraesCS5A02G292900	root-tip	1	10	2.063327858	0.768476482	0.00116803
TraesCS1D02G072500	root-tip	1	9	2.06159901	0.734127849	0.000974716
TraesCS2B02G205400	root-tip	31	151	2.061302468	0.375490021	3.83E-07
TraesCS2A02G179000	root-tip	62	314	2.060459819	0.430505089	7.25E-06
TraesCS1A02G374300	root-tip	116	505	2.058764429	0.204283951	1.32E-21
TraesCS3D02G123100	root-tip	11	53	2.058358433	0.347446687	4.31E-08
TraesCS2B02G151500	root-tip	195	941	2.057810269	0.380580913	5.58E-07
TraesCS1B02G143500	root-tip	20	97	2.056887948	0.355306913	8.78E-08
TraesCS5A02G125600	root-tip	2	23	2.056004802	1.09366219
TraesCS7B02G334100	root-tip	6	34	2.053630116	0.421330223	5.28E-06
TraesCS5A02G079300	root-tip	1	10	2.053257134	1.048570375	0.002920806
TraesCS5A02G369200	root-tip	18	110	2.051764606	0.615938418	0.000403149
TraesCS2B02G043700	root-tip	15	85	2.047562141	0.527896065	0.000120067
TraesCS2D02G375500	root-tip	48	226	2.045710218	0.354669212	1.00E-07
TraesCS6B02G695200LC	root-tip	5	31	2.044232088	0.687272083	0.000762102
TraesCS5B02G553000	root-tip	27	151	2.04271574	0.536693271	0.000144301
TraesCS6A02G112000	root-tip	2	17	2.041157872	0.786490469	0.001369693
TraesCS3D02G073300	root-tip	18	90	2.036535708	0.41863177	5.60E-06
TraesCS2A02G177800	root-tip	38	189	2.036153484	0.439581482	1.31E-05
TraesCS2A02G297100	root-tip	1250	5779	2.035820406	0.345418624	5.25E-08
TraesCS2B02G382900	root-tip	19	102	2.035235512	0.470253019	3.53E-05
TraesCS2B02G363100LC	root-tip	0	10	2.03318848	1.204989825	0.003712072
TraesCS2B02G313300	root-tip	437	1891	2.03010665	0.237250295	9.21E-16
TraesCS5B02G564000LC	root-tip	695	2990	2.025110893	0.23520759	6.37E-16
TraesCS3D02G189700LC	root-tip	1	18	2.021203148	1.036335155	0.00309378
TraesCS2D02G583900	root-tip	206	910	2.020378267	0.288441404	7.58E-11
TraesCS1B02G186300	root-tip	7	40	2.019368435	0.628477598	0.000519567
TraesCS3A02G217400	root-tip	20	99	2.019322685	0.415328178	5.78E-06
TraesCS5D02G068400	root-tip	9	43	2.019253425	0.365941138	3.59E-07
TraesCS5D02G302800	root-tip	59	284	2.019138459	0.408294207	4.22E-06
TraesCS2D02G196800LC	root-tip	6	34	2.016253524	0.610049779	0.00043923
TraesCS2A02G175700	root-tip	4	25	2.010481708	0.623743182	0.000515174
TraesCS2B02G395400	root-tip	13	60	2.009724565	0.316104086	4.20E-09
TraesCS6A02G250300	root-tip	1261	5259	2.006910598	0.193203371	7.72E-23
TraesCS4B02G223400	root-tip	7	36	2.004986985	0.457914422	3.09E-05
TraesCS7A02G205100	root-tip	0	4	2.003468904	1.648468016	0.004056899
TraesCS2A02G178100	root-tip	65	294	2.002988494	0.33842691	4.92E-08
TraesCS5A02G295200	root-tip	34	203	2.001505064	0.638056511	0.000601255
TraesCS5D02G286500LC	root-tip	15	85	2.001383583	0.606853586	0.00045243
TraesCS7D02G325500	root-tip	24	113	1.998600188	0.379090422	1.12E-06
TraesCS3D02G141100	root-tip	3	23	1.998364629	0.68704447	0.000889332
TraesCS2A02G414100	root-tip	498	2110	1.997244246	0.243235624	1.51E-14
TraesCS5B02G375900	root-tip	11	53	1.994901062	0.437410171	1.74E-05
TraesCS3D02G598300LC	root-tip	68	318	1.992481275	0.389049305	2.17E-06
TraesCS3B02G199100	root-tip	5	27	1.991445646	0.455681208	3.22E-05
TraesCS3D02G213900	root-tip	11	53	1.987997068	0.447017329	2.54E-05
TraesCS3B02G298800	root-tip	6	39	1.987586105	0.678203976	0.000869213
TraesCS3A02G348500	root-tip	10	50	1.985681113	0.418254331	9.15E-06
TraesCS2D02G177100	root-tip	19	133	1.985270373	0.775892185	0.001551844
TraesCS5D02G095900	root-tip	73	418	1.983751677	0.626466488	0.000580535
TraesCS6B02G179600	root-tip	4	22	1.981942509	0.477228818	6.27E-05
TraesCS6B02G470900	root-tip	1	8	1.980599478	0.838264795	0.002053947
TraesCS4A02G297800	root-tip	33	147	1.978771268	0.342758838	1.08E-07
TraesCS3B02G471000	root-tip	8	39	1.977673918	0.474471072	6.02E-05
TraesCS1D02G052000	root-tip	24	105	1.976434847	0.304204917	1.99E-09
TraesCS5A02G129500	root-tip	18	90	1.976062885	0.441396067	2.33E-05
TraesCS3D02G381500	root-tip	4	24	1.975367514	0.577207558	0.00036155
TraesCS2D02G187500	root-tip	43	199	1.973598003	0.391343573	3.03E-06
TraesCS3B02G087300	root-tip	0	3	1.973557289	1.547643655	0.004416438
TraesCS1A02G326600	root-tip	2459	10681	1.97104155	0.321970204	1.73E-08
TraesCS4D02G093600	root-tip	187	765	1.967176939	0.213180922	4.28E-18
TraesCS6B02G433700	root-tip	19	90	1.967011274	0.437427045	2.20E-05
TraesCS6D02G296200	root-tip	74	308	1.964520911	0.243292258	4.57E-14
TraesCS3B02G460800	root-tip	14	88	1.964320039	0.71574081	0.001197702
TraesCS4B02G339800	root-tip	4	25	1.964207515	0.710219066	0.00115874
TraesCS3D02G315700	root-tip	59	237	1.962079486	0.192093174	4.46E-22
TraesCS2D02G177700	root-tip	84	392	1.957321085	0.426120017	1.62E-05
TraesCS5B02G409700	root-tip	1	9	1.956098911	0.866388615	0.002419903
TraesCS5B02G421300	root-tip	54	234	1.952946107	0.313605041	9.84E-09
TraesCS2D02G117400	root-tip	328	1347	1.951604984	0.247387217	1.88E-13
TraesCS1D02G049400	root-tip	0	15	1.950854262	1.803119157	0.003885452
TraesCS5D02G440700	root-tip	60	278	1.9503421	0.411956444	9.99E-06
TraesCS5D02G428000	root-tip	50	228	1.949469235	0.401023898	6.27E-06
TraesCS5D02G217400	root-tip	11	50	1.948478447	0.346970869	2.49E-07
TraesCS7D02G034500	root-tip	3	20	1.947982915	0.702607437	0.001166474
TraesCS6B02G246400	root-tip	1	55	1.946748498	1.712678447	0.004221796
TraesCSU02G160400	root-tip	26	116	1.946121469	0.341745195	1.70E-07
TraesCS5B02G169200	root-tip	52	222	1.946071517	0.313934838	1.18E-08
TraesCS4D02G356100	root-tip	11	47	1.945802862	0.33460073	9.27E-08
TraesCS6D02G333300	root-tip	5	25	1.944685443	0.486552173	9.78E-05
TraesCS1B02G240100	root-tip	86	375	1.943801933	0.344017365	2.11E-07
TraesCS4B02G200000	root-tip	15	113	1.94380185	0.860374254	0.002447586
TraesCS7D02G384300	root-tip	7	40	1.940478487	0.608395829	0.000579724
TraesCS7B02G096600	root-tip	28	127	1.94029014	0.379650838	2.40E-06
TraesCS5A02G210200	root-tip	7	39	1.937565709	0.563540036	0.00036105
TraesCS1D02G411100LC	root-tip	8	34	1.934867954	0.345700759	2.79E-07
TraesCS1A02G049600	root-tip	12	56	1.932463432	0.406355263	9.37E-06
TraesCS5A02G464800	root-tip	4	25	1.930758663	0.556574105	0.000341203
TraesCS2D02G584100	root-tip	287	1139	1.929246846	0.199048738	6.94E-20
TraesCS1A02G282600LC	root-tip	22	100	1.929167483	0.447814401	4.12E-05
TraesCS5A02G240600	root-tip	6	28	1.925945826	0.417686889	1.56E-05
TraesCS1D02G012000	root-tip	56	250	1.925401182	0.397826342	6.96E-06
TraesCS5A02G419500	root-tip	8	48	1.924085521	0.658821706	0.000941173
TraesCS6B02G447400	root-tip	17	76	1.92351445	0.351268711	4.97E-07
TraesCS3B02G277900	root-tip	154	610	1.921035842	0.212440151	2.21E-17
TraesCS1A02G146900LC	root-tip	1	10	1.919822598	0.933989743	0.003228409
TraesCS7D02G472100	root-tip	5	27	1.919318481	0.54127134	0.000291318
TraesCS2B02G340100	root-tip	6	35	1.91854259	0.695079218	0.001227787
TraesCS7B02G355200	root-tip	37	230	1.914697123	0.73887533	0.001607021
TraesCS6A02G106000	root-tip	170	712	1.910656893	0.333005745	1.44E-07
TraesCS6A02G442500LC	root-tip	2	17	1.910528813	0.776156412	0.001957058
TraesCS7B02G380900	root-tip	1	10	1.907741165	1.111592302
TraesCS2A02G254600	root-tip	1	8	1.907385069	0.86896772	0.002794716
TraesCS4B02G387500	root-tip	55	226	1.907273207	0.292600651	1.99E-09
TraesCS5D02G427400	root-tip	50	216	1.907052174	0.375973145	2.91E-06
TraesCS7B02G412400	root-tip	5	24	1.905842647	0.470421465	8.68E-05
TraesCS5B02G191700	root-tip	17	83	1.905253605	0.497772617	0.00015304
TraesCS2D02G186800	root-tip	83	355	1.90495852	0.360577568	1.20E-06
TraesCS3B02G155100	root-tip	29	134	1.90469455	0.440471116	4.00E-05
TraesCS2D02G186000	root-tip	83	358	1.902216547	0.373563428	2.70E-06
TraesCS2A02G572800	root-tip	367	1469	1.901553064	0.268055841	5.37E-11
TraesCS5D02G139700	root-tip	5	27	1.900718855	0.589784943	0.000563515
TraesCS4A02G094300	root-tip	36	162	1.900416423	0.427169072	2.71E-05
TraesCS1D02G100800	root-tip	54	222	1.898922713	0.300235434	6.21E-09
TraesCS5B02G502200	root-tip	59	256	1.897270388	0.392381352	7.23E-06
TraesCSU02G221100	root-tip	29	131	1.897186249	0.445469144	4.89E-05
TraesCS5D02G222000	root-tip	18	82	1.896043522	0.390139195	6.62E-06
TraesCS7B02G692600LC	root-tip	0	9	1.892243123	1.19270383	0.004968062
TraesCS6D02G232100	root-tip	1559	5985	1.891308307	0.189006071	3.72E-21
TraesCS4B02G100800	root-tip	24	102	1.890778606	0.353828279	9.38E-07
TraesCS3D02G249000	root-tip	61	243	1.889805033	0.269669634	9.49E-11
TraesCS2A02G179200	root-tip	66	271	1.88939978	0.31558429	4.11E-08
TraesCS3B02G583600	root-tip	3	22	1.888711655	0.753288098	0.0018713
TraesCS2D02G056500	root-tip	0	4	1.886758139	1.59336882	0.004958895
TraesCS1B02G120000	root-tip	104	406	1.886347646	0.222121847	2.07E-15
TraesCS5A02G031100	root-tip	1	8	1.881764794	0.954542595	0.003731061
TraesCS6A02G294000	root-tip	8	34	1.881323324	0.397910035	1.08E-05
TraesCS1B02G394500	root-tip	719	2773	1.881006913	0.217270503	5.93E-16
TraesCS1B02G340000	root-tip	52	220	1.880479083	0.371105143	3.03E-06
TraesCS2B02G204900	root-tip	77	338	1.879355692	0.425864475	3.06E-05
TraesCS5D02G244200	root-tip	18	71	1.878895318	0.228684051	1.84E-14
TraesCS5B02G015400	root-tip	44	183	1.878714119	0.336279211	3.11E-07
TraesCS7D02G419400	root-tip	15	67	1.877560299	0.430020248	3.57E-05
TraesCS1A02G397200	root-tip	1	13	1.877410911	0.913488836	0.003428806
TraesCS7B02G441400	root-tip	9	46	1.876557962	0.516615254	0.000247454
TraesCS5D02G472100LC	root-tip	14	64	1.874325773	0.466361189	9.64E-05
TraesCS5D02G428200	root-tip	31	138	1.874267445	0.432280956	3.93E-05
TraesCS7D02G010100	root-tip	92	382	1.869698273	0.354568126	1.30E-06
TraesCS2D02G187800	root-tip	115	465	1.867003766	0.319890195	9.27E-08
TraesCS3D02G368800	root-tip	31	134	1.866185778	0.409910486	1.96E-05
TraesCS7B02G444100	root-tip	53	211	1.865980077	0.288130962	2.74E-09
TraesCS4A02G420200	root-tip	0	10	1.865524826	1.083219284	0.004772903
TraesCS7A02G191200	root-tip	5	23	1.863123077	0.424582658	3.36E-05
TraesCS5A02G017100	root-tip	71	295	1.860292261	0.37032864	3.66E-06
TraesCS5A02G419000	root-tip	85	354	1.859939266	0.368725024	3.38E-06
TraesCS3B02G460700	root-tip	1	30	1.856549983	1.338014426	0.005598855
TraesCS4B02G179300	root-tip	9	41	1.856389156	0.476005758	0.000130875
TraesCS6A02G123900	root-tip	0	9	1.856159434	1.407246055	0.005581117
TraesCS7D02G333300	root-tip	55	272	1.854245451	0.585657632	0.000643964
TraesCS4B02G288800	root-tip	5	26	1.853489817	0.645740815	0.001083622
TraesCS5D02G250500LC	root-tip	1	10	1.853249301	0.742137636	0.001979098
TraesCS1B02G018100	root-tip	14	100	1.852798742	0.869296223	0.00323893
TraesCS6D02G238500	root-tip	20	87	1.84984993	0.446368022	6.96E-05
TraesCS2D02G186200	root-tip	86	357	1.848306578	0.37192348	4.55E-06
TraesCS7A02G009200	root-tip	47	188	1.84819727	0.30385239	2.61E-08
TraesCS3B02G108000	root-tip	3	18	1.848156432	0.669155663	0.001304581
TraesCS2D02G032400	root-tip	0	8	1.847160724	1.791579339
TraesCS5B02G235200	root-tip	4	20	1.846080749	0.579440003	0.00062298
TraesCS7A02G324800	root-tip	0	8	1.842839458	1.337780296	0.00575439
TraesCS5A02G381100	root-tip	323	1298	1.841890619	0.344388603	9.63E-07
TraesCS7A02G280900	root-tip	32	129	1.839103315	0.353963084	1.85E-06
TraesCS3A02G108700	root-tip	24	97	1.838078573	0.300382418	2.17E-08
TraesCS1B02G100400	root-tip	24	99	1.837628383	0.357244483	2.30E-06
TraesCS3A02G363700	root-tip	92	339	1.836950717	0.201016459	1.16E-17
TraesCS2D02G361600	root-tip	0	3	1.836419059	1.515271169	0.005577718
TraesCS5A02G511100	root-tip	0	3	1.83486719	1.517213409	0.005582094
TraesCS5D02G176500	root-tip	26	115	1.833508179	0.473633903	0.000142575
TraesCS4B02G057400LC	root-tip	0	4	1.831985448	1.605392501	0.00533579
TraesCS7B02G108000	root-tip	5	25	1.831770202	0.624000142	0.00098884
TraesCS2A02G302700	root-tip	1	11	1.830893861	0.817853465	0.002910402
TraesCS2B02G161700LC	root-tip	6	35	1.830774667	0.68242617	0.001508573
TraesCS1B02G267900	root-tip	73	270	1.830460243	0.210989301	5.66E-16
TraesCS3D02G477500	root-tip	1	10	1.828441914	0.851275382	0.003273782
TraesCS3A02G280800	root-tip	17	68	1.825718638	0.37017618	5.30E-06
TraesCS4D02G210700	root-tip	10	41	1.824201661	0.359773249	3.12E-06
TraesCS2B02G196500	root-tip	231	892	1.82406713	0.301563278	3.23E-08
TraesCS4A02G071100	root-tip	76	294	1.821240958	0.299991403	2.88E-08
TraesCS7B02G180300	root-tip	27	105	1.820822199	0.320118009	2.05E-07
TraesCS1D02G080900	root-tip	23	91	1.819662365	0.335975179	7.27E-07
TraesCS1A02G031100	root-tip	139	552	1.818128799	0.346411156	1.51E-06
TraesCS3D02G402300	root-tip	46	174	1.81804944	0.27778878	1.95E-09
TraesCS2A02G404000	root-tip	53	205	1.816380145	0.292056926	1.27E-08
TraesCS4D02G128800LC	root-tip	10	52	1.816116142	0.641956642	0.001196073
TraesCS1D02G084500	root-tip	54	215	1.815562666	0.348449964	1.77E-06
TraesCS6B02G281900	root-tip	0	8	1.813360367	1.121913612	0.005595662
TraesCS4A02G061200	root-tip	1	12	1.813025268	0.96110885	0.004476202
TraesCS6B02G178000	root-tip	1	11	1.810865737	0.931600579	0.004248844
TraesCS5D02G427100	root-tip	57	221	1.810685349	0.318110154	2.03E-07
TraesCS4B02G085500	root-tip	17	69	1.81059995	0.374160873	7.49E-06
TraesCS5D02G094500	root-tip	25	99	1.810138976	0.361541177	4.03E-06
TraesCS7D02G433700LC	root-tip	12	47	1.80329161	0.350073163	2.28E-06
TraesCS5B02G083700	root-tip	4	18	1.803244624	0.505170423	0.000292903
TraesCS3B02G597800	root-tip	15	59	1.802619406	0.356211946	3.29E-06
TraesCS5B02G257700	root-tip	113	744	1.801762086	0.858841442	0.003600593
TraesCS2A02G266900	root-tip	197	725	1.801654177	0.235509944	1.42E-12
TraesCS4D02G175700	root-tip	8	39	1.800658376	0.568019589	0.000657444
TraesCS4A02G359800	root-tip	15	77	1.799364295	0.671411407	0.00155714
TraesCS5B02G292100	root-tip	1	10	1.796322622	0.697668015	0.001850537
TraesCS4D02G111000	root-tip	3	20	1.794578204	0.74098299	0.002351594
TraesCS1D02G111200	root-tip	17	73	1.79417562	0.440844352	8.64E-05
TraesCS2B02G226100	root-tip	0	5	1.79122049	1.469487697	0.006118901
TraesCS1D02G227400	root-tip	88	364	1.79117621	0.436529712	7.89E-05
TraesCS7A02G364800	root-tip	27	114	1.790202516	0.457083273	0.000128085
TraesCS5A02G573000LC	root-tip	93	379	1.790199969	0.410227559	3.71E-05
TraesCS3A02G499400	root-tip	0	10	1.789745299	1.245365195	0.006276435
TraesCS1A02G150900	root-tip	1	15	1.789005932	1.179234448	0.006137125
TraesCS5B02G106600	root-tip	35	133	1.788663665	0.313399286	1.93E-07
TraesCS7A02G384700	root-tip	3	14	1.787777697	0.553500495	0.000590412
TraesCS5A02G494800	root-tip	43	164	1.786461394	0.294703523	3.14E-08
TraesCS7D02G386500	root-tip	57	270	1.786288474	0.590445238	0.000868207
TraesCS4D02G244000	root-tip	10	41	1.785945537	0.350863473	2.95E-06
TraesCS6D02G012100	root-tip	211	759	1.784886432	0.206802106	8.44E-16
TraesCS4A02G041700	root-tip	7	45	1.783175807	0.840057202	0.003573646
TraesCS7D02G038000	root-tip	83	307	1.783144309	0.270315425	1.48E-09
TraesCS4D02G337500	root-tip	7	29	1.781613543	0.434657785	7.98E-05
TraesCS7A02G015100	root-tip	6	34	1.78148092	0.714337088	0.002132368
TraesCS6B02G396800	root-tip	7	33	1.779699935	0.571879828	0.000742085
TraesCS4B02G184800	root-tip	11	94	1.776503352	1.036988992	0.005563366
TraesCS5A02G084100	root-tip	13	49	1.77412839	0.297418006	5.23E-08
TraesCS3B02G167200	root-tip	98	362	1.7714488	0.281026172	8.29E-09
TraesCS5D02G365100	root-tip	26	100	1.770790542	0.339851038	1.81E-06
TraesCS1B02G105700	root-tip	24	90	1.768940526	0.293140893	3.68E-08
TraesCS5B02G074800	root-tip	7	37	1.768566131	0.582403425	0.000860186
TraesCS5A02G171600	root-tip	194	708	1.76854624	0.266817107	1.24E-09
TraesCS6A02G244900	root-tip	33	124	1.768131567	0.292997816	3.68E-08
TraesCS2A02G117700	root-tip	323	1140	1.767944553	0.196938977	5.15E-17
TraesCS3D02G390100	root-tip	8	41	1.766972409	0.583768476	0.000872535
TraesCS6A02G350700	root-tip	63	427	1.764509941	0.895966049	0.004386665
TraesCS1B02G304800	root-tip	354	1799	1.764025941	0.68224373	0.001869844
TraesCS3D02G347500	root-tip	6	28	1.761884536	0.558354927	0.000686856
TraesCS1B02G034200	root-tip	121	820	1.760893433	0.898857215	0.004453421
TraesCS3A02G311300	root-tip	0	7	1.76081881	1.142486894	0.006369632
TraesCS2A02G178400	root-tip	65	249	1.760775335	0.36284104	7.24E-06
TraesCS2A02G295400	root-tip	2	11	1.757676318	0.786675082	0.003178735
TraesCS5D02G145300	root-tip	5	22	1.757503648	0.494079545	0.000304143
TraesCS7A02G546300	root-tip	5	23	1.757383819	0.580875638	0.000877182
TraesCS7B02G246800	root-tip	91	325	1.757319567	0.221114386	1.72E-13
TraesCS5D02G427200	root-tip	104	400	1.757051127	0.364312705	8.07E-06
TraesCS7D02G117800	root-tip	41	146	1.756901387	0.242554548	2.49E-11
TraesCSU02G072000	root-tip	26	95	1.756337454	0.283975947	1.64E-08
TraesCS2A02G379900	root-tip	453	1606	1.755601244	0.226041247	6.70E-13
TraesCS1D02G305000	root-tip	8	33	1.755241513	0.342357704	2.57E-06
TraesCS1D02G440500	root-tip	11	55	1.755036442	0.602150231	0.001072401
TraesCS2B02G421900	root-tip	71	248	1.753684284	0.183827342	3.93E-19
TraesCS5A02G046900LC	root-tip	1	12	1.753600668	0.913963681	0.004711
TraesCS3D02G262000	root-tip	32	124	1.752633731	0.372931067	1.25E-05
TraesCS3A02G244500	root-tip	63	222	1.751972051	0.236104662	7.68E-12
TraesCS5A02G217000	root-tip	71	256	1.750568766	0.259248794	6.08E-10
TraesCS3A02G211100	root-tip	17	68	1.750110939	0.338562789	2.18E-06
TraesCSU02G147100	root-tip	2	13	1.749230481	0.653187336	0.001627884
TraesCS6D02G346400	root-tip	7	42	1.748121104	0.814341199	0.003609774
TraesCS5D02G464800	root-tip	0	7	1.745146328	1.108838053	0.006423372
TraesCS5B02G182000	root-tip	37	135	1.744659848	0.267030493	2.28E-09
TraesCS1A02G150800	root-tip	0	3	1.743707436	1.506460879	0.006442397
TraesCS5B02G465000	root-tip	0	7	1.742408186	1.31298161	0.00688307
TraesCS2A02G379300	root-tip	65	250	1.741013754	0.379860779	1.85E-05
TraesCSU02G049400	root-tip	595	2450	1.740741151	0.479910846	0.000261508
TraesCS4D02G011000	root-tip	44	178	1.739756379	0.439052144	0.000114596
TraesCS5B02G388800	root-tip	34	123	1.739683766	0.284549938	2.48E-08
TraesCS4A02G366000	root-tip	99	378	1.739431455	0.366648122	1.08E-05
TraesCS7A02G183100	root-tip	17	62	1.737661163	0.327786134	1.25E-06
TraesCS2B02G112800	root-tip	98	352	1.735562808	0.284054792	2.53E-08
TraesCS2A02G129200	root-tip	191	722	1.735222512	0.369867821	1.29E-05
TraesCS7D02G357500	root-tip	12	72	1.734880626	0.81799761	0.003793647
TraesCS6A02G382600	root-tip	132	454	1.734654371	0.192434125	3.95E-17
TraesCS3B02G006000	root-tip	426	1455	1.734413387	0.165487201	5.49E-23
TraesCS7D02G365000	root-tip	3	16	1.733588986	0.59077583	0.001046354
TraesCS6B02G389400	root-tip	5	22	1.732944125	0.463798187	0.000204251
TraesCS2A02G378400	root-tip	4	19	1.732809574	0.486851206	0.000304055
TraesCS2A02G271700	root-tip	8	34	1.732566938	0.527831419	0.000548456
TraesCS5B02G617400LC	root-tip	61	233	1.730930963	0.37856739	1.90E-05
TraesCS5D02G281200	root-tip	0	3	1.730699777	1.544861919	0.006409347
TraesCS5B02G421200	root-tip	83	307	1.728773973	0.331144979	1.75E-06
TraesCS7B02G262400	root-tip	48	193	1.726079361	0.450068178	0.000158555
TraesCS5A02G418700	root-tip	85	315	1.725728039	0.345880827	4.40E-06
TraesCS7D02G273100	root-tip	12	44	1.724407192	0.320640469	9.02E-07
TraesCS2A02G159100	root-tip	24	85	1.724359129	0.272698671	7.78E-09
TraesCS4D02G263000	root-tip	106	368	1.723825167	0.224066819	1.16E-12
TraesCS6A02G257300	root-tip	18	68	1.722908353	0.398363119	4.18E-05
TraesCS3D02G221400	root-tip	27	100	1.722006091	0.306078629	2.93E-07
TraesCS1A02G161400	root-tip	36	149	1.720800238	0.472795027	0.000254697
TraesCS3B02G034700	root-tip	2	16	1.720448064	0.807683163	0.003809042
TraesCS7B02G157200	root-tip	6	26	1.719830637	0.527654016	0.00057394
TraesCSU02G056700	root-tip	21	76	1.719728673	0.301754107	2.07E-07
TraesCS1B02G310300	root-tip	5	20	1.719252539	0.452113957	0.000172487
TraesCS4D02G206400	root-tip	1	10	1.7178234	0.782634944	0.003500818
TraesCS2A02G268200	root-tip	28	102	1.717737875	0.320067045	9.49E-07
TraesCS3B02G531400	root-tip	57	197	1.717672497	0.211564852	5.01E-14
TraesCS1D02G088700	root-tip	33	118	1.716699806	0.311095043	4.84E-07
TraesCS3A02G122500	root-tip	36	130	1.715227259	0.320066019	9.77E-07
TraesCS5A02G380900	root-tip	29	110	1.715136553	0.374964453	1.89E-05
TraesCS3B02G370600	root-tip	0	6	1.714848857	1.478216573	0.006827997
TraesCS4D02G013400	root-tip	11	42	1.714836572	0.448059329	0.000161911
TraesCS5B02G441600	root-tip	5	21	1.713156492	0.511335608	0.000479592
TraesCS5A02G369300	root-tip	52	189	1.713031007	0.331348342	2.18E-06
TraesCS5B02G421800	root-tip	62	248	1.711797442	0.456596572	0.000197994
TraesCS5B02G351200	root-tip	63	232	1.711264255	0.328255885	1.81E-06
TraesCS7D02G212900	root-tip	84	320	1.709541125	0.39751645	4.49E-05
TraesCS2D02G187700	root-tip	99	419	1.708975077	0.535322043	0.000652313
TraesCS6A02G294800	root-tip	63	274	1.707263459	0.561759888	0.000873653
TraesCS4B02G228000	root-tip	38	133	1.70709951	0.26372214	3.32E-09
TraesCS6B02G119600	root-tip	4	40	1.706492256	1.106740275	0.006951849
TraesCS2B02G289900	root-tip	7	33	1.704928705	0.640218243	0.001717789
TraesCS5B02G435000	root-tip	62	229	1.704878929	0.367432209	1.53E-05
TraesCS5B02G180300	root-tip	12	45	1.704731421	0.361099322	1.16E-05
TraesCS4B02G245400	root-tip	17	65	1.704601222	0.329956776	2.21E-06
TraesCS1D02G282300	root-tip	45	171	1.703396701	0.4141944	7.70E-05
TraesCS2D02G571300	root-tip	14	51	1.703135346	0.338531244	3.75E-06
TraesCS2D02G285300	root-tip	25	105	1.70309777	0.493066144	0.000385793
TraesCS5D02G090700	root-tip	2	10	1.702585677	0.730834328	0.002925466
TraesCS3D02G438800	root-tip	29	106	1.701665436	0.315245488	8.32E-07
TraesCS4B02G167500	root-tip	42	153	1.700463142	0.335493019	3.25E-06
TraesCS7B02G812200LC	root-tip	21	80	1.700083046	0.418601534	8.83E-05
TraesCS3A02G084800	root-tip	1	9	1.699641341	0.775153413	0.003573646
TraesCS3A02G265400	root-tip	7	34	1.699569447	0.688971694	0.002383721
TraesCS1D02G383700	root-tip	1	11	1.699434306	0.995177481	0.006277077
TraesCS5D02G172100	root-tip	138	467	1.698826894	0.211811614	1.09E-13
TraesCS2D02G345400	root-tip	15	55	1.698808607	0.349701281	7.11E-06
TraesCS3D02G518600	root-tip	153	537	1.698370177	0.290801746	1.04E-07
TraesCS4B02G168900	root-tip	18	66	1.697498265	0.306505188	4.46E-07
TraesCS7D02G449400	root-tip	7	29	1.697003981	0.49952513	0.000435759
TraesCS1D02G284900	root-tip	39	136	1.696626667	0.28353095	5.00E-08
TraesCS7A02G357700	root-tip	0	3	1.695611035	1.479294131	0.007026627
TraesCS4B02G071500	root-tip	23	81	1.693253816	0.306412074	4.71E-07
TraesCS3A02G260000	root-tip	7	28	1.691205138	0.484093499	0.000354466
TraesCS2B02G161800LC	root-tip	7	29	1.690719147	0.498462727	0.000440996
TraesCS7B02G038300	root-tip	1	8	1.689458615	1.033867037	0.006751905
TraesCS4A02G235900	root-tip	2	15	1.688662467	0.775434943	0.003688977
TraesCS7D02G224100	root-tip	32	111	1.687831895	0.279406894	3.74E-08
TraesCS3B02G165100	root-tip	2	12	1.684655838	0.757201671	0.003466698
TraesCS7A02G131000	root-tip	101	370	1.683085279	0.366026188	1.74E-05
TraesCS1D02G498400LC	root-tip	17	65	1.681109071	0.399218624	5.82E-05
TraesCS2B02G611600	root-tip	14	61	1.678478331	0.528412263	0.000675699
TraesCS5A02G083700	root-tip	20	95	1.678094697	0.660112851	0.002144032
TraesCS3D02G177900	root-tip	34	128	1.675094827	0.40491916	7.15E-05
TraesCS7D02G360700	root-tip	30	103	1.674241898	0.25295708	1.44E-09
TraesCS5D02G427300	root-tip	92	318	1.673129671	0.291017701	1.65E-07
TraesCS7B02G482000	root-tip	3	13	1.671547081	0.558864361	0.000970282
TraesCS2A02G116000	root-tip	0	3	1.671075382	1.494276297	0.007233424
TraesCS3A02G407200	root-tip	0	3	1.671046647	1.473342994	0.007341733
TraesCS1A02G312700	root-tip	120	426	1.669929718	0.344407602	7.27E-06
TraesCS5A02G418800	root-tip	105	378	1.668159973	0.357223675	1.37E-05
TraesCS3A02G304900	root-tip	2	11	1.666094388	0.659070605	0.002212846
TraesCS3A02G276700	root-tip	223	723	1.6659228	0.155438917	6.46E-24
TraesCS2B02G396200	root-tip	70	266	1.664447013	0.433531787	0.000155246
TraesCS1A02G061700	root-tip	0	4	1.664211775	1.487778482	0.007344352
TraesCS6D02G299100	root-tip	4	29	1.664135437	0.942156129	0.006268298
TraesCS6D02G321000	root-tip	54	193	1.662823192	0.359004869	1.55E-05
TraesCS2B02G558700	root-tip	0	4	1.662215409	1.541787016
TraesCS2B02G400000	root-tip	1	20	1.661548777	1.184212272	0.007996195
TraesCS3D02G260200	root-tip	11	39	1.661454448	0.352357636	1.17E-05
TraesCS1B02G096300	root-tip	23	99	1.661102092	0.593366031	0.001376945
TraesCS3B02G420500	root-tip	3	27	1.658355089	1.030906722	0.007233491
TraesCS3B02G175900	root-tip	90	300	1.65722945	0.248822704	1.13E-09
TraesCS5D02G133300	root-tip	48	174	1.654034359	0.393739077	5.93E-05
TraesCS7B02G055200	root-tip	80	310	1.653997941	0.482698875	0.000408333
TraesCS2B02G205300	root-tip	88	314	1.653328397	0.360462704	1.78E-05
TraesCS4B02G003300	root-tip	1	13	1.652374429	0.985474383	0.006893108
TraesCS1B02G211600	root-tip	7	27	1.648113016	0.421627865	0.000128845
TraesCS6B02G421300LC	root-tip	7	32	1.647819515	0.550836733	0.000973548
TraesCS3D02G280600	root-tip	26	92	1.646491586	0.343537986	8.80E-06
TraesCS3D02G361200	root-tip	84	306	1.646474076	0.408108263	9.32E-05
TraesCS2D02G348400	root-tip	2	18	1.644224966	0.895611669
TraesCS5D02G413000	root-tip	2	13	1.641461239	0.669735007	0.002540029
TraesCS3B02G209100	root-tip	0	3	1.641024793	1.47466637	0.007676319
TraesCS6B02G549900LC	root-tip	0	8	1.640961504	1.320057652	0.008333213
TraesCS3D02G348400	root-tip	47	173	1.639923078	0.416720923	0.000120067
TraesCS6B02G206800	root-tip	23	77	1.637501164	0.25368353	3.82E-09
TraesCS3A02G344600	root-tip	16	58	1.635836343	0.36332416	2.32E-05
TraesCS7D02G010200	root-tip	71	378	1.635526928	0.785278408	0.004418882
TraesCS1A02G298800	root-tip	3	14	1.634187747	0.563485172	0.001155731
TraesCS2D02G186400	root-tip	2	24	1.634115158	1.180468964	0.008472151
TraesCS5B02G421500	root-tip	23	95	1.632607153	0.561886138	0.001143496
TraesCS4B02G107000	root-tip	66	221	1.632442775	0.295162775	4.58E-07
TraesCS1D02G344900	root-tip	38	178	1.632356905	0.68957765	0.002923942
TraesCS4A02G053500	root-tip	153	510	1.631868258	0.278221669	9.27E-08
TraesCS4D02G174700	root-tip	22	75	1.630708953	0.309803061	1.45E-06
TraesCS7B02G272500	root-tip	33	108	1.630648193	0.243529507	9.30E-10
TraesCS7A02G211200	root-tip	62	247	1.62898733	0.53755003	0.000903507
TraesCS1D02G256700	root-tip	58	190	1.628970671	0.240331599	5.72E-10
TraesCS6A02G263500	root-tip	12	42	1.628497215	0.395025522	7.28E-05
TraesCS3B02G328500	root-tip	8	30	1.627736432	0.388722503	6.08E-05
TraesCS3B02G133400	root-tip	552	1871	1.627539624	0.319970522	2.95E-06
TraesCS3A02G368200	root-tip	86	324	1.626066282	0.470945368	0.000384935
TraesCS4A02G219500	root-tip	19	76	1.624860221	0.550452481	0.001049946
TraesCS4B02G210100	root-tip	53	194	1.624665212	0.443198586	0.000235713
TraesCS6D02G092300	root-tip	9	40	1.621591592	0.625848156	0.00203645
TraesCS3A02G354500	root-tip	28	103	1.621394878	0.450802563	0.000276386
TraesCS7A02G067000	root-tip	0	8	1.619601085	1.356480596	0.008529559
TraesCS4D02G242200	root-tip	47	158	1.619575853	0.282605317	1.80E-07
TraesCS6B02G064700	root-tip	73	237	1.61770265	0.234583855	2.70E-10
TraesCS1A02G079400	root-tip	10	42	1.617575231	0.528029238	0.000852879
TraesCSU02G125800	root-tip	49	162	1.615328827	0.282820629	1.96E-07
TraesCS7D02G192700	root-tip	77	262	1.615012231	0.3297044	5.91E-06
TraesCS5A02G459200	root-tip	2	12	1.614855909	0.8349453	0.005536812
TraesCS2D02G186700	root-tip	103	365	1.61035938	0.406838056	0.000111668
TraesCS5D02G064300	root-tip	11	42	1.609711569	0.435009698	0.00021634
TraesCS3B02G358400LC	root-tip	0	4	1.609445294	1.534047707	0.007650193
TraesCS7B02G434400	root-tip	35	121	1.609041648	0.347239818	1.49E-05
TraesCS1A02G093000	root-tip	18	136	1.606835503	1.000103923	0.007866951
TraesCS6D02G295000	root-tip	34	123	1.606143064	0.413436241	0.00013454
TraesCS3D02G150400LC	root-tip	356	1239	1.605582485	0.388036177	6.88E-05
TraesCS2D02G411500	root-tip	26	91	1.605035496	0.364889792	3.14E-05
TraesCS3A02G378700	root-tip	11	40	1.604802119	0.397781355	9.09E-05
TraesCS2A02G337400	root-tip	65	206	1.604351628	0.216512576	9.38E-12
TraesCS6A02G279500	root-tip	14	64	1.602121991	0.673114864	0.002923942
TraesCS7D02G669610LC	root-tip	24	79	1.602090034	0.279583657	1.79E-07
TraesCS2B02G430000	root-tip	68	229	1.601761409	0.330449925	7.04E-06
TraesCS6D02G208500	root-tip	9	32	1.59909927	0.407255837	0.000120067
TraesCS5A02G444900	root-tip	37	131	1.598932801	0.402436069	0.000106619
TraesCS5D02G055700	root-tip	0	5	1.597815198	1.433059159	0.008469931
TraesCS2D02G584000	root-tip	515	1730	1.596820269	0.340314494	1.21E-05
TraesCS2D02G387300	root-tip	29	98	1.595980132	0.351049948	1.94E-05
TraesCS4B02G096800	root-tip	33	150	1.595026027	0.682650252	0.00315435
TraesCS1B02G394400	root-tip	1126	3498	1.592244514	0.185723927	1.68E-15
TraesCS2D02G359200	root-tip	12	46	1.59210283	0.525200561	0.000903507
TraesCS7D02G325300	root-tip	1	11	1.592067487	0.991604521	0.008076757
TraesCS4B02G278100	root-tip	16	62	1.591603579	0.529485329	0.000953532
TraesCS2B02G354700	root-tip	9	35	1.5903331	0.447691951	0.00030175
TraesCS7D02G130400	root-tip	115	390	1.590304691	0.365076256	3.56E-05
TraesCS2B02G594900	root-tip	4	18	1.589514442	0.710990276	0.003702842
TraesCS1D02G223900LC	root-tip	26	87	1.589236544	0.308252147	2.19E-06
TraesCS5A02G382800	root-tip	32	114	1.588935094	0.402903731	0.000113992
TraesCS7B02G270000	root-tip	15	52	1.588746322	0.358126293	2.76E-05
TraesCS5A02G017200	root-tip	97	338	1.588048512	0.405700027	0.000122635
TraesCS2B02G284900	root-tip	5	31	1.588002264	0.806074476	0.005441861
TraesCS5A02G419700	root-tip	46	170	1.587825333	0.482358675	0.000537723
TraesCS2B02G205100	root-tip	55	200	1.587414923	0.456625502	0.000360319
TraesCS7A02G367700	root-tip	33	112	1.585273742	0.332001157	8.94E-06
TraesCS4D02G042200	root-tip	68	226	1.584140448	0.331049866	8.60E-06
TraesCS1D02G024500	root-tip	18	64	1.583058339	0.403769556	0.000120307
TraesCS5D02G179300	root-tip	48	157	1.581846962	0.304887496	1.90E-06
TraesCS5B02G265500	root-tip	613	1967	1.580265842	0.281095632	2.93E-07
TraesCS5B02G069300	root-tip	104	331	1.580252173	0.266126924	6.27E-08
TraesCS1B02G195500	root-tip	31	104	1.580037696	0.355464671	2.67E-05
TraesCS2A02G334400	root-tip	11	39	1.579952114	0.388829383	8.22E-05
TraesCS3B02G481300	root-tip	16	55	1.579558922	0.396679403	0.000103034
TraesCS2B02G187200	root-tip	17	69	1.579448745	0.57075572	0.001502229
TraesCS3A02G023700	root-tip	11	40	1.579176205	0.362342329	3.50E-05
TraesCS1A02G068400	root-tip	15	49	1.578156791	0.339623545	1.39E-05
TraesCS2D02G320600	root-tip	8	37	1.578128304	0.676701621	0.00321117
TraesCS4A02G280500	root-tip	7	36	1.5777733	0.701564655	0.003660074
TraesCS7B02G417900	root-tip	84	280	1.577505834	0.351604664	2.33E-05
TraesCS2B02G603500	root-tip	191	621	1.57748049	0.304486019	1.96E-06
TraesCS7A02G432900	root-tip	6	26	1.57599011	0.589185284	0.00178636
TraesCS2A02G424200	root-tip	4	17	1.575822952	0.572391415	0.001544607
TraesCS2D02G375300	root-tip	14	61	1.575341062	0.660579576	0.002946864
TraesCS3B02G387500	root-tip	38	138	1.575139612	0.458973701	0.000396318
TraesCS7A02G222500	root-tip	56	178	1.574978283	0.263900894	5.36E-08
TraesCS6D02G282900	root-tip	2	10	1.574598758	0.73885138	0.004378396
TraesCS6D02G112100	root-tip	119	374	1.574368101	0.239829649	2.02E-09
TraesCS6A02G078400	root-tip	139	505	1.574172648	0.467930054	0.000460431
TraesCS1B02G324300	root-tip	119	389	1.574025844	0.311572049	3.24E-06
TraesCS5A02G233000	root-tip	5	27	1.573765271	0.758987268	0.004764641
TraesCS6B02G374100	root-tip	2	16	1.57256214	0.880950021	0.00690481
TraesCS5A02G460300	root-tip	50	163	1.572131129	0.313589926	3.74E-06
TraesCS3A02G365300	root-tip	45	143	1.571202241	0.261247162	4.24E-08
TraesCS3B02G113500	root-tip	86	267	1.570944552	0.233122914	7.22E-10
TraesCS1A02G311100	root-tip	1	9	1.570530213	0.938693255	0.007826834
TraesCS2A02G559200	root-tip	17	57	1.569365857	0.336678427	1.31E-05
TraesCS7B02G355600LC	root-tip	59	200	1.567955271	0.36579004	4.29E-05
TraesCS7B02G023100	root-tip	20	82	1.567401018	0.601973217	0.00203645
TraesCS2D02G063000	root-tip	332	1020	1.566991141	0.204496323	1.64E-12
TraesCS2B02G717900LC	root-tip	6	24	1.566510241	0.589022825	0.00184055
TraesCS4D02G276500	root-tip	7	28	1.565487276	0.55607319	0.001370705
TraesCS5B02G128100	root-tip	11	44	1.564199119	0.551827175	0.001323043
TraesCS4A02G628400LC	root-tip	123	386	1.564038976	0.250637229	1.27E-08
TraesCS6D02G227200	root-tip	28	98	1.563769835	0.393850957	0.000104562
TraesCS5A02G516100	root-tip	2	11	1.561218028	0.68560448	0.003542658
TraesCS7A02G541100	root-tip	0	6	1.559170045	1.280016389	0.009796291
TraesCS2D02G349600	root-tip	2	9	1.558974655	0.72293646	0.004269249
TraesCS4B02G119000	root-tip	0	10	1.557531052	1.403875003
TraesCS2A02G058700	root-tip	1	7	1.557297413	0.844314779	0.006575768
TraesCS2D02G401000	root-tip	65	198	1.557277261	0.194458204	1.33E-13
TraesCS1D02G039000	root-tip	9	31	1.556571703	0.434466329	0.00027656
TraesCS7D02G372600	root-tip	114	347	1.556447333	0.182008292	2.02E-15
TraesCS7B02G225300	root-tip	16	53	1.556347703	0.374819637	6.33E-05
TraesCS5D02G538900	root-tip	33	142	1.555884691	0.668217246	0.003271433
TraesCS6A02G228800	root-tip	0	17	1.555786899	1.586379104	0.007747534
TraesCS6B02G015200	root-tip	91	308	1.553623344	0.38756344	9.35E-05
TraesCS3A02G365800	root-tip	6	21	1.553319911	0.470945799	0.000524712
TraesCS5B02G183400	root-tip	8	29	1.551536496	0.484246362	0.000635288
TraesCS2B02G203700	root-tip	51	201	1.551494774	0.574389712	0.001711187
TraesCS2A02G062200	root-tip	0	8	1.551109945	1.724416302	0.006430764
TraesCS6D02G210900LC	root-tip	8	36	1.55046094	0.618220562	0.002419903
TraesCS7D02G357900	root-tip	15	60	1.549128415	0.603836908	0.002199698
TraesCS5B02G384500	root-tip	24	81	1.546904805	0.389186462	0.000102098
TraesCS3D02G093800	root-tip	31	125	1.546681604	0.609886933	0.002317125
TraesCS4A02G263200	root-tip	14	50	1.546424453	0.439859666	0.000321953
TraesCS7D02G180600	root-tip	323	994	1.54619819	0.244188439	7.57E-09
TraesCS7A02G191700	root-tip	69	214	1.545898225	0.242396537	5.84E-09
TraesCS6B02G279400	root-tip	23	80	1.545518055	0.436174258	0.000300898
TraesCS5B02G514300	root-tip	3	18	1.544740954	0.776530671	0.005538416
TraesCS5A02G248100	root-tip	25	83	1.54303634	0.384421931	9.12E-05
TraesCS7D02G438700	root-tip	18	61	1.542603056	0.349353063	2.79E-05
TraesCS3D02G255200	root-tip	1	7	1.54117535	1.02201835	0.00945868
TraesCS2B02G058000	root-tip	0	2	1.540852117	1.445954707	0.009157033
TraesCS2B02G484900	root-tip	313	957	1.54041585	0.239104158	4.01E-09
TraesCS1A02G226000	root-tip	160	522	1.537290739	0.362721436	4.81E-05
TraesCS5A02G058900	root-tip	12	41	1.536556947	0.41817146	0.000219669
TraesCS3D02G133900	root-tip	2	11	1.536484766	0.716601761	0.004416438
TraesCS2A02G173200	root-tip	0	12	1.535759127	1.306814566	0.010097137
TraesCSU02G107200	root-tip	65	215	1.53461438	0.373724581	7.03E-05
TraesCS3B02G379900	root-tip	197	616	1.533856971	0.293573869	1.56E-06
TraesCS2D02G390700	root-tip	67	215	1.532396201	0.333224936	1.54E-05
TraesCS2A02G365800	root-tip	3	14	1.532318166	0.703384481	0.004221313
TraesCS6B02G293500	root-tip	26	87	1.53041233	0.366419283	5.73E-05
TraesCS1A02G083300	root-tip	35	114	1.530190892	0.326292496	1.13E-05
TraesCS2D02G450600	root-tip	50	188	1.529430209	0.540425047	0.001336619
TraesCS4B02G034100	root-tip	76	242	1.526665042	0.332831884	1.59E-05
TraesCS3B02G386200	root-tip	3	13	1.52505295	0.695313488	0.00414833
TraesCS3A02G500000	root-tip	343	1043	1.523421519	0.255416776	5.23E-08
TraesCS5D02G427800	root-tip	40	139	1.523268681	0.443379537	0.000382519
TraesCS5D02G354600	root-tip	0	2	1.522976298	1.44352695	0.009423418
TraesCS7A02G091500	root-tip	13	48	1.522164181	0.467220265	0.000563119
TraesCS3B02G240500	root-tip	7	24	1.521740023	0.399169966	0.000151821
TraesCS4B02G170100	root-tip	0	9	1.521726977	1.730564231
TraesCS2D02G164500	root-tip	42	137	1.5216121	0.3752904	7.95E-05
TraesCS2B02G240100	root-tip	15	57	1.521057513	0.537152763	0.001332171
TraesCS7B02G118200	root-tip	76	258	1.520511106	0.427986274	0.000289969
TraesCS4D02G251000	root-tip	304	903	1.518655909	0.198859636	1.94E-12
TraesCS3A02G044000	root-tip	0	5	1.517527173	1.400401503	0.009837961
TraesCS2B02G173500	root-tip	75	240	1.516846323	0.350940654	3.62E-05
TraesCS3B02G063200	root-tip	0	6	1.516568164	1.113503932	0.010637725
TraesCS3B02G095400	root-tip	59	176	1.516352592	0.23477446	3.57E-09
TraesCS4D02G310100	root-tip	292	859	1.51536969	0.180944862	8.17E-15
TraesCS6B02G214600	root-tip	145	434	1.515197496	0.224645131	6.74E-10
TraesCS2B02G051700	root-tip	84	253	1.515048024	0.250384355	3.32E-08
TraesCS5A02G183600	root-tip	63	193	1.514793553	0.292367535	1.80E-06
TraesCS1D02G184500	root-tip	2	32	1.514103943	1.193682636	0.010794817
TraesCS4B02G135200	root-tip	48	153	1.513391769	0.346005133	3.06E-05
TraesCS3D02G264100	root-tip	24	79	1.513223481	0.345640803	3.02E-05
TraesCS1B02G183500	root-tip	116	355	1.512648898	0.273699369	4.21E-07
TraesCS4D02G078100	root-tip	49	146	1.511589075	0.18109597	1.01E-14
TraesCS6B02G161600	root-tip	1	11	1.510396795	0.979823729	0.009695126
TraesCS4A02G043400	root-tip	63	199	1.509911299	0.330879295	1.67E-05
TraesCS5D02G393400	root-tip	39	133	1.506363323	0.450535109	0.000465805
TraesCS3B02G255600	root-tip	3	20	1.504952893	0.848363855	0.00763338
TraesCS3D02G150300LC	root-tip	19	67	1.504403402	0.469282453	0.000620591
TraesCS3B02G456500	root-tip	0	16	1.504277304	1.427300725	0.009820763
TraesCS2A02G437700	root-tip	1	8	1.504119164	0.801583322	0.006689831
TraesCS6A02G122100	root-tip	127	372	1.50146752	0.182224832	2.30E-14
TraesCS3B02G430900	root-tip	11	35	1.500149169	0.305048951	4.82E-06
TraesCS4A02G208400	root-tip	1547	4527	1.499137295	0.201590284	7.77E-12
TraesCS4A02G429700	root-tip	1	14	1.498841182	1.110090769	0.01099323
TraesCS4D02G171900	root-tip	0	2	1.498417081	1.418177378	0.009961461
TraesCS7D02G453500	root-tip	883	2669	1.497243221	0.27909089	8.27E-07
TraesCS6A02G103900	root-tip	5	27	1.496463941	0.832745828	0.007479779
TraesCSU02G032900	root-tip	1	12	1.496392815	1.195800933	0.011145854
TraesCS6A02G350600	root-tip	0	7	1.495031374	1.473927148	0.009507866
TraesCS2D02G085800	root-tip	8	27	1.494868317	0.472794529	0.000676067
TraesCS7A02G068800	root-tip	33	119	1.494219988	0.526422054	0.001311052
TraesCS3B02G108600	root-tip	189	607	1.493473754	0.381702212	0.000113002
TraesCS5D02G176400	root-tip	78	262	1.492574674	0.442110037	0.000428154
TraesCS3D02G331400	root-tip	2	11	1.492567581	0.745378283	0.005684717
TraesCS1A02G374800LC	root-tip	2	18	1.492238765	1.01568297	0.01052252
TraesCS5D02G427600	root-tip	52	167	1.491961336	0.369353476	7.98E-05
TraesCS6B02G275100	root-tip	1771	5147	1.491825121	0.197309932	3.24E-12
TraesCS4A02G548800LC	root-tip	0	10	1.490015986	1.588899788
TraesCS6B02G373100	root-tip	15	62	1.489294955	0.666826197	0.003958827
TraesCS6B02G098300	root-tip	62	198	1.488369051	0.375871597	9.93E-05
TraesCS4B02G103000	root-tip	6	35	1.487728974	0.831706969	0.007646508
TraesCS2D02G582900LC	root-tip	18	76	1.485180141	0.659701224	0.003868049
TraesCS6D02G367400	root-tip	153	465	1.484921673	0.29657011	3.38E-06
TraesCS5D02G157200	root-tip	44	147	1.484482558	0.421854653	0.000303638
TraesCS6D02G296400	root-tip	125	389	1.483063301	0.345804114	3.82E-05
TraesCS1B02G159700	root-tip	8	26	1.482739478	0.386765234	0.000137478
TraesCS1A02G139200	root-tip	6	23	1.482225293	0.533422467	0.001478517
TraesCS2D02G330700	root-tip	0	7	1.480299985	1.305615373	0.011072367
TraesCS7D02G365200	root-tip	6	27	1.479783372	0.727039484	0.005480557
TraesCS5D02G417100	root-tip	10	35	1.478210528	0.460788908	0.000608114
TraesCS6A02G244800	root-tip	4	17	1.477954001	0.679609385	0.004386665
TraesCS5B02G362300	root-tip	253	728	1.475952366	0.200105239	1.15E-11
TraesCS7A02G518300	root-tip	97	287	1.475862579	0.260183779	2.03E-07
TraesCS4B02G367500	root-tip	0	8	1.472663469	1.19052125	0.011704174
TraesCS7A02G227100	root-tip	6	23	1.472575577	0.519919761	0.001323043
TraesCS2D02G411400	root-tip	902	2771	1.472163804	0.341100092	3.46E-05
TraesCS4A02G140500	root-tip	49	145	1.471066694	0.249257086	6.58E-08
TraesCS3D02G124400	root-tip	51	161	1.470316727	0.369953813	9.30E-05
TraesCS1D02G080400	root-tip	48	175	1.470217227	0.541551844	0.001676919
TraesCS3D02G287300	root-tip	4	30	1.469627724	0.953133414	0.010306691
TraesCS1A02G443900	root-tip	229	661	1.468124554	0.222450262	1.49E-09
TraesCS1B02G295200	root-tip	79	232	1.468017248	0.259407868	2.11E-07
TraesCS5A02G478800	root-tip	42	178	1.467280942	0.693077996	0.004847601
TraesCS1D02G312800	root-tip	79	240	1.465748921	0.314344857	1.11E-05
TraesCS2B02G311300	root-tip	0	2	1.465748908	1.412807577	0.010510665
TraesCS2A02G379400	root-tip	3	15	1.465428006	0.808690451	0.007601305
TraesCS2B02G205200	root-tip	55	183	1.465154642	0.450747319	0.000553079
TraesCS6B02G371700	root-tip	40	135	1.464606436	0.480023856	0.000847254
TraesCS6A02G287700	root-tip	2	11	1.462694922	0.677801288	0.004549912
TraesCS5D02G239900	root-tip	21	73	1.462549642	0.492089279	0.000994338
TraesCS5D02G427500	root-tip	31	110	1.460475164	0.542705862	0.001752766
TraesCS2D02G174500	root-tip	111	322	1.459812876	0.24697516	6.21E-08
TraesCS5A02G235300	root-tip	22	73	1.458885496	0.464787062	0.000697835
TraesCS1D02G381100	root-tip	818	2315	1.45800839	0.187102352	6.35E-13
TraesCS3A02G516500	root-tip	0	2	1.457314839	1.409802553	0.010665014
TraesCS3B02G397600	root-tip	6	22	1.457161286	0.493761523	0.001034599
TraesCS4B02G318000	root-tip	63	182	1.455348773	0.246397523	6.27E-08
TraesCS5D02G310500	root-tip	2	11	1.454622124	0.869707737	0.009211855
TraesCS4A02G046800	root-tip	186	568	1.45358851	0.347531531	5.02E-05
TraesCS7A02G398900	root-tip	12	65	1.452947935	0.850730976	0.008827831
TraesCS1B02G323000LC	root-tip	28	82	1.452791933	0.279879536	1.55E-06
TraesCS7B02G112100	root-tip	29	125	1.452704184	0.700661118	0.005263231
TraesCS3B02G127700	root-tip	41	122	1.452407539	0.281327682	1.74E-06
TraesCS1B02G193600	root-tip	6	31	1.452342153	0.762405026	0.006754254
TraesCS3B02G120000	root-tip	6	20	1.451612137	0.499664311	0.001133018
TraesCS3D02G231500	root-tip	23	78	1.451350471	0.480290542	0.000890265
TraesCS6D02G333600	root-tip	101	668	1.450129528	0.97374972	0.011056254
TraesCS2A02G550700	root-tip	4	21	1.449991388	0.735876789	0.006174105
TraesCS1A02G616800LC	root-tip	9	36	1.449968439	0.645654303	0.003958827
TraesCS2A02G301000	root-tip	241	697	1.449888719	0.250601465	1.12E-07
TraesCS7D02G198000	root-tip	22	86	1.449756557	0.616970248	0.003316968
TraesCS1D02G425600	root-tip	23	76	1.449454385	0.459797199	0.000673063
TraesCS5B02G132500	root-tip	0	17	1.448714597	1.417051099
TraesCS7D02G508200	root-tip	74	221	1.446608513	0.310255806	1.07E-05
TraesCS6B02G342300	root-tip	2	10	1.445334192	0.749066339	0.006569477
TraesCS4B02G350000	root-tip	0	3	1.445282872	1.472037186	0.010183938
TraesCS4A02G094500	root-tip	22	64	1.441209393	0.265566639	5.63E-07
TraesCS6B02G372200LC	root-tip	5	22	1.440529248	0.689740998	0.005173312
TraesCS2A02G411200	root-tip	54	171	1.44041296	0.402191311	0.000249739
TraesCS2D02G382400LC	root-tip	17	64	1.439893509	0.599288763	0.003024732
TraesCS6B02G015700	root-tip	17	68	1.439838584	0.639126031	0.003926945
TraesCS1B02G385000	root-tip	2	11	1.439415939	0.805638527	0.008092211
TraesCS7B02G255800	root-tip	38	114	1.438585944	0.308218131	1.04E-05
TraesCS4D02G185400	root-tip	12	49	1.438566352	0.688957803	0.005181173
TraesCS7B02G096000	root-tip	0	5	1.437924669	1.37795483	0.01126056
TraesCS2D02G004800	root-tip	0	2	1.437122625	1.424708274	0.010795032
TraesCS2B02G148200	root-tip	130	368	1.434918513	0.215878221	1.07E-09
TraesCS7A02G449600	root-tip	15	47	1.432765979	0.340044792	4.38E-05
TraesCS5D02G404400	root-tip	33	95	1.432550256	0.294946842	5.26E-06
TraesCS5B02G435600	root-tip	128	434	1.432271309	0.504642035	0.001292109
TraesCS2B02G219900	root-tip	1	11	1.431582926	0.989336267	0.011774235
TraesCS2B02G278400	root-tip	15	52	1.43155921	0.488757041	0.001071182
TraesCS4B02G031700	root-tip	68	214	1.431458227	0.40167101	0.000258033
TraesCS6D02G374200	root-tip	13	42	1.429729311	0.40709234	0.000291996
TraesCS4D02G016200	root-tip	112	331	1.429470894	0.324418615	2.39E-05
TraesCS4D02G344300	root-tip	15	50	1.428563556	0.454616034	0.000677233
TraesCS5D02G141900	root-tip	38	116	1.42754026	0.355702661	7.79E-05
TraesCS5B02G371600	root-tip	50	164	1.42564262	0.471298401	0.000872975
TraesCS3D02G218100	root-tip	77	223	1.425233974	0.270163757	1.03E-06
TraesCS6B02G036400	root-tip	6	21	1.424532602	0.546993467	0.002074969
TraesCS7D02G515300	root-tip	9	34	1.423696484	0.654214354	0.004507018
TraesCS5A02G205300	root-tip	6	27	1.423689399	0.655168071	0.004532712
TraesCS5B02G015300	root-tip	42	134	1.423571165	0.44424001	0.000590113
TraesCS5A02G152000	root-tip	18	55	1.422153671	0.365239147	0.000107343
TraesCS1B02G478400	root-tip	174	491	1.419326337	0.25274664	2.32E-07
TraesCS2B02G193000	root-tip	136	378	1.418949113	0.212700581	9.06E-10
TraesCS3A02G139100	root-tip	5	26	1.414704379	0.854030524	0.009856741
TraesCS6D02G438900LC	root-tip	6	24	1.410740414	0.660873511	0.00487029
TraesCS7A02G328500	root-tip	5	19	1.410597747	0.626732701	0.003986567
TraesCS3A02G213500	root-tip	110	319	1.41045419	0.312671566	1.64E-05
TraesCS7D02G316500	root-tip	0	5	1.410433119	1.391687669	0.011583698
TraesCS2D02G248700	root-tip	25	70	1.410110805	0.195551378	3.03E-11
TraesCS7A02G382700	root-tip	0	4	1.409135373	1.430018167	0.011140147
TraesCS3B02G434500	root-tip	49	155	1.407404579	0.451284697	0.00070391
TraesCS1D02G427900LC	root-tip	83	233	1.406685755	0.248384976	1.81E-07
TraesCS2B02G133200	root-tip	50	153	1.406567013	0.393923966	0.000245999
TraesCS1B02G558300LC	root-tip	37	107	1.406179682	0.300685252	9.27E-06
TraesCS5A02G206600	root-tip	18	55	1.405675822	0.364668249	0.000115492
TraesCS7B02G367100	root-tip	735	2090	1.404569518	0.286661932	4.22E-06
TraesCS5D02G375200	root-tip	17	58	1.404355665	0.52698366	0.001835001
TraesCS3B02G156900	root-tip	19	53	1.402007523	0.24427481	1.23E-07
TraesCS6A02G316900	root-tip	94	261	1.401974936	0.238528615	6.35E-08
TraesCS4D02G094200	root-tip	8	43	1.401675674	0.817804063	0.00932248
TraesCS5D02G465200	root-tip	0	6	1.40075033	1.119850931	0.01350012
TraesCS1A02G406400	root-tip	8	34	1.398402677	0.709846159	0.006416172
TraesCS1D02G158400	root-tip	24	78	1.398016098	0.445595118	0.000669045
TraesCS7D02G424800	root-tip	4	18	1.397872389	0.722271528	0.006754254
TraesCS2D02G315500	root-tip	69	223	1.396484297	0.469373848	0.000956439
TraesCS7A02G355600	root-tip	8	30	1.395445997	0.580910703	0.003051971
TraesCS7D02G073800LC	root-tip	11	68	1.395347229	0.914574829	0.011633404
TraesCS5D02G179200	root-tip	52	147	1.393729896	0.298528486	9.24E-06
TraesCS7A02G338400	root-tip	0	3	1.393420851	1.440359934	0.011246376
TraesCS3D02G412300	root-tip	38	110	1.392421359	0.315198755	2.11E-05
TraesCS2A02G216600	root-tip	6	24	1.39173867	0.683538961	0.005808775
TraesCS3D02G361300	root-tip	178	527	1.390313579	0.36594072	0.000130657
TraesCS3D02G074400	root-tip	511	1409	1.38982751	0.242291229	1.22E-07
TraesCS3B02G546600	root-tip	0	5	1.389550046	1.370019663	0.012200156
TraesCS2D02G168000	root-tip	19	57	1.388762846	0.383257621	0.000210713
TraesCS4D02G287800	root-tip	10	40	1.388231507	0.654472377	0.005043426
TraesCS7B02G152000	root-tip	333	891	1.387588664	0.17092118	5.01E-14
TraesCS2B02G433200	root-tip	1186	3279	1.38741707	0.254325788	4.36E-07
TraesCS6A02G252600	root-tip	30	83	1.38661167	0.240324935	1.03E-07
TraesCS2D02G177900	root-tip	2	12	1.385981127	0.792971191	0.009043977
TraesCS2A02G425400	root-tip	12	38	1.385797959	0.42621558	0.000517569
TraesCS1A02G186800	root-tip	13	48	1.383777609	0.582300856	0.003207808
TraesCS6D02G231200	root-tip	69	191	1.383739447	0.261218041	8.42E-07
TraesCS2A02G386700	root-tip	118	317	1.38357904	0.171970832	8.64E-14
TraesCS7B02G088100	root-tip	46	132	1.383351462	0.306982564	1.56E-05
TraesCS2B02G535400	root-tip	12	53	1.382858351	0.772276343	0.008529559
TraesCS1A02G226200	root-tip	50	176	1.382765262	0.577289105	0.003097569
TraesCS4D02G226100	root-tip	113	317	1.382553131	0.286409633	5.14E-06
TraesCS3A02G131500	root-tip	4	17	1.382074495	0.712236667	0.006774163
TraesCS7B02G408900	root-tip	2	9	1.381948786	0.780901907	0.008796045
TraesCS6A02G048200	root-tip	70	211	1.381656104	0.402101606	0.000332382
TraesCS5D02G102000	root-tip	3	15	1.38095996	0.727444847	0.00725026
TraesCS5B02G212000	root-tip	16	59	1.380945462	0.629403441	0.004446279
TraesCS7D02G455200	root-tip	139	377	1.380940238	0.214656622	3.20E-09
TraesCS1A02G362500	root-tip	0	3	1.380480052	1.426239551	0.011633404
TraesCS5B02G403000	root-tip	106	328	1.380261829	0.436034473	0.000619879
TraesCS1A02G240500	root-tip	27	92	1.379402691	0.525652268	0.001984736
TraesCS4D02G134400	root-tip	42	128	1.378521406	0.414184068	0.000428569
TraesCS4B02G072400	root-tip	31	102	1.378450599	0.521760883	0.001911027
TraesCS2A02G432700	root-tip	128	343	1.378385273	0.178254282	8.33E-13
TraesCS1A02G334400	root-tip	0	4	1.378372837	1.462558886	0.011145854
TraesCS7D02G341900	root-tip	125	335	1.377313495	0.171985229	1.11E-13
TraesCS6D02G127900	root-tip	336	1132	1.376669235	0.543231572	0.002377525
TraesCS2A02G449400	root-tip	28	83	1.375741828	0.38415012	0.000229072
TraesCS2A02G507400	root-tip	4	18	1.375015671	0.755045949	0.008211208
TraesCS1A02G312400	root-tip	17	57	1.374979707	0.541432957	0.002352219
TraesCS6B02G251200	root-tip	80	217	1.373593313	0.205844472	7.96E-10
TraesCS1B02G449200	root-tip	0	8	1.372510388	1.287126578	0.013416766
TraesCS5D02G145400	root-tip	71	200	1.372113354	0.306930692	1.70E-05
TraesCS5D02G329100	root-tip	23	66	1.372101085	0.324165909	3.62E-05
TraesCS7D02G373500	root-tip	190	511	1.370746207	0.205906795	8.67E-10
TraesCS5A02G182300	root-tip	0	7	1.370724053	1.258512549	0.013713494
TraesCS5D02G250700	root-tip	18	61	1.369732983	0.493848633	0.001444935
TraesCS5B02G208400	root-tip	5	22	1.369661643	0.685222231	0.006254711
TraesCS4D02G275300LC	root-tip	21	64	1.368607212	0.424342048	0.000538485
TraesCS7D02G529600	root-tip	5	28	1.3677327	0.83850266	0.010729705
TraesCS6B02G198300	root-tip	4	26	1.366414066	0.946544876	0.013096111
TraesCS6D02G291800	root-tip	196	516	1.364961662	0.162296803	5.12E-15
TraesCS1B02G558100LC	root-tip	65	178	1.362736205	0.244281745	2.32E-07
TraesCS4A02G301200	root-tip	38	127	1.362713921	0.534505972	0.002302283
TraesCS4B02G018100	root-tip	145	389	1.361433849	0.213272907	3.96E-09
TraesCS3A02G348000	root-tip	181	533	1.360662453	0.393079885	0.000301285
TraesCS4B02G270800	root-tip	186	505	1.360481044	0.24946199	4.06E-07
TraesCS1A02G069300	root-tip	183	493	1.359183037	0.232346514	6.35E-08
TraesCS5A02G136000	root-tip	0	6	1.357866023	1.222316269	0.014306968
TraesCS3D02G280200	root-tip	19	63	1.356827531	0.538198906	0.002419903
TraesCS2D02G434500	root-tip	1	8	1.35430983	0.803420427	0.010183938
TraesCS2B02G437700	root-tip	96	299	1.354176725	0.46519412	0.001063948
TraesCS7D02G240600	root-tip	17	49	1.352498266	0.330855741	5.40E-05
TraesCS1B02G041400	root-tip	33	95	1.352340936	0.350714653	0.000104562
TraesCS7A02G123300	root-tip	81	218	1.352253572	0.245392206	3.02E-07
TraesCS3B02G408500	root-tip	46	140	1.352114822	0.425543895	0.000586136
TraesCS1A02G104300	root-tip	0	8	1.351979444	1.293303102	0.013782703
TraesCS3D02G391100	root-tip	988	2686	1.350054	0.271465406	2.73E-06
TraesCS7A02G439200	root-tip	8	33	1.348368041	0.648836437	0.00554877
TraesCS7D02G061400	root-tip	50	201	1.348268943	0.707972793	0.007358143
TraesCS3D02G451200	root-tip	1121	2937	1.347910074	0.186248043	2.18E-11
TraesCS6D02G009600	root-tip	260	748	1.347891138	0.368906742	0.000180067
TraesCS4A02G028400	root-tip	24	68	1.346907527	0.327028002	4.84E-05
TraesCS3B02G378100LC	root-tip	6	24	1.346717483	0.667736417	0.00615063
TraesCS5B02G178700	root-tip	678	1828	1.346607624	0.25993096	1.20E-06
TraesCS2D02G467500	root-tip	1	6	1.345568626	0.914267183	0.013163277
TraesCS4B02G263000	root-tip	113	295	1.344908365	0.173986392	7.72E-13
TraesCS6B02G342600	root-tip	178	468	1.343821482	0.192322654	1.04E-10
TraesCS1B02G379700	root-tip	2	8	1.343240761	0.761563477	0.009231936
TraesCS5A02G010800	root-tip	14	42	1.343017083	0.398824857	0.000372579
TraesCS2B02G451400	root-tip	2	18	1.342087542	1.051345631
TraesCS5A02G063100	root-tip	114	303	1.338305804	0.247641231	4.61E-07
TraesCS1A02G033200	root-tip	52	146	1.337278935	0.325660041	4.90E-05
TraesCS5A02G096300	root-tip	53	156	1.334867139	0.421621857	0.000590113
TraesCS2A02G082600	root-tip	4	15	1.331557034	0.570811551	0.003500818
TraesCS3B02G399900	root-tip	83	276	1.331094518	0.548057559	0.002906038
TraesCS5D02G083600	root-tip	66	173	1.330767182	0.214190698	8.98E-09
TraesCS4A02G078900	root-tip	27	74	1.330575518	0.313419392	3.11E-05
TraesCS7B02G116900	root-tip	6	29	1.330515038	0.784201721	0.010284335
TraesCS6A02G297500	root-tip	217	583	1.33020409	0.266935055	2.46E-06
TraesCS6B02G594400LC	root-tip	42	112	1.330056871	0.262232035	1.74E-06
TraesCS2D02G187000	root-tip	63	182	1.329957479	0.376919575	0.000242614
TraesCS7B02G047200	root-tip	73	198	1.329689177	0.276521446	4.70E-06
TraesCS6B02G257200	root-tip	11	43	1.3290964	0.64630511	0.00580496
TraesCS3A02G427300	root-tip	56	149	1.327977536	0.283042447	7.04E-06
TraesCS2D02G165100	root-tip	379	1047	1.327305022	0.330506357	6.29E-05
TraesCS3A02G315800	root-tip	40	111	1.327257474	0.332235954	6.66E-05
TraesCS6B02G200500	root-tip	38	128	1.326753446	0.558295046	0.003217048
TraesCS3A02G535300	root-tip	228	586	1.326375373	0.172934713	1.09E-12
TraesCS4B02G393600LC	root-tip	13	41	1.325599262	0.439021027	0.000821113
TraesCS1A02G392200	root-tip	15	78	1.324402864	0.862931823	0.012671183
TraesCS1A02G057400LC	root-tip	4	24	1.323818837	0.920354913	0.013991219
TraesCS7D02G008800	root-tip	62	181	1.32351536	0.396986342	0.000393162
TraesCS7A02G426600	root-tip	2	9	1.323400269	0.731651925	0.008761235
TraesCS4B02G176300	root-tip	63	185	1.323141342	0.414175751	0.00054882
TraesCS1B02G047800	root-tip	17	68	1.322471315	0.681437819	0.007049444
TraesCS1B02G360500	root-tip	0	5	1.322035595	1.075808832	0.015777815
TraesCS6D02G100900	root-tip	21	56	1.321595329	0.292186518	1.24E-05
TraesCS6A02G280900	root-tip	3	18	1.320937888	0.852926702	0.01253838
TraesCS3B02G476600	root-tip	30	86	1.320201017	0.410036046	0.000515864
TraesCS4A02G202100	root-tip	260	678	1.319765254	0.227124005	6.59E-08
TraesCS2A02G406100	root-tip	0	2	1.31669331	1.378550307	0.01337285
TraesCS3B02G062700	root-tip	1	7	1.315848271	0.872090427	0.013202047
TraesCS7A02G376200	root-tip	133	353	1.31474759	0.269275526	3.39E-06
TraesCS6D02G199600	root-tip	34	91	1.314461373	0.255562289	1.24E-06
TraesCS3A02G426500	root-tip	17	47	1.314409219	0.373645842	0.000242614
TraesCS4B02G113500	root-tip	5	21	1.313546146	0.697690243	0.007819654
TraesCS6D02G398600LC	root-tip	7	26	1.313496053	0.639919404	0.005880743
TraesCS1D02G328900	root-tip	720	2098	1.313375365	0.420567113	0.000636582
TraesCS3B02G196300	root-tip	67	171	1.31224985	0.198199885	8.67E-10
TraesCS2A02G118600	root-tip	85	255	1.312003956	0.45906727	0.001158218
TraesCS1A02G149800	root-tip	29	74	1.311859373	0.227425303	7.90E-08
TraesCS2B02G410800	root-tip	58	163	1.311802341	0.366360319	0.000206127
TraesCS6B02G399800	root-tip	587	1487	1.31141712	0.160196342	2.39E-14
TraesCS3A02G262000	root-tip	27	78	1.31089064	0.367360633	0.000212413
TraesCS6A02G233100	root-tip	10	33	1.310307828	0.510004133	0.002181249
TraesCS1A02G331700	root-tip	126	325	1.310245336	0.206783314	4.20E-09
TraesCS6A02G172900	root-tip	17	69	1.30995755	0.738491373	0.009365755
TraesCS6D02G096400LC	root-tip	12	39	1.309926412	0.499275429	0.001939785
TraesCS3B02G087800	root-tip	12	51	1.308505409	0.759549174	0.010113943
TraesCS2B02G529400	root-tip	24	66	1.307634057	0.339293059	9.53E-05
TraesCS2A02G254300	root-tip	39	108	1.307581545	0.334245373	8.03E-05
TraesCS1A02G187800	root-tip	18	57	1.307264375	0.530402544	0.002694477
TraesCS4B02G018000	root-tip	105	275	1.305997437	0.252196411	1.04E-06
TraesCS7D02G386300	root-tip	2	14	1.305502865	0.93970254	0.014971309
TraesCS1D02G439500	root-tip	24	69	1.304874434	0.412710531	0.00057719
TraesCS5D02G485500	root-tip	66	174	1.304377112	0.263279997	2.51E-06
TraesCS5A02G369100	root-tip	92	288	1.303228189	0.50618227	0.002148308
TraesCS6B02G305500	root-tip	75	197	1.30306922	0.260196036	2.03E-06
TraesCS5A02G538700	root-tip	9	29	1.302016338	0.539730999	0.002987607
TraesCS7D02G469200	root-tip	8	27	1.301771774	0.627566579	0.005684703
TraesCS1D02G030600	root-tip	9	27	1.301025612	0.509731297	0.002251132
TraesCS3A02G421000	root-tip	5	26	1.300983518	0.807269319	0.011883659
TraesCS1A02G037400	root-tip	9	25	1.29998406	0.376841669	0.000281142
TraesCS3B02G281700	root-tip	87	233	1.298507115	0.310332149	3.46E-05
TraesCS1A02G092200	root-tip	49	144	1.298201609	0.435631773	0.000870448
TraesCS1B02G331300	root-tip	43	113	1.297748492	0.278707306	7.19E-06
TraesCS2D02G376100	root-tip	1845	4924	1.297469447	0.303810749	2.61E-05
TraesCS6B02G267800	root-tip	20	62	1.297302314	0.494448242	0.00192812
TraesCS2B02G124300	root-tip	25	76	1.297176682	0.476834144	0.001557155
TraesCS5A02G433400	root-tip	144	417	1.296568246	0.426558397	0.000758675
TraesCS3A02G201800LC	root-tip	35	90	1.295897346	0.266557822	3.41E-06
TraesCS2A02G190200	root-tip	38	103	1.295853704	0.304965512	2.78E-05
TraesCS3A02G439500LC	root-tip	70	261	1.295816639	0.677768787	0.007528018
TraesCS5A02G171700	root-tip	39	161	1.295625473	0.738834995	0.009783198
TraesCS7B02G432900	root-tip	321	807	1.295600437	0.172850266	3.18E-12
TraesCS5A02G159900	root-tip	125	323	1.294923357	0.243671	5.64E-07
TraesCS4B02G197300	root-tip	332	857	1.294759618	0.242713974	5.20E-07
TraesCS2A02G392600	root-tip	72	209	1.294668601	0.419830486	0.000679693
TraesCS2D02G055600	root-tip	71	184	1.294196571	0.22712313	1.02E-07
TraesCS4D02G010800	root-tip	158	439	1.292320126	0.371178931	0.000255866
TraesCS5D02G440800	root-tip	97	293	1.29186999	0.480916755	0.001677902
TraesCS3A02G046000	root-tip	587	1510	1.291241041	0.239693871	4.14E-07
TraesCS4D02G319100	root-tip	68	183	1.291158916	0.301730427	2.49E-05
TraesCS4D02G276900LC	root-tip	1	7	1.290923475	1.035088237	0.016736188
TraesCS5A02G163400	root-tip	278	755	1.290416496	0.340163734	0.000108322
TraesCS3D02G280400	root-tip	2	10	1.28925467	0.756663749	0.010591988
TraesCS1D02G220900	root-tip	67	183	1.289224157	0.344415821	0.000123553
TraesCS4B02G141600	root-tip	49	134	1.288559598	0.324445966	6.50E-05
TraesCS4A02G307800LC	root-tip	114	298	1.288430019	0.262091972	2.73E-06
TraesCS7D02G184400	root-tip	39	102	1.287856814	0.287014498	1.25E-05
TraesCS1A02G058700	root-tip	60	160	1.286799233	0.314857391	4.52E-05
TraesCS2B02G160100	root-tip	3	13	1.286210023	0.770564592	0.011123682
TraesCS1B02G292200	root-tip	40	129	1.285222103	0.543647391	0.003284043
TraesCS7B02G031400	root-tip	135	394	1.28426706	0.448136269	0.001112446
TraesCS6D02G263600	root-tip	2	35	1.284004207	1.217328531	0.016351307
TraesCS1D02G072900	root-tip	303	777	1.283592711	0.243459824	6.45E-07
TraesCS3A02G260700	root-tip	0	3	1.282680296	1.351207033	0.014401752
TraesCS5A02G037400	root-tip	2	12	1.282063823	0.868271776	0.014276873
TraesCS1D02G083600	root-tip	220	547	1.280994572	0.167137643	9.37E-13
TraesCS7D02G539800LC	root-tip	2	10	1.280435967	0.849820054	0.013824711
TraesCS5B02G077900	root-tip	10	42	1.279912142	0.750332361	0.01065438
TraesCS1B02G240300	root-tip	27	82	1.279884156	0.455192681	0.001253432
TraesCS4A02G278800	root-tip	90	235	1.279181379	0.278710747	8.45E-06
TraesCS4A02G218400	root-tip	274	703	1.279111137	0.251330641	1.33E-06
TraesCS6A02G309700	root-tip	11	51	1.278800919	0.810645096	0.012720023
TraesCS7A02G183000	root-tip	130	341	1.278421094	0.287094477	1.36E-05
TraesCS4A02G245400	root-tip	8	30	1.278189999	0.622787166	0.005973197
TraesCS3A02G077100	root-tip	2	14	1.277906693	0.974406739	0.016633236
TraesCS3D02G184900	root-tip	864	2165	1.277751568	0.194942552	1.07E-09
TraesCS7B02G195500	root-tip	15	41	1.277442715	0.322607712	6.52E-05
TraesCS2D02G362500	root-tip	3	12	1.277044256	0.677183525	0.007971737
TraesCS5B02G407800	root-tip	11	33	1.276869908	0.40425035	0.000561581
TraesCS3B02G400000	root-tip	181	490	1.276701771	0.350604008	0.000160406
TraesCS3B02G016500	root-tip	142	395	1.276460462	0.386792018	0.00039749
TraesCS4A02G044000	root-tip	441	1176	1.276142243	0.324888571	7.12E-05
TraesCS3A02G402200	root-tip	1	6	1.275710091	0.980610359	0.016777458
TraesCS2A02G292000	root-tip	133	341	1.275470311	0.25129149	1.38E-06
TraesCS4A02G010400	root-tip	16	48	1.275117176	0.507356486	0.002414336
TraesCS6A02G224100	root-tip	9	34	1.27460073	0.667730816	0.007668945
TraesCS2D02G186900	root-tip	101	282	1.274051884	0.395759474	0.000482672
TraesCS4A02G277300	root-tip	140	346	1.273765256	0.162180687	2.36E-13
TraesCS6B02G227900	root-tip	0	2	1.273572663	1.34025376	0.014785112
TraesCS7B02G172300	root-tip	22	74	1.27289631	0.591378183	0.004958895
TraesCS6A02G551400LC	root-tip	9	29	1.272392806	0.526043124	0.002934692
TraesCS6B02G187200	root-tip	9	34	1.272384643	0.6429169	0.006776211
TraesCS7B02G066600	root-tip	1	8	1.272101521	0.976722165	0.016860652
TraesCS4B02G075900	root-tip	4	16	1.271964088	0.644435762	0.006840617
TraesCS1A02G235000	root-tip	17	89	1.270907127	0.875549612	0.014883305
TraesCS2D02G252600	root-tip	333	831	1.270104578	0.191370159	6.47E-10
TraesCS4A02G119000	root-tip	35	93	1.270102095	0.327454733	8.03E-05
TraesCS7A02G319900	root-tip	7	23	1.269882121	0.562850571	0.004060627
TraesCS6D02G275400	root-tip	76	302	1.269835083	0.723719324	0.009959232
TraesCS1A02G088400	root-tip	8	28	1.268867158	0.626544805	0.006276435
TraesCS2B02G586800	root-tip	154	406	1.268383635	0.308604341	3.98E-05
TraesCS5A02G304400	root-tip	8	46	1.268381602	0.896802813	0.015529569
TraesCS2A02G101600	root-tip	56	168	1.268289699	0.48075588	0.00183896
TraesCS1B02G558400LC	root-tip	213	530	1.268152117	0.19282207	9.06E-10
TraesCS6A02G367000	root-tip	0	2	1.266994967	1.340278397	0.014903596
TraesCS7D02G121400	root-tip	173	425	1.26681215	0.160343743	1.65E-13
TraesCS4A02G025300	root-tip	0	3	1.266628569	1.366295938	0.014438964
TraesCS7B02G162600	root-tip	326	851	1.266353377	0.295422083	2.24E-05
TraesCS5B02G048500	root-tip	400	1059	1.265959097	0.324594771	7.51E-05
TraesCS7D02G385800	root-tip	25	77	1.265585002	0.498944037	0.002297817
TraesCS7B02G164400LC	root-tip	36	93	1.265123213	0.300342029	2.83E-05
TraesCS7D02G089600	root-tip	0	2	1.264010592	1.336696297	0.015002005
TraesCS2A02G054200	root-tip	11	42	1.263269757	0.696293135	0.009100149
TraesCS6A02G108800	root-tip	3	15	1.262173872	0.818679721	0.013546681
TraesCS3D02G489700	root-tip	1	8	1.261401515	0.837226481	0.014166679
TraesCS4A02G394900	root-tip	6	24	1.259980479	0.723788976	0.010277185
TraesCS2A02G360500	root-tip	17	49	1.259423563	0.447717449	0.001228929
TraesCS3D02G341600	root-tip	227	593	1.258922253	0.310557776	4.61E-05
TraesCS4B02G139700	root-tip	89	241	1.258178163	0.352806501	0.000190714
TraesCS2B02G718000LC	root-tip	52	156	1.257708013	0.482464939	0.001962507
TraesCS6A02G028700	root-tip	34	97	1.256949477	0.431308524	0.000972092
TraesCS2D02G257700	root-tip	5	19	1.256662752	0.650232625	0.007416525
TraesCS5D02G042600	root-tip	1	8	1.25589687	0.890291391	0.015844786
TraesCS1A02G037300	root-tip	17	58	1.255868593	0.611852991	0.006020463
TraesCS4B02G267300	root-tip	45	131	1.255619814	0.450171173	0.001290908
TraesCS3B02G455500	root-tip	307	787	1.255523082	0.277762429	9.93E-06
TraesCS5D02G340300	root-tip	104	254	1.255215471	0.172409549	1.11E-11
TraesCS5A02G198800	root-tip	17	58	1.254940491	0.621982251	0.006392017
TraesCS3B02G348000	root-tip	33	100	1.25418608	0.496247438	0.002331726
TraesCS4D02G330300	root-tip	7	27	1.253974796	0.67430113	0.008472151
TraesCS1A02G326800	root-tip	2070	5285	1.252870806	0.277154729	9.82E-06
TraesCS5A02G419900	root-tip	9	40	1.252417606	0.791181972	0.013023426
TraesCS3B02G476700	root-tip	18	65	1.251383394	0.660544372	0.007971748
TraesCS3D02G366300LC	root-tip	0	11	1.25116614	1.662152565	0.008564513
TraesCS1D02G222600	root-tip	145	354	1.251146113	0.176124803	3.31E-11
TraesCS3A02G132300	root-tip	183	458	1.25032359	0.240971304	7.85E-07
TraesCS2A02G525000	root-tip	2	10	1.250249039	0.834177832	0.014480583
TraesCS4D02G014300	root-tip	104	266	1.249421814	0.286936499	1.69E-05
TraesCS5D02G273700	root-tip	248	616	1.248354184	0.230404986	2.93E-07
TraesCS1A02G086100	root-tip	212	544	1.247440837	0.289553287	1.94E-05
TraesCS5A02G220600	root-tip	230	587	1.247341485	0.27919983	1.15E-05
TraesCS3B02G719200LC	root-tip	0	7	1.247159181	1.260089497	0.016754959
TraesCS7D02G357300	root-tip	18	52	1.24672369	0.453235524	0.001400412
TraesCS5B02G379500	root-tip	19	58	1.246452924	0.503763797	0.002593439
TraesCS4B02G227000	root-tip	60	151	1.246429165	0.248276623	1.52E-06
TraesCS5D02G293700	root-tip	183	445	1.244828225	0.16566224	2.15E-12
TraesCS4A02G251100	root-tip	35	89	1.244094393	0.283046045	1.45E-05
TraesCS3D02G288000	root-tip	1	5	1.243741827	0.977469665	0.018048267
TraesCS6D02G367200	root-tip	73	188	1.243685175	0.295641429	2.69E-05
TraesCS2D02G313400	root-tip	93	253	1.243675645	0.391577365	0.000514207
TraesCS4D02G169200	root-tip	17	46	1.243205957	0.341249437	0.00014732
TraesCS2B02G454000	root-tip	278	677	1.242180285	0.185949878	4.28E-10
TraesCS4B02G053700	root-tip	197	490	1.241934856	0.236696358	5.90E-07
TraesCS5B02G080100	root-tip	0	4	1.241740954	1.434134863	0.01352463
TraesCS1A02G058900	root-tip	0	2	1.241197704	1.330325953	0.01561821
TraesCS1B02G245800	root-tip	11	42	1.240863761	0.698279352	0.009838828
TraesCS2A02G538700	root-tip	0	10	1.240570517	1.63128635
TraesCS2B02G452200	root-tip	33	84	1.240001627	0.276903334	1.08E-05
TraesCS1B02G088900	root-tip	166	403	1.239497993	0.17226594	1.77E-11
TraesCS1B02G393700	root-tip	23	63	1.237620854	0.419384102	0.000870631
TraesCS6B02G320900	root-tip	1	7	1.237339888	0.804066127	0.013997729
TraesCS7A02G242200	root-tip	62	156	1.237135674	0.258568447	3.58E-06
TraesCS1B02G345300	root-tip	132	320	1.237094516	0.169396783	8.58E-12
TraesCS3A02G484300	root-tip	70	171	1.235334434	0.202198041	9.71E-09
TraesCS1B02G260800	root-tip	4	15	1.234338715	0.563284094	0.004611697
TraesCS5D02G176600	root-tip	142	402	1.231705208	0.442516826	0.001281495
TraesCS3B02G545900	root-tip	17	46	1.23152172	0.337933382	0.000142575
TraesCS1B02G352400	root-tip	8	24	1.231057973	0.522886527	0.00332577
TraesCS3A02G013700	root-tip	46	126	1.230876495	0.394087557	0.000571893
TraesCS6A02G178500	root-tip	3	30	1.230492962	1.102966075	0.019119414
TraesCS7A02G244400	root-tip	2	9	1.230325628	0.772719233	0.013156246
TraesCS6D02G134100	root-tip	23	74	1.228688808	0.548207332	0.004195191
TraesCS2A02G139600	root-tip	36	99	1.228433375	0.394541993	0.000580535
TraesCS4A02G134100	root-tip	4	14	1.228260326	0.582682976	0.005458498
TraesCS3B02G361000	root-tip	9	26	1.226878405	0.383585572	0.000473079
TraesCS6D02G277500	root-tip	173	430	1.226708294	0.253167498	2.73E-06
TraesCS3A02G441100	root-tip	25	69	1.226481462	0.400821407	0.000659131
TraesCS7A02G341000	root-tip	4	14	1.226005376	0.659800689	0.008636094
TraesCS4A02G360400LC	root-tip	0	6	1.224797142	1.075334221	0.019400407
TraesCS4D02G293900	root-tip	0	3	1.224136884	1.390524002	0.014721821
TraesCS5D02G256400	root-tip	3	16	1.224080521	0.811373878	0.014785112
TraesCS2B02G449700	root-tip	88	228	1.223161024	0.326096572	0.000103215
TraesCSU02G665200LC	root-tip	6	29	1.222600273	0.853331317	0.016253699
TraesCS4D02G201700	root-tip	155	405	1.22225797	0.345212361	0.00018831
TraesCS4B02G393300	root-tip	0	2	1.222237904	1.35117675	0.015598349
TraesCS2D02G463900	root-tip	609	1528	1.222091824	0.28064273	1.53E-05
TraesCS2B02G412900	root-tip	0	9	1.221557685	1.606714996
TraesCS7B02G316400	root-tip	70	175	1.221188495	0.261460557	5.06E-06
TraesCS5B02G408100	root-tip	2	10	1.220850934	0.71144113	0.010993126
TraesCS7D02G079800	root-tip	1	15	1.219566885	1.258342803
TraesCS2A02G419000	root-tip	110	302	1.219242602	0.418454138	0.000931823
TraesCS6B02G339500	root-tip	45	116	1.219083535	0.316239143	7.51E-05
TraesCS4D02G187000	root-tip	86	239	1.218800944	0.423191893	0.001009315
TraesCS5B02G087400	root-tip	14	53	1.218391885	0.721279449	0.011500469
TraesCS1D02G106700	root-tip	3	18	1.218164265	0.940602885	0.018646622
TraesCS4B02G306900	root-tip	26	74	1.217792968	0.43263418	0.001172532
TraesCS4B02G038500	root-tip	57	140	1.216921345	0.242068635	1.28E-06
TraesCS4A02G042100	root-tip	171	415	1.216913663	0.217881684	1.17E-07
TraesCS7B02G085800	root-tip	0	3	1.216560751	1.421980747	0.014143124
TraesCS2A02G337600	root-tip	8	23	1.216114458	0.446254555	0.001449347
TraesCS7A02G337000	root-tip	0	2	1.216034788	1.321259104	0.016374067
TraesCS5B02G192000	root-tip	526	1286	1.215699539	0.235295936	7.25E-07
TraesCS1B02G190000	root-tip	78	188	1.215606666	0.20401288	1.91E-08
TraesCS6A02G146900	root-tip	207	502	1.215360533	0.21686778	1.06E-07
TraesCS7B02G006600	root-tip	1	8	1.215278146	0.950020306	0.018950762
TraesCS5D02G470300	root-tip	1	9	1.215045541	0.857340141	0.016727025
TraesCS7A02G293300LC	root-tip	22	76	1.215016993	0.646636402	0.008384883
TraesCS4B02G265100	root-tip	482	1207	1.214670278	0.28390582	1.90E-05
TraesCS1A02G082000	root-tip	140	345	1.214413272	0.255887158	3.74E-06
TraesCS7D02G044500	root-tip	68	251	1.213251339	0.688430529	0.010284335
TraesCS2A02G349100	root-tip	68	170	1.2131805	0.271407479	9.99E-06
TraesCS5B02G124900	root-tip	7	28	1.212681404	0.745784936	0.012721811
TraesCS3D02G138100	root-tip	17	201	1.210804928	1.182246793	0.019061893
TraesCS1B02G053800	root-tip	2	14	1.210192548	0.868036863	0.017213931
TraesCS5D02G186700	root-tip	14	41	1.208866895	0.521604434	0.003573646
TraesCS1A02G403300	root-tip	2	9	1.2072163	0.847243924	0.016742957
TraesCS6A02G225300	root-tip	4	30	1.206811429	1.000949106	0.019921932
TraesCS7A02G255600	root-tip	302	724	1.206687172	0.200172961	1.26E-08
TraesCS7D02G003600	root-tip	7	28	1.205439398	0.72694088	0.012215208
TraesCS6D02G271900	root-tip	0	5	1.205259761	1.036824538	0.020210181
TraesCS5A02G262200	root-tip	4	19	1.204882831	0.808485918	0.015490297
TraesCS4D02G096400	root-tip	243	587	1.204059898	0.225612705	3.31E-07
TraesCS5D02G172900	root-tip	10	27	1.203980561	0.394118505	0.00064739
TraesCS3A02G102200	root-tip	42	106	1.202932616	0.296932864	3.87E-05
TraesCS5D02G367700	root-tip	23	65	1.201793716	0.46894469	0.002091538
TraesCS7B02G065200	root-tip	4	22	1.201382438	0.8444992	0.016881506
TraesCS5D02G536400	root-tip	34	105	1.200864756	0.539795789	0.004319802
TraesCS4D02G102600	root-tip	0	9	1.200818344	1.310007386	0.016918103
TraesCS3D02G436100	root-tip	9	24	1.199803782	0.407460826	0.000847251
TraesCS2A02G331700	root-tip	118	279	1.19961409	0.169484392	2.82E-11
TraesCS3D02G148500	root-tip	190	461	1.199383196	0.250295587	2.95E-06
TraesCS3B02G351100	root-tip	74	175	1.198634089	0.180840408	4.41E-10
TraesCS3B02G563100	root-tip	113	309	1.197823634	0.422560699	0.001095288
TraesCS7D02G293100	root-tip	8	22	1.197421422	0.410664579	0.000901338
TraesCS2B02G333600	root-tip	148	369	1.197167885	0.289844391	2.91E-05
TraesCS6B02G286300	root-tip	2	10	1.19642205	0.655768144	0.009343873
TraesCS6D02G397800	root-tip	1	11	1.196356871	0.985945154	0.02027874
TraesCS5B02G049800	root-tip	2	10	1.196184172	0.753773285	0.013688863
TraesCS3D02G256000	root-tip	3	15	1.195676803	0.748467113	0.013494741
TraesCS3D02G262200	root-tip	105	253	1.195396989	0.232801061	7.43E-07
TraesCS3B02G513500	root-tip	156	385	1.19490756	0.279043903	1.75E-05
TraesCS4A02G136600	root-tip	181	562	1.1945424	0.562651257	0.005326032
TraesCS5B02G274500LC	root-tip	3	15	1.193971791	0.75720247	0.013926137
TraesCS6B02G175100	root-tip	212	503	1.193924881	0.199752465	1.51E-08
TraesCS7A02G364900	root-tip	56	179	1.193868833	0.580833951	0.006077202
TraesCS6D02G304900	root-tip	78	183	1.19331172	0.169764068	3.68E-11
TraesCS2A02G178200	root-tip	46	153	1.192944187	0.627487818	0.008118661
TraesCS5B02G077400	root-tip	47	116	1.19279683	0.284035935	2.29E-05
TraesCS2B02G423800	root-tip	4	15	1.192325189	0.63610008	0.008534567
TraesCS2A02G518000	root-tip	0	4	1.1912894	1.298367467	0.017403409
TraesCS6A02G316700	root-tip	185	446	1.19105243	0.23819862	1.25E-06
TraesCS6A02G345000	root-tip	79	210	1.18949763	0.391510683	0.000659079
TraesCS1B02G196600	root-tip	57	148	1.189357181	0.354671924	0.000291889
TraesCS5A02G008700	root-tip	6	26	1.189272996	0.798326178	0.015773529
TraesCS6D02G009700	root-tip	129	331	1.188848786	0.351355233	0.000269058
TraesCS4A02G395100	root-tip	0	2	1.188694122	1.315250266	0.017079307
TraesCS5B02G215900	root-tip	45	113	1.188662937	0.324423938	0.000120067
TraesCS3D02G093700	root-tip	691	1957	1.187454169	0.477389423	0.002447586
TraesCS1D02G421100	root-tip	56	156	1.185423818	0.442459277	0.001573396
TraesCS3D02G066300	root-tip	8	26	1.18527528	0.598536881	0.006989603
TraesCS6B02G327200	root-tip	407	1026	1.184810798	0.325413215	0.000126795
TraesCS7D02G422400	root-tip	9	31	1.18430505	0.619667373	0.007994775
TraesCS5D02G201400	root-tip	5	18	1.183480104	0.677604113	0.010755484
TraesCS4A02G080600	root-tip	25	67	1.183354581	0.403512042	0.000852879
TraesCS7D02G254000	root-tip	457	1058	1.182854292	0.146191203	2.38E-14
TraesCS7B02G116000	root-tip	18	50	1.182102153	0.448350681	0.001737827
TraesCS3A02G406800	root-tip	65	162	1.181907414	0.314272833	8.88E-05
TraesCS5D02G441600	root-tip	127	341	1.181771507	0.413576766	0.001020584
TraesCS7D02G418600	root-tip	14	39	1.181700663	0.402621763	0.000847231
TraesCS5B02G260200	root-tip	2	13	1.181195486	0.843836458	0.017837324
TraesCS4A02G191100LC	root-tip	3	12	1.180977587	0.678448986	0.01088005
TraesCS3B02G209700	root-tip	1124	3031	1.180250448	0.426015735	0.001256179
TraesCS2A02G230400	root-tip	2	14	1.179929638	0.859600706	0.018438561
TraesCS7A02G546000	root-tip	3	16	1.17862925	0.776569935	0.015394597
TraesCS2A02G177900	root-tip	79	228	1.178296528	0.503333717	0.003379532
TraesCS1D02G301100	root-tip	7	24	1.177836666	0.603614589	0.00741362
TraesCS4A02G450100	root-tip	10	38	1.177680961	0.707777323	0.012387744
TraesCS1D02G279000	root-tip	10	29	1.177052782	0.477376112	0.002564218
TraesCS4A02G216100	root-tip	249	601	1.175675269	0.261092705	7.50E-06
TraesCS5B02G211000	root-tip	21	64	1.175448509	0.540874962	0.004792165
TraesCS3D02G394800	root-tip	2	13	1.175224861	0.888684949	0.01950707
TraesCS3A02G184900	root-tip	28	82	1.174976784	0.506886252	0.003544733
TraesCS6B02G205900	root-tip	4	35	1.174523052	1.035817469	0.021582112
TraesCS4A02G110600	root-tip	9	27	1.174130981	0.450885471	0.001862091
TraesCS1D02G352600	root-tip	4	19	1.173546925	0.75135624	0.014493605
TraesCS1D02G034600	root-tip	62	152	1.173481915	0.299116465	5.27E-05
TraesCS4B02G061500	root-tip	7	20	1.173263823	0.458429833	0.002071436
TraesCS5B02G172200	root-tip	5	31	1.173181341	0.911895561	0.020197012
TraesCS1B02G141400	root-tip	1	7	1.172781314	0.945053007	0.020896639
TraesCS5D02G328100	root-tip	57	140	1.171915692	0.295849876	4.62E-05
TraesCS4A02G053800	root-tip	11	32	1.171033384	0.528983359	0.004402921
TraesCS7B02G310900	root-tip	48	125	1.170503206	0.380307785	0.000580117
TraesCS6A02G365300	root-tip	390	911	1.16954373	0.203150217	3.86E-08
TraesCS6A02G393500	root-tip	18	69	1.169407385	0.74448834	0.014378464
TraesCSU02G144600LC	root-tip	4	18	1.169282966	0.747259846	0.014493605
TraesCS2B02G501000	root-tip	13	82	1.169147617	0.975726776	0.021488465
TraesCS4B02G452200LC	root-tip	0	6	1.168851777	1.19124867	0.020292465
TraesCS5B02G358300	root-tip	5	17	1.168615647	0.566850632	0.006036178
TraesCS7B02G277700	root-tip	155	358	1.167950717	0.163391928	1.48E-11
TraesCS3B02G214700	root-tip	46	143	1.167616873	0.579434537	0.006582256
TraesCS4D02G053700	root-tip	273	644	1.166728204	0.22764858	6.60E-07
TraesCS4D02G003600	root-tip	0	5	1.165754854	0.953718047	0.02138584
TraesCS5B02G145900	root-tip	8	55	1.163577214	0.998398204	0.021974895
TraesCS2B02G266600	root-tip	64	153	1.162918334	0.275119645	1.86E-05
TraesCS7A02G074700	root-tip	245	561	1.162698354	0.164217449	2.16E-11
TraesCS7A02G528600	root-tip	65	159	1.162603704	0.296394046	5.09E-05
TraesCS5A02G540300	root-tip	41	109	1.162543659	0.411016964	0.001068588
TraesCS5A02G263400	root-tip	2	12	1.162362198	0.821691547	0.017971148
TraesCS7B02G484900	root-tip	0	7	1.161568145	1.243000898
TraesCS2D02G058400	root-tip	61	155	1.161284791	0.345814417	0.000271016
TraesCS1D02G427800LC	root-tip	80	190	1.161123234	0.228193171	7.44E-07
TraesCS4B02G184000	root-tip	96	224	1.160360205	0.206288935	6.75E-08
TraesCS4A02G419700	root-tip	31	94	1.160188262	0.536597777	0.004911568
TraesCS4B02G213800	root-tip	0	2	1.160092427	1.300852679	0.018093564
TraesCS3A02G116300	root-tip	144	345	1.15970796	0.275338269	1.91E-05
TraesCS6B02G398100	root-tip	35	130	1.159202351	0.710219325	0.013230427
TraesCS1A02G272000	root-tip	98	251	1.159135077	0.372446744	0.0005245
TraesCS4A02G405900	root-tip	25	64	1.158450907	0.370293772	0.000502594
TraesCS1D02G227600	root-tip	37	133	1.158298308	0.689498496	0.012259976
TraesCS7A02G391000	root-tip	161	496	1.158247421	0.571018451	0.006432523
TraesCS5B02G561400	root-tip	8	36	1.157800397	0.786181293	0.016765361
TraesCS5D02G140600	root-tip	27	85	1.157459145	0.580285648	0.006852132
TraesCS6B02G015100	root-tip	281	683	1.157393638	0.295195372	5.02E-05
TraesCS2A02G449800	root-tip	8	52	1.155518305	0.946183338	0.02177823
TraesCS4B02G281800	root-tip	3	38	1.155503962	1.170560494	0.021145364
TraesCS5A02G385000	root-tip	0	7	1.154716933	1.097477067	0.02218789
TraesCS7D02G520200	root-tip	17	55	1.152713189	0.60867733	0.008396493
TraesCS5D02G094400	root-tip	393	989	1.151827373	0.354758492	0.00036155
TraesCS1A02G084900	root-tip	36	98	1.151807334	0.447140933	0.001962807
TraesCS2B02G029100	root-tip	0	2	1.151650227	1.314732959	0.017920397
TraesCS2D02G204700	root-tip	153	416	1.151144446	0.449142667	0.002023379
TraesCS1D02G084200	root-tip	36	99	1.151072534	0.450791851	0.002069507
TraesCS5D02G311200	root-tip	0	4	1.150622555	1.26709067	0.019212668
TraesCS5B02G408400	root-tip	301	696	1.15027083	0.21168473	1.57E-07
TraesCS1D02G371400	root-tip	27	69	1.150192225	0.366564232	0.000482249
TraesCS2B02G414800	root-tip	192	461	1.149942184	0.282584073	2.99E-05
TraesCSU02G131900	root-tip	315	765	1.149831854	0.303933431	7.52E-05
TraesCS2A02G063000	root-tip	0	5	1.149308669	1.049336482	0.022774485
TraesCS2D02G066800	root-tip	5	17	1.148734166	0.664537152	0.011344441
TraesCS5A02G440000	root-tip	1	10	1.148731639	1.048456764	0.022789193
TraesCS4D02G201200	root-tip	15	44	1.148582945	0.481210844	0.003023454
TraesCS4A02G456900LC	root-tip	132	337	1.148519964	0.379875447	0.000643964
TraesCS4A02G122700	root-tip	2	53	1.14826827	1.3800918	0.016238857
TraesCS2D02G428400	root-tip	1	7	1.147973686	1.020956574	0.022830776
TraesCS7B02G399700LC	root-tip	5	18	1.147179338	0.680630537	0.012248122
TraesCS2B02G404700	root-tip	0	9	1.146144663	1.184837034	0.021192037
TraesCS3A02G289000	root-tip	39	96	1.145273893	0.342561907	0.000272394
TraesCS2A02G165600	root-tip	5	24	1.14495999	0.781737116	0.017188422
TraesCS2B02G182900	root-tip	321	803	1.144555786	0.351954038	0.000351516
TraesCS3A02G093500	root-tip	56	158	1.144462941	0.490770499	0.003410992
TraesCS5D02G244900	root-tip	2	12	1.143832548	0.83685645	0.01950707
TraesCS2B02G451700	root-tip	14	35	1.14323712	0.390806424	0.00082294
TraesCS5B02G549500	root-tip	142	355	1.143068768	0.355878849	0.000390547
TraesCS5D02G441700	root-tip	52	155	1.142623988	0.545029195	0.005632842
TraesCS1A02G204200	root-tip	80	182	1.14242321	0.166215046	6.66E-11
TraesCS5D02G441000	root-tip	180	471	1.141324353	0.415928633	0.001284286
TraesCS7B02G045700	root-tip	2	10	1.141145813	0.747345592	0.01577763
TraesCS7A02G427000	root-tip	14	35	1.140936502	0.404534718	0.00106218
TraesCS5D02G225700LC	root-tip	242	555	1.140565429	0.198399547	3.28E-08
TraesCS5B02G102200	root-tip	97	244	1.13856024	0.371209605	0.000568006
TraesCS6B02G015300	root-tip	194	510	1.138530468	0.418232715	0.001352713
TraesCS1D02G187200	root-tip	72	175	1.138036102	0.312098248	0.000109798
TraesCS2B02G285400LC	root-tip	6	20	1.137409405	0.66901613	0.012034461
TraesCS6B02G117300	root-tip	12	36	1.137303326	0.539254635	0.005504781
TraesCS5A02G498900	root-tip	551	1250	1.137173378	0.182043007	2.44E-09
TraesCS5A02G077400	root-tip	126	344	1.136936646	0.464963802	0.002630726
TraesCS5D02G135500	root-tip	39	101	1.136866658	0.39343876	0.000888093
TraesCS2D02G116600	root-tip	154	405	1.136466562	0.427227459	0.001575845
TraesCS1D02G428200	root-tip	7	33	1.136245374	0.794492504	0.018232321
TraesCS5A02G143800	root-tip	37	89	1.135498572	0.289380759	4.58E-05
TraesCS1B02G100300	root-tip	3	11	1.135200893	0.691943803	0.013312134
TraesCS7D02G512800	root-tip	70	180	1.134924842	0.389943072	0.000845592
TraesCS1B02G229400	root-tip	381	861	1.134889096	0.175274701	6.69E-10
TraesCS2D02G314900	root-tip	75	170	1.134533081	0.17570049	7.37E-10
TraesCS5D02G387000	root-tip	400	910	1.132954528	0.199580945	4.43E-08
TraesCS6A02G405700	root-tip	1862	4314	1.132674483	0.237613525	2.31E-06
TraesCS5D02G516700	root-tip	4	12	1.132473917	0.612086836	0.009219013
TraesCS3A02G132700	root-tip	8	22	1.132189759	0.449851723	0.002228522
TraesCS5A02G377000	root-tip	333	766	1.132026922	0.220206817	5.03E-07
TraesCS3D02G116400	root-tip	390	985	1.131719733	0.374664973	0.00063063
TraesCS4D02G136600	root-tip	56	132	1.13163493	0.254717286	7.60E-06
TraesCS2A02G109600	root-tip	6	21	1.131523484	0.617256959	0.009507866
TraesCS4D02G263100	root-tip	145	329	1.130118718	0.194219463	2.17E-08
TraesCS7B02G101500	root-tip	204	499	1.129302587	0.333022397	0.000229596
TraesCS2A02G163300	root-tip	6	19	1.128584672	0.559169413	0.006593268
TraesCS3D02G118200	root-tip	107	249	1.128575257	0.255636319	8.28E-06
TraesCS3B02G297400	root-tip	23	67	1.128466224	0.536794822	0.00557496
TraesCS4A02G117100	root-tip	143	350	1.128387413	0.331332066	0.000219765
TraesCS1B02G096900	root-tip	28	75	1.128159234	0.448274394	0.002222831
TraesCS6D02G259900	root-tip	36	108	1.127697834	0.544482196	0.005952817
TraesCS1B02G380700	root-tip	2	11	1.127013518	0.795505733	0.018803975
TraesCS4A02G029100	root-tip	213	495	1.126997546	0.252643726	7.01E-06
TraesCS2A02G052500	root-tip	0	6	1.125483075	1.08239693	0.023647612
TraesCS2B02G118700	root-tip	15	49	1.125126649	0.612506429	0.009474373
TraesCS6D02G113500	root-tip	39	110	1.124866966	0.497720044	0.003960004
TraesCS3D02G255900	root-tip	41	98	1.124543957	0.298637059	7.32E-05
TraesCS6B02G371200	root-tip	56	131	1.12320792	0.25165993	6.83E-06
TraesCS5A02G049000	root-tip	18	61	1.123004943	0.630783184	0.010542022
TraesCS3A02G213100	root-tip	431	982	1.122827902	0.213352383	2.83E-07
TraesCS4D02G071200	root-tip	32	102	1.122596975	0.591609754	0.008434628
TraesCS4B02G096000	root-tip	0	4	1.122582746	1.25474475	0.020266419
TraesCS1D02G368200	root-tip	9	25	1.122278045	0.480388242	0.003352797
TraesCS2B02G474600	root-tip	0	9	1.121540592	1.186248444	0.022008811
TraesCS6B02G143800	root-tip	51	119	1.12150591	0.225735807	9.69E-07
TraesCS2D02G404600	root-tip	5	19	1.121381121	0.639168135	0.011026818
TraesCS6D02G136200	root-tip	318	735	1.121350429	0.249515286	6.03E-06
TraesCS4A02G476300	root-tip	3	16	1.120670147	0.872142515	0.021995877
TraesCS4D02G006600	root-tip	0	4	1.12047778	1.244497552	0.020620197
TraesCS2D02G414800	root-tip	4	58	1.120374295	1.211308081	0.021469164
TraesCS6A02G147600	root-tip	12	42	1.12016716	0.689713911	0.013822675
TraesCS7B02G129000	root-tip	20	51	1.119892118	0.380089805	0.000750913
TraesCS4D02G223900	root-tip	83	193	1.118875723	0.253442415	7.93E-06
TraesCS6B02G288700	root-tip	16	47	1.118569736	0.531332914	0.005549359
TraesCS3B02G151300	root-tip	37	104	1.118552403	0.489066607	0.00373529
TraesCS1D02G190800	root-tip	7	29	1.118519786	0.740369129	0.016595623
TraesCS5A02G081900	root-tip	1	6	1.118476257	0.835438216	0.020896639
TraesCS1B02G035400	root-tip	5	18	1.118196603	0.63924329	0.011144598
TraesCS1D02G168700	root-tip	3	16	1.117436321	0.824845616	0.02052344
TraesCS6A02G306400	root-tip	153	344	1.116716963	0.18643822	8.10E-09
TraesCS2D02G150500	root-tip	19	47	1.115286527	0.299137195	7.95E-05
TraesCS6B02G150300	root-tip	162	372	1.114190985	0.244954303	4.80E-06
TraesCS4D02G342400	root-tip	2	22	1.113942648	1.027475996	0.024553639
TraesCS1A02G374200	root-tip	1019	2346	1.113783259	0.248512202	6.07E-06
TraesCS7D02G220600	root-tip	0	9	1.113747545	1.266532358	0.020178583
TraesCS5A02G413700	root-tip	13	40	1.113640514	0.567543424	0.007401898
TraesCS4B02G347700	root-tip	239	529	1.113616469	0.156721484	1.22E-11
TraesCS2D02G345700	root-tip	0	7	1.112387013	1.491443393
TraesCS5A02G171800	root-tip	157	410	1.112359555	0.434157973	0.001968533
TraesCS5A02G452700	root-tip	0	6	1.112349069	0.97465406	0.024496918
TraesCS3B02G099700	root-tip	9	63	1.111988718	1.001550838	0.024629658
TraesCS6B02G256300	root-tip	38	103	1.111211814	0.448344159	0.00240211
TraesCS7A02G188900	root-tip	95	245	1.110620675	0.419567827	0.001589806
TraesCS7B02G328400	root-tip	285	664	1.110606088	0.270056557	2.21E-05
TraesCS3B02G108200	root-tip	219	489	1.110234931	0.174227688	9.73E-10
TraesCS1D02G177700	root-tip	139	339	1.110091827	0.338532869	0.000300898
TraesCS7A02G206400	root-tip	17	43	1.109894582	0.364709391	0.000575927
TraesCS4B02G258000	root-tip	189	452	1.109836726	0.313290493	0.000138289
TraesCS2A02G148200	root-tip	37	106	1.10911057	0.532105352	0.005795258
TraesCS2A02G168200	root-tip	9	25	1.109043808	0.496816664	0.004214647
TraesCS2D02G415900	root-tip	104	290	1.108710098	0.49794547	0.004261069
TraesCS3A02G275600	root-tip	37	99	1.108641942	0.463613011	0.002938026
TraesCS3A02G231900	root-tip	72	171	1.107132478	0.299767231	8.66E-05
TraesCS7A02G530500	root-tip	0	14	1.106810341	1.276349883
TraesCS2A02G134500	root-tip	33	126	1.105086406	0.729081406	0.016707114
TraesCS2B02G216400	root-tip	0	2	1.103941851	1.264638689	0.02048405
TraesCS4B02G185500	root-tip	39	96	1.1038697	0.347636941	0.000399312
TraesCS6A02G238500	root-tip	93	214	1.103764839	0.243582036	4.83E-06
TraesCS2B02G205000	root-tip	102	268	1.103121937	0.446132697	0.002419021
TraesCS3A02G093600	root-tip	209	517	1.102516228	0.369563504	0.000662645
TraesCS6B02G252900	root-tip	0	9	1.102470586	1.189386427	0.022628232
TraesCS5A02G454900	root-tip	1	5	1.101954993	0.93705195	0.02461042
TraesCS3D02G506300	root-tip	5	23	1.101322577	0.756515481	0.018337141
TraesCS1B02G177900	root-tip	54	144	1.101223784	0.456905787	0.00280486
TraesCS5B02G591700LC	root-tip	6	24	1.10117354	0.718424183	0.01631533
TraesCS1D02G147800	root-tip	3	14	1.101169735	0.707879453	0.01570064
TraesCS5A02G388900	root-tip	221	521	1.100935209	0.301486133	9.67E-05
TraesCS3A02G292500	root-tip	1	7	1.099959106	0.826972081	0.021622958
TraesCS4A02G061900	root-tip	186	433	1.099696971	0.284153519	4.81E-05
TraesCS2A02G463200	root-tip	441	1021	1.099485859	0.271860614	2.67E-05
TraesCS3A02G458400	root-tip	1879	4283	1.099378919	0.245989866	5.94E-06
TraesCS3B02G126400	root-tip	148	349	1.098615196	0.305402592	0.000113131
TraesCS5B02G240100	root-tip	16	57	1.097964965	0.692934623	0.015001097
TraesCS4B02G182000	root-tip	12	61	1.097914486	0.866975582	0.023191473
TraesCS5B02G435300	root-tip	3	16	1.097862001	0.766515631	0.019061893
TraesCS1A02G312800	root-tip	47	109	1.097621074	0.244141173	5.34E-06
TraesCS4D02G265000	root-tip	649	1514	1.097109611	0.287969063	5.82E-05
TraesCS2D02G048300LC	root-tip	39	109	1.09710326	0.512320811	0.005127864
TraesCS4D02G227700	root-tip	210	508	1.095807459	0.346179076	0.000403509
TraesCS5A02G335500	root-tip	154	349	1.095415038	0.236972752	3.30E-06
TraesCS3D02G080700	root-tip	115	259	1.095064014	0.23821045	3.62E-06
TraesCS2A02G199300	root-tip	184	428	1.094421809	0.283611787	4.89E-05
TraesCS2A02G105900	root-tip	135	311	1.09390444	0.260422397	1.53E-05
TraesCS5A02G109300	root-tip	0	2	1.093408284	1.259011003	0.020955292
TraesCS1A02G195900	root-tip	34	85	1.093192758	0.367404767	0.000666521
TraesCS2D02G302800	root-tip	0	2	1.092256963	1.261872881	0.020897361
TraesCS3A02G347600	root-tip	172	372	1.092100572	0.123175278	2.69E-17
TraesCS5B02G098900	root-tip	102	280	1.091823445	0.498901705	0.004611014
TraesCS1A02G406500	root-tip	1	11	1.091617459	0.971239247	0.025589484
TraesCS4A02G235600	root-tip	45	103	1.091268054	0.241212927	4.69E-06
TraesCS3B02G524500	root-tip	147	510	1.091240352	0.683603087	0.014830362
TraesCS6D02G234100	root-tip	33	78	1.089985153	0.314406422	0.000164738
TraesCS6B02G254200	root-tip	0	8	1.089664325	1.253421719	0.021200973
TraesCS5B02G442700	root-tip	11	53	1.089428526	0.844916694	0.022970668
TraesCS2B02G138500	root-tip	147	387	1.088973724	0.451949254	0.002792698
TraesCS3B02G099900	root-tip	0	8	1.088662029	1.253664921	0.021220364
TraesCS6D02G033100	root-tip	335	768	1.088433077	0.270234833	2.69E-05
TraesCS2D02G406900	root-tip	0	2	1.08794791	1.256436393	0.021161695
TraesCS1D02G340500	root-tip	137	310	1.087840882	0.243405992	5.61E-06
TraesCS4A02G176100	root-tip	74	166	1.087785351	0.220173061	8.91E-07
TraesCS6D02G034400LC	root-tip	9	28	1.086980154	0.576184756	0.008730987
TraesCS4B02G251100	root-tip	387	876	1.08675581	0.244001701	5.91E-06
TraesCS6A02G145100	root-tip	105	244	1.086450226	0.2902873	6.95E-05
TraesCS5D02G504900	root-tip	0	2	1.086338421	1.25960938	0.021113487
TraesCS5D02G379200	root-tip	371	1716	1.085663044	0.844970539	0.023198494
TraesCS5A02G365700	root-tip	11	42	1.084915929	0.724930966	0.017521677
TraesCS3D02G355900	root-tip	301	700	1.084578636	0.293834352	8.08E-05
TraesCS3D02G299600	root-tip	296	660	1.084002183	0.221523161	1.06E-06
TraesCS5B02G301300LC	root-tip	6	18	1.082996395	0.583383313	0.009308294
TraesCS5B02G272900	root-tip	3	14	1.082990321	0.762664925	0.019698226
TraesCS7D02G192900	root-tip	23	68	1.082302938	0.553670035	0.007591823
TraesCS1B02G045300	root-tip	10	34	1.082268851	0.635682617	0.012424457
TraesCS4B02G015900	root-tip	28	68	1.081900877	0.361482776	0.000625609
TraesCS4B02G381600	root-tip	18	74	1.081885013	0.782413113	0.020782161
TraesCS7D02G337800	root-tip	795	1713	1.081216622	0.138309877	7.10E-14
TraesCS7A02G509200	root-tip	37	88	1.080613766	0.336600677	0.000345241
TraesCS6D02G346500	root-tip	12	61	1.08011331	0.861492839	0.024145102
TraesCS1D02G163900	root-tip	7	26	1.079837888	0.694168435	0.016037968
TraesCS2A02G498300	root-tip	18	56	1.079337786	0.60713699	0.010820144
TraesCS2B02G264000	root-tip	1	10	1.078176287	1.034972263
TraesCSU02G106100	root-tip	18	44	1.077858494	0.375652807	0.000865746
TraesCS4D02G016300	root-tip	152	366	1.077237272	0.351032734	0.000509933
TraesCS7D02G009400	root-tip	659	1710	1.076520384	0.446869856	0.0027785
TraesCS2B02G470700	root-tip	17	48	1.076264821	0.523193799	0.006148332
TraesCS3D02G098700	root-tip	1	8	1.0756803	1.032833195	0.026498249
TraesCS6D02G207300	root-tip	2	11	1.075462105	0.810600562	0.022488656
TraesCS3D02G359300	root-tip	257	569	1.074931939	0.223992212	1.47E-06
TraesCS5D02G247100	root-tip	12	31	1.074285727	0.415132356	0.001787349
TraesCS6D02G328100	root-tip	6	34	1.073642101	0.90663891
TraesCS1B02G267600	root-tip	2	13	1.07354715	0.893468767	0.025432385
TraesCS3A02G424600	root-tip	3	41	1.073227988	1.149965117	0.024660668
TraesCS4B02G024500	root-tip	264	608	1.073125676	0.286790592	6.65E-05
TraesCS2A02G178300	root-tip	29	89	1.073088283	0.586166407	0.009828925
TraesCS1D02G125800	root-tip	82	184	1.072581386	0.255900461	1.44E-05
TraesCS7A02G533000	root-tip	203	444	1.072504905	0.193530103	5.43E-08
TraesCS3A02G055500	root-tip	6	20	1.072292091	0.602046624	0.010794817
TraesCS3A02G329400	root-tip	2	10	1.07216887	0.851400269	0.024330335
TraesCS3B02G259000	root-tip	46	102	1.072103049	0.235292522	3.75E-06
TraesCS4B02G142000	root-tip	285	632	1.072074072	0.220433915	1.11E-06
TraesCS1D02G343300	root-tip	0	2	1.071875943	1.255624765	0.021601876
TraesCS3A02G397000	root-tip	13	38	1.071500276	0.531553822	0.006689831
TraesCS5D02G327900	root-tip	16	47	1.071436478	0.543723024	0.007354718
TraesCS5D02G176800	root-tip	44	125	1.071314829	0.530361247	0.006633688
TraesCS7A02G605900LC	root-tip	3	12	1.071301508	0.65242703	0.013933332
TraesCS1A02G097000	root-tip	1	6	1.071209276	0.867355741	0.024869337
TraesCS7A02G353500	root-tip	11	28	1.070578944	0.420539993	0.001984736
TraesCS2D02G186500	root-tip	33	112	1.070569107	0.667689326	0.014896078
TraesCS4B02G296600LC	root-tip	0	5	1.070464309	1.282474411	0.020774581
TraesCS5D02G378600	root-tip	157	436	1.070140567	0.514769596	0.005870552
TraesCS1A02G250500	root-tip	39	102	1.069225154	0.435785584	0.002474542
TraesCS1A02G317900	root-tip	184	425	1.069019467	0.299052905	0.000111438
TraesCS4B02G596400LC	root-tip	1	10	1.06890856	0.956578155	0.026833048
TraesCS5B02G435500	root-tip	122	326	1.068719197	0.476143488	0.004056794
TraesCS3D02G368700	root-tip	4	20	1.068704203	0.863299907	0.024899149
TraesCS4A02G364000	root-tip	1	8	1.068669668	1.051663493	0.026715513
TraesCS1D02G173800	root-tip	171	401	1.068537341	0.324123468	0.000260643
TraesCS1B02G211100	root-tip	0	5	1.068163085	1.127988657	0.025394451
TraesCS6B02G352800	root-tip	2	11	1.067894694	0.749785229	0.019919052
TraesCS2D02G349500	root-tip	128	306	1.067724785	0.356149933	0.000602254
TraesCS3D02G126500	root-tip	42	111	1.067471309	0.465166363	0.003615438
TraesCS2D02G331200	root-tip	98	225	1.06705178	0.28032287	5.29E-05
TraesCS3A02G280400	root-tip	17	51	1.066596176	0.5841851	0.009934424
TraesCS4B02G211500	root-tip	5	53	1.066416294	1.090014152	0.026252177
TraesCS4D02G257900	root-tip	295	664	1.066329626	0.259965682	1.90E-05
TraesCS7B02G198500	root-tip	17	54	1.066134491	0.601222823	0.010993126
TraesCS6A02G292000	root-tip	8	23	1.066098731	0.486997345	0.004588621
TraesCS4B02G070800	root-tip	33	83	1.066083647	0.383827213	0.001080819
TraesCS3A02G228100	root-tip	28	75	1.065881806	0.464097043	0.003599158
TraesCS5D02G096100	root-tip	10	35	1.06569307	0.694776676	0.016827426
TraesCS6B02G372600LC	root-tip	36	92	1.065449014	0.428075035	0.002279123
TraesCS5D02G228600	root-tip	206	532	1.065111009	0.445827125	0.002899372
TraesCS2B02G224300	root-tip	107	292	1.06462794	0.498332633	0.005174459
TraesCS4B02G043700	root-tip	3	11	1.064228626	0.611929751	0.011736886
TraesCS6D02G175100LC	root-tip	0	6	1.064004437	1.298117255
TraesCS6B02G185200	root-tip	0	2	1.06384459	1.247092851	0.022123317
TraesCS2A02G396200	root-tip	22	56	1.06344181	0.430404443	0.002379705
TraesCS2A02G024800	root-tip	4	20	1.063404829	0.881816834	0.025762845
TraesCS3A02G163900	root-tip	68	152	1.063335739	0.242781571	6.95E-06
TraesCS2D02G390600	root-tip	81	184	1.063257567	0.279990015	5.37E-05
TraesCS3A02G249400	root-tip	7	19	1.063205045	0.473107068	0.004024554
TraesCS1D02G133000LC	root-tip	1	7	1.06292837	0.871190192	0.02552173
TraesCS4B02G388200	root-tip	62	150	1.061977964	0.358108158	0.00065224
TraesCS2A02G274000	root-tip	30	67	1.061609398	0.259770209	1.95E-05
TraesCS3D02G072000	root-tip	59	147	1.060922911	0.399707516	0.001487099
TraesCS3B02G281000	root-tip	63	146	1.060491654	0.291384964	8.85E-05
TraesCS1D02G001600	root-tip	2	9	1.059627675	0.725215679	0.019061893
TraesCS5D02G242400	root-tip	28	66	1.058623008	0.324168608	0.000278583
TraesCS4D02G286500	root-tip	227	514	1.058370187	0.271420111	3.72E-05
TraesCS4A02G295600	root-tip	56	150	1.05808079	0.487403286	0.004777289
TraesCS3A02G170300	root-tip	241	514	1.05804286	0.152693952	2.19E-11
TraesCS5B02G402900	root-tip	75	168	1.058034412	0.258859091	1.92E-05
TraesCS6B02G326500	root-tip	164	395	1.057817556	0.367312343	0.000820282
TraesCS4D02G273000	root-tip	4	11	1.05745003	0.593598047	0.010872484
TraesCS2B02G252000	root-tip	6	24	1.057289274	0.691374413	0.017081512
TraesCS7D02G063500	root-tip	48	130	1.056545494	0.484571875	0.004675569
TraesCS4D02G362900	root-tip	11	31	1.056390448	0.505223424	0.005728153
TraesCS1A02G200000	root-tip	0	5	1.056284398	1.002332954	0.02771365
TraesCS4A02G113100	root-tip	44	108	1.056139754	0.394430442	0.001388552
TraesCS5D02G256700	root-tip	10	38	1.056050816	0.725338493	0.019283135
TraesCS3A02G004400LC	root-tip	177	391	1.055489887	0.238069234	5.47E-06
TraesCS2D02G324700	root-tip	129	290	1.05492107	0.270088218	3.60E-05
TraesCS6A02G519400LC	root-tip	1	6	1.053684837	0.964138463	0.027793397
TraesCS5A02G149700	root-tip	5	20	1.052868562	0.706449606	0.018322597
TraesCS1B02G305200	root-tip	29	69	1.05273618	0.365596186	0.00081606
TraesCS2B02G090300	root-tip	1	8	1.051503892	0.992689928	0.027992899
TraesCS1A02G155000	root-tip	1	5	1.050578723	0.931231637	0.02767667
TraesCS6D02G273500	root-tip	149	333	1.050240733	0.257919927	1.96E-05
TraesCS6D02G251500	root-tip	36	84	1.050022915	0.345318258	0.00052447
TraesCS5B02G490400LC	root-tip	18	54	1.048710192	0.552761277	0.008652266
TraesCS5A02G321300	root-tip	62	138	1.048439904	0.256519052	1.86E-05
TraesCS7D02G085200	root-tip	23	120	1.047755314	0.89139855	0.027115981
TraesCS3D02G194700	root-tip	1	5	1.046545414	0.862802316	0.026343393
TraesCS2D02G288900	root-tip	89	199	1.046353025	0.251785013	1.45E-05
TraesCS4A02G311000	root-tip	3	13	1.045244319	0.799391966	0.023979633
TraesCS2D02G153100	root-tip	123	303	1.044984841	0.401277278	0.001672796
TraesCS7D02G357400	root-tip	107	274	1.044949349	0.440785084	0.002995739
TraesCS2B02G270600	root-tip	64	139	1.044692927	0.194508498	1.01E-07
TraesCS3B02G395800	root-tip	0	2	1.044438227	1.277647448	0.021529366
TraesCS1D02G187500	root-tip	213	463	1.043527847	0.21930925	1.45E-06
TraesCS2D02G016700	root-tip	1	13	1.043250324	1.127167602	0.026468781
TraesCS2B02G096000	root-tip	58	130	1.043137413	0.276646394	5.48E-05
TraesCS1D02G421400	root-tip	1	7	1.042734426	0.930795035	0.028116179
TraesCS3A02G492100	root-tip	113	256	1.042481412	0.290133388	9.73E-05
TraesCS6A02G339200	root-tip	22	74	1.042218594	0.66984674	0.016594225
TraesCS1B02G432700	root-tip	7	29	1.042036878	0.770595868	0.022774485
TraesCS3B02G135400	root-tip	130	282	1.041913263	0.214066244	9.15E-07
TraesCS3D02G227200	root-tip	9	34	1.04117786	0.737838883	0.020977196
TraesCS7B02G445300	root-tip	46	106	1.041149742	0.323127505	0.000304143
TraesCS2B02G271700	root-tip	503	1087	1.041080977	0.206692382	4.46E-07
TraesCS7B02G486000	root-tip	7	33	1.04081879	0.803652649	0.024497212
TraesCS1B02G096600	root-tip	74	255	1.040288469	0.684753818	0.017668847
TraesCS2B02G592000	root-tip	342	715	1.040172558	0.127727232	4.15E-15
TraesCS3B02G174400	root-tip	0	2	1.040000578	1.236153992	0.023177058
TraesCS2D02G451100	root-tip	154	343	1.039110314	0.264166058	3.06E-05
TraesCS1A02G188900	root-tip	221	467	1.037959576	0.161812481	4.03E-10
TraesCS7B02G266600	root-tip	122	266	1.037612003	0.236340462	5.89E-06
TraesCS7D02G520300	root-tip	149	323	1.037337581	0.223946839	2.32E-06
TraesCS2D02G225600	root-tip	19	91	1.037327948	0.847273014	0.026468781
TraesCS1B02G261100	root-tip	35	89	1.037178247	0.450778486	0.003535641
TraesCS2B02G404300	root-tip	29	66	1.036051146	0.328179604	0.000367009
TraesCS2D02G170800	root-tip	0	2	1.035823355	1.239243016	0.023177058
TraesCS7D02G228100	root-tip	0	3	1.035616171	1.281260705	0.02159196
TraesCS5D02G558700	root-tip	1	8	1.035343653	0.817183228	0.025432385
TraesCS4B02G339400	root-tip	1	8	1.034525829	0.919337813	0.028497457
TraesCS1A02G134000	root-tip	57	133	1.034411807	0.325111262	0.000340858
TraesCS3D02G246900	root-tip	60	137	1.033694873	0.325159552	0.000343095
TraesCS6A02G354400	root-tip	3	15	1.033192614	0.846672443	0.026760263
TraesCS2D02G430700	root-tip	235	498	1.032134215	0.171618773	3.53E-09
TraesCS3D02G134200	root-tip	55	148	1.031871225	0.505727221	0.006389334
TraesCS2A02G296400	root-tip	7	31	1.031636966	0.773101935	0.023606127
TraesCS3A02G100600	root-tip	58	151	1.031464758	0.462742407	0.00418527
TraesCS2D02G163300	root-tip	639	1515	1.030760268	0.367467542	0.000967095
TraesCS2B02G422700	root-tip	125	266	1.030303228	0.187812161	5.22E-08
TraesCS2A02G291900	root-tip	64	152	1.029961257	0.354649033	0.000736094
TraesCS5A02G288600	root-tip	2	11	1.027887737	0.935681397	0.029192066
TraesCS1A02G029900	root-tip	0	6	1.027150813	1.051569147	0.028846356
TraesCS1A02G365600LC	root-tip	149	315	1.026948961	0.172262049	4.48E-09
TraesCS2B02G036800	root-tip	9	49	1.026851532	0.885187982	0.028329977
TraesCSU02G113900	root-tip	16	48	1.02657639	0.580977006	0.011350666
TraesCS5B02G410400	root-tip	250	531	1.026447481	0.188372329	6.05E-08
TraesCS2B02G507500	root-tip	1	12	1.026115584	0.98965814	0.029551892
TraesCS3D02G203200	root-tip	7	27	1.025889914	0.728699544	0.021447267
TraesCS6D02G331800	root-tip	47	106	1.025810909	0.288670451	0.000104881
TraesCS3D02G332500	root-tip	5	16	1.024770644	0.574327297	0.01099263
TraesCS5B02G368200	root-tip	2	25	1.02433808	1.070164993
TraesCS1B02G197000	root-tip	137	320	1.023806983	0.34975355	0.000681147
TraesCS5A02G071400	root-tip	48	103	1.023381822	0.220297394	2.05E-06
TraesCS1B02G221300	root-tip	13	52	1.022893706	0.753860015	0.023173298
TraesCS7B02G093700	root-tip	118	304	1.022568364	0.467147874	0.00456716
TraesCS6B02G301200	root-tip	16	44	1.021822022	0.519443421	0.007492329
TraesCS4A02G072100	root-tip	153	332	1.021361688	0.229778386	4.43E-06
TraesCS2A02G431100	root-tip	39	100	1.021106679	0.434492371	0.00312726
TraesCS6B02G296300	root-tip	105	233	1.021079586	0.27621675	6.52E-05
TraesCS4A02G445800	root-tip	61	144	1.019925685	0.362587792	0.000931823
TraesCS1A02G300300	root-tip	1	7	1.019874043	1.000812363	0.029889931
TraesCS1B02G436700	root-tip	1	8	1.019479168	0.915879032	0.029522288
TraesCS5D02G117100	root-tip	2	8	1.019426721	0.722465526	0.021488465
TraesCS7A02G009800	root-tip	1780	3792	1.019102452	0.208077146	6.99E-07
TraesCS3D02G439400	root-tip	7	25	1.019058894	0.64536618	0.016238857
TraesCS6B02G351600	root-tip	34	119	1.018979976	0.688119662	0.019265897
TraesCS5D02G222400	root-tip	3	14	1.018882847	0.855640236	0.028048538
TraesCS3A02G302400	root-tip	290	627	1.018630528	0.237014947	7.57E-06
TraesCS1A02G156100	root-tip	11	27	1.016997183	0.394159315	0.001737827
TraesCS6A02G312400	root-tip	138	305	1.016386553	0.276529342	6.89E-05
TraesCS1A02G103900	root-tip	176	405	1.016183599	0.33163739	0.000464144
TraesCS5B02G228800	root-tip	0	8	1.015847411	1.354796337
TraesCS5A02G169500	root-tip	6	34	1.015845961	0.871987887	0.028762937
TraesCS7B02G030400	root-tip	71	158	1.015674234	0.277615167	7.26E-05
TraesCS1A02G366000	root-tip	0	3	1.015591115	1.298354872
TraesCS2B02G218800	root-tip	9	35	1.015446233	0.750047843	0.023453538
TraesCS4B02G371000LC	root-tip	97	216	1.015348215	0.29953436	0.000172302
TraesCS6B02G277500	root-tip	15	38	1.015230638	0.460122141	0.004382474
TraesCSU02G057300	root-tip	0	3	1.014453415	1.201161832	0.025196653
TraesCS5B02G038400	root-tip	2	7	1.014355142	0.758973019	0.024090231
TraesCS3A02G082900	root-tip	27	254	1.014321746	1.075149836	0.029079752
TraesCS3D02G256700	root-tip	5	15	1.014066727	0.577374797	0.011683995
TraesCS3A02G024300LC	root-tip	0	5	1.013957476	1.385844408	0.017751164
TraesCS7B02G069500	root-tip	53	121	1.013323087	0.306920527	0.000226513
TraesCS5A02G130400	root-tip	58	129	1.012712344	0.281297214	8.68E-05
TraesCS1A02G280600	root-tip	96	206	1.012255762	0.224898077	3.40E-06
TraesCS3D02G282100	root-tip	19	44	1.011251359	0.310164878	0.000255355
TraesCS5A02G493700	root-tip	44	99	1.01120778	0.298990093	0.000174596
TraesCS4D02G032600	root-tip	128	297	1.011165604	0.351370354	0.000771812
TraesCS3B02G251300	root-tip	24	68	1.010795138	0.552096677	0.010089412
TraesCS7A02G056400	root-tip	27	88	1.010699707	0.6455999	0.016751455
TraesCS7B02G463700	root-tip	6	28	1.009822967	0.82276517	0.02756463
TraesCS5B02G006500	root-tip	4	26	1.00961775	0.940278053	0.030501396
TraesCS2D02G562100	root-tip	75	180	1.009109906	0.381414292	0.001446338
TraesCS1D02G451900	root-tip	21	55	1.008907313	0.489897376	0.00615063
TraesCS2D02G157900	root-tip	65	191	1.008787311	0.577958133	0.011990236
TraesCS1A02G433900	root-tip	39	116	1.007653036	0.590311688	0.012914615
TraesCS5D02G378700	root-tip	50	139	1.007353633	0.532473802	0.008878857
TraesCS6D02G285500	root-tip	123	269	1.007212194	0.269505102	5.43E-05
TraesCS1B02G421300	root-tip	1	9	1.006594586	0.991910979	0.030781344
TraesCS1A02G030100	root-tip	10	27	1.00637278	0.505229038	0.007113017
TraesCS1D02G334200	root-tip	147	319	1.006255229	0.256204965	2.76E-05
TraesCS1D02G256800	root-tip	0	6	1.006249532	1.276561685	0.022451895
TraesCS5A02G552510LC	root-tip	46	111	1.00582615	0.392468945	0.001803554
TraesCS1B02G388200	root-tip	0	2	1.00554266	1.222647058	0.024629658
TraesCS4B02G061000	root-tip	29	65	1.005413449	0.313772543	0.000298517
TraesCS1D02G108600	root-tip	66	178	1.004785276	0.508023006	0.007349207
TraesCS6D02G118700	root-tip	10	32	1.004136141	0.657792586	0.018048267
TraesCS7D02G420500	root-tip	180	406	1.003532312	0.313749404	0.000302024
TraesCS6D02G104800	root-tip	81	179	1.002214315	0.27823354	8.36E-05
TraesCS5B02G387200	root-tip	26	67	1.002165116	0.476562346	0.005580958
TraesCS4A02G066900LC	root-tip	9	28	1.001830665	0.567547357	0.011561464
TraesCS6A02G136500	root-tip	14	36	1.001347563	0.421207692	0.002899372
TraesCS2D02G294300	root-tip	16	41	1.000942538	0.450473664	0.00422709
TraesCS5B02G535400	root-tip	5	18	1.000815266	0.682374435	0.020053613
TraesCS4B02G010000	root-tip	0	2	1.000212675	1.219072597	0.024933652
TraesCS2D02G370800	root-tip	2	14	0.999870827	0.882362463	0.030258259
TraesCS2A02G315500	root-tip	6	18	0.999629207	0.542158509	0.009867962
TraesCS3D02G084800	root-tip	0	4	0.99954451	1.090901761	0.029433576
TraesCS1A02G365900	root-tip	27	68	0.998806611	0.456656672	0.004573038
TraesCS3A02G217000	root-tip	8	29	0.997976234	0.715800479	0.022612141
TraesCS6A02G267300	root-tip	4	18	0.997542666	0.809554843	0.027894991
TraesCS5B02G417200	root-tip	2	14	0.997172432	0.946446054	0.031397489
TraesCS4D02G275700LC	root-tip	5	15	0.997086366	0.581441102	0.01279349
TraesCS3D02G466500	root-tip	112	250	0.996161616	0.3089765	0.000276245
TraesCS6D02G108000	root-tip	0	5	0.995865553	1.095868944	0.029468543
TraesCS1A02G257300	root-tip	283	605	0.995617717	0.241087784	1.29E-05
TraesCS3D02G229200	root-tip	30	69	0.995018103	0.342179516	0.000691127
TraesCS5A02G103500	root-tip	153	324	0.99473372	0.227018673	4.96E-06
TraesCS7A02G088700	root-tip	44	106	0.994441667	0.389613014	0.00183896
TraesCS2B02G218700	root-tip	875	1917	0.994192924	0.282361758	0.000106639
TraesCS7A02G406800	root-tip	0	5	0.992799178	1.092038569	0.029732987
TraesCS1B02G374900	root-tip	45	101	0.991644339	0.321003958	0.000411974
TraesCS5B02G432600	root-tip	34	92	0.991459093	0.523303106	0.008878045
TraesCS1B02G322100	root-tip	209	436	0.991418116	0.195818196	2.87E-07
TraesCS1B02G281600	root-tip	110	232	0.99136518	0.221376112	3.37E-06
TraesCS2D02G057000	root-tip	3	23	0.991070273	1.002847125	0.031655028
TraesCS5A02G090000	root-tip	64	182	0.989856845	0.565423466	0.011991965
TraesCS6B02G289500	root-tip	277	588	0.989853358	0.231519529	7.24E-06
TraesCS6D02G158400	root-tip	46	106	0.989739588	0.355473614	0.000973548
TraesCS5D02G472200LC	root-tip	6	27	0.988146354	0.776011204	0.027023138
TraesCSU02G056900	root-tip	6	31	0.988082813	0.883616421	0.031173687
TraesCS4D02G133300LC	root-tip	182	408	0.987603039	0.321666113	0.000433134
TraesCS2A02G498400	root-tip	37	102	0.987442538	0.543091409	0.010459165
TraesCS4A02G120500	root-tip	6	22	0.987260118	0.698120809	0.022163969
TraesCS1B02G283100	root-tip	30	78	0.986796333	0.484154982	0.006449648
TraesCS4A02G440200	root-tip	35	82	0.986493418	0.374993523	0.001478517
TraesCS5D02G472000	root-tip	36	119	0.986258544	0.664491873	0.019742525
TraesCS2B02G284400	root-tip	62	139	0.986237954	0.333925196	0.0006012
TraesCSU02G176900	root-tip	0	2	0.985353399	1.227324986	0.025002929
TraesCS2A02G209700	root-tip	16	46	0.985255004	0.554413786	0.011364915
TraesCS5D02G093600	root-tip	9	35	0.985011542	0.756852431	0.026137982
TraesCS7A02G323300	root-tip	10	28	0.984970359	0.545202954	0.010713817
TraesCS6B02G352000	root-tip	243	517	0.982976625	0.24195318	1.56E-05
TraesCS2A02G218500	root-tip	105	223	0.98280661	0.242970294	1.67E-05
TraesCS3D02G093900	root-tip	572	1345	0.9826538	0.387211462	0.00189814
TraesCS5B02G203100LC	root-tip	45	99	0.981854404	0.261304581	4.64E-05
TraesCS6A02G200400	root-tip	13	35	0.981471838	0.500158842	0.007656659
TraesCS7D02G224400	root-tip	8	20	0.981285153	0.457273713	0.0050467
TraesCS2D02G016800	root-tip	0	3	0.980769125	1.17603205	0.027336956
TraesCS5A02G488500	root-tip	210	434	0.98060847	0.194194089	2.85E-07
TraesCS2B02G158000	root-tip	28	78	0.980607005	0.56043268	0.012078743
TraesCS7D02G044600	root-tip	0	5	0.980114472	0.984894032	0.032638939
TraesCS4A02G090900	root-tip	1	5	0.980107946	0.916396829	0.032465291
TraesCS7D02G524300	root-tip	93	220	0.979966754	0.385925487	0.001885786
TraesCS2A02G225200	root-tip	645	1505	0.979901675	0.37828094	0.001647186
TraesCS2A02G174600	root-tip	9	72	0.979777706	1.017941957	0.032221509
TraesCS5B02G215300	root-tip	37	91	0.978548809	0.441464137	0.004263866
TraesCS7D02G171300	root-tip	18	42	0.977650462	0.40700278	0.002696536
TraesCS5B02G143400	root-tip	74	153	0.977619932	0.199660996	5.49E-07
TraesCS4A02G293200	root-tip	2	10	0.977380045	0.753957182	0.026597582
TraesCS5D02G376300	root-tip	97	200	0.977116203	0.201596101	6.77E-07
TraesCS3A02G473400LC	root-tip	6	22	0.976722743	0.687264186	0.022163969
TraesCS2A02G208300	root-tip	28	67	0.976700281	0.391816579	0.002133001
TraesCS5B02G377300	root-tip	61	137	0.976351788	0.329634575	0.000579874
TraesCS4A02G210100	root-tip	137	300	0.975493328	0.297399578	0.00022293
TraesCS7B02G241100	root-tip	546	1119	0.975255376	0.183954242	8.53E-08
TraesCS2B02G184000	root-tip	67	182	0.975042068	0.53197149	0.010216793
TraesCS4B02G360900	root-tip	54	124	0.974433857	0.356435849	0.00109831
TraesCS1A02G346500	root-tip	1	7	0.974244142	0.929388385	0.033053183
TraesCS5B02G321800	root-tip	62	142	0.974098598	0.354276386	0.001050867
TraesCS3B02G291600	root-tip	82	171	0.973772161	0.22495755	5.52E-06
TraesCS5A02G403700	root-tip	188	377	0.973759714	0.131061931	3.41E-13
TraesCS5A02G503900	root-tip	2	8	0.973665359	0.758206741	0.027187908
TraesCS7D02G211700	root-tip	18	75	0.97311583	0.786365321	0.028693164
TraesCS5D02G128800	root-tip	47	102	0.973053923	0.301159117	0.000258033
TraesCS2D02G067300	root-tip	0	4	0.971503165	1.205524778	0.02632203
[truncated: 93,784 more rows]
