# Supplementary material for: Changes in the concentrations and transcripts for gibberellins and other hormones in a growing leaf and roots of wheat seedlings in response to water restriction
Source: BMC Plant Biol. 2022 Jun 9;22:284. doi: 10.1186/s12870-022-03667-w (PMC9178827; doi:10.1186/s12870-022-03667-w)
Supplement: Supplementary file 6 — Additional file 6. Lists of mapped genes from RNA-seq for and remaining root (File 6) in order of differential expression. [file 12870_2022_3667_MOESM6_ESM.csv]

Additional file 6. List of mapped genes from RNA-seq in the remaining root under watered
and droughted conditions in order of differential expression, showing number of normalised reads and log2-fold change
RefSeqv1.1	tissue	reads-watered	reads-droughted	log2-fold Change	log2-fold Change SE	padj
TraesCS5D02G558700	remaining-root	0	1042	10.41806499	1.204030925	1.00E-18
TraesCS1D02G049400	remaining-root	0	705	10.30447178	1.478608142	3.59E-13
TraesCS7D02G026300	remaining-root	0	1386	10.29404272	1.489924088	5.40E-13
TraesCS4D02G212100	remaining-root	0	413	9.936057118	1.272979915	1.32E-15
TraesCS5D02G493600LC	remaining-root	0	345	9.75757373	1.226509006	5.07E-16
TraesCS4B02G182000	remaining-root	1	1316	9.515431859	1.072240815	3.70E-19
TraesCS5B02G566500	remaining-root	0	278	9.437504493	1.236874715	8.17E-15
TraesCS6A02G280900	remaining-root	0	275	9.366978587	1.26994324	5.53E-14
TraesCS1A02G037200	remaining-root	1	999	9.357379826	0.868541871	5.52E-27
TraesCS6A02G091400	remaining-root	5	6080	9.350737609	1.01849119	3.03E-20
TraesCS4A02G098800	remaining-root	0	423	9.142659935	1.681563229	9.38E-09
TraesCS6A02G008000	remaining-root	0	577	9.125101522	1.45713255	1.03E-10
TraesCS7A02G416600	remaining-root	0	211	9.12002357	1.192776893	1.02E-14
TraesCS3B02G543600	remaining-root	0	410	9.111139752	1.192637716	1.09E-14
TraesCS1B02G061900	remaining-root	1	1606	9.098668993	1.035262536	1.21E-18
TraesCS5A02G392100	remaining-root	2	1594	9.079889904	0.860783574	7.74E-26
TraesCS3B02G155100	remaining-root	3	2071	9.0659393	0.62914571	2.63E-46
TraesCS2D02G017300	remaining-root	0	218	9.044083556	1.267903535	4.27E-13
TraesCS3D02G408200LC	remaining-root	0	205	9.039425056	1.215733162	5.17E-14
TraesCS4B02G172700	remaining-root	1	1031	9.02754203	0.846872802	2.59E-26
TraesCS7A02G325700	remaining-root	0	665	9.017506852	1.120737231	5.55E-16
TraesCS7A02G654500LC	remaining-root	0	210	9.01532209	1.251939758	2.75E-13
TraesCS5D02G379200	remaining-root	57	36083	8.967740265	0.705171607	1.74E-36
TraesCS3A02G396200	remaining-root	6	4847	8.957983705	0.983127336	8.60E-20
TraesCS5B02G589300LC	remaining-root	0	444	8.956798741	1.35181508	1.32E-11
TraesCS6B02G383800	remaining-root	32	21819	8.941692672	0.820776004	2.48E-27
TraesCS5A02G369800	remaining-root	64	38492	8.931186545	0.670540457	8.29E-40
TraesCS5B02G358500LC	remaining-root	0	181	8.855285588	1.220059529	2.22E-13
TraesCS3D02G237400	remaining-root	4	3625	8.83434433	1.076882018	1.99E-16
TraesCS4A02G450400	remaining-root	0	325	8.789974081	1.189707828	9.50E-14
TraesCS1A02G047400	remaining-root	3	2533	8.779389956	1.126273392	4.92E-15
TraesCS6D02G080300	remaining-root	9	5959	8.775095347	0.939019716	1.34E-20
TraesCSU02G028600LC	remaining-root	0	171	8.77110867	1.226225451	5.04E-13
TraesCS2A02G558000	remaining-root	0	514	8.740879914	1.06951402	2.82E-16
TraesCS5B02G372100	remaining-root	49	28053	8.732485323	0.801809051	3.26E-27
TraesCS7B02G116600	remaining-root	1	894	8.703257074	1.206446506	3.56E-13
TraesCS1A02G298200	remaining-root	0	651	8.699123779	1.733049306	1.04E-07
TraesCS3B02G428200	remaining-root	8	5467	8.687857483	0.973640969	6.09E-19
TraesCS7A02G067100	remaining-root	0	293	8.662311272	1.669132061	5.04E-08
TraesCS2D02G364800	remaining-root	0	157	8.624306558	1.241962922	2.41E-12
TraesCS4A02G235900	remaining-root	0	477	8.612675878	1.087523824	2.29E-15
TraesCS4B02G205500	remaining-root	0	290	8.600814007	1.21055448	8.42E-13
TraesCS6D02G135900	remaining-root	0	383	8.597115925	1.434020127	8.54E-10
TraesCS3A02G283100	remaining-root	0	661	8.592594018	1.788512161	2.86E-07
TraesCS1B02G445100	remaining-root	0	160	8.586902794	1.28173596	1.23E-11
TraesCS1A02G093000	remaining-root	3	2165	8.582258136	0.891860666	1.25E-21
TraesCS1A02G202900	remaining-root	0	308	8.572202523	1.280237263	1.28E-11
TraesCS5A02G243900	remaining-root	1	1603	8.571824704	1.366648882	1.77E-10
TraesCS5B02G491800	remaining-root	12	5064	8.560177456	0.459475293	1.25E-75
TraesCS3B02G247200	remaining-root	0	146	8.549262519	1.229236003	2.43E-12
TraesCS2B02G503600LC	remaining-root	0	145	8.536410572	1.231414859	2.86E-12
TraesCS6B02G139800	remaining-root	2	1520	8.536191717	1.166055986	2.04E-13
TraesCS1B02G307700	remaining-root	3	1994	8.523111203	1.072262594	2.03E-15
TraesCS5A02G079300	remaining-root	0	445	8.518075071	1.083374515	3.95E-15
TraesCS4D02G206500	remaining-root	7	3540	8.466232342	0.851907865	6.99E-23
TraesCS4D02G183800	remaining-root	3	1430	8.461758553	0.536359838	8.74E-55
TraesCS4B02G175600	remaining-root	2	1244	8.454614306	1.029042824	2.76E-16
TraesCS3D02G138100	remaining-root	3	2026	8.421049748	1.152147156	2.50E-13
TraesCS1B02G121200	remaining-root	5	2838	8.418655181	0.897153214	1.41E-20
TraesCS6B02G077100LC	remaining-root	0	252	8.403271038	1.210306916	3.08E-12
TraesCS4A02G459700	remaining-root	5	3423	8.371579742	1.131507305	1.41E-13
TraesCS6A02G350500	remaining-root	23	13956	8.350019092	1.168583902	8.40E-13
TraesCS4A02G098700	remaining-root	2	1662	8.338854287	1.254995858	2.30E-11
TraesCS3D02G390200	remaining-root	18	10598	8.327335571	1.13611773	2.40E-13
TraesCS6D02G332900	remaining-root	28	14903	8.320802407	1.041567711	1.87E-15
TraesCS1D02G391200LC	remaining-root	1	594	8.309756913	0.785657776	1.40E-25
TraesCS4B02G169700	remaining-root	0	138	8.297511808	1.332602067	3.10E-10
TraesCS2B02G219900	remaining-root	0	123	8.278948266	1.24639704	2.49E-11
TraesCS3D02G408300LC	remaining-root	0	119	8.27554362	1.215574744	8.58E-12
TraesCS1A02G029900	remaining-root	0	235	8.260093798	1.236497962	1.99E-11
TraesCS2D02G303800	remaining-root	0	368	8.254430123	1.580987574	6.54E-08
TraesCS3A02G077100	remaining-root	1	633	8.250181063	0.921498116	7.65E-19
TraesCS5B02G566400	remaining-root	3	2995	8.248418884	1.489972387	1.43E-08
TraesCS6D02G333200	remaining-root	1	692	8.233990876	0.746120622	1.23E-27
TraesCS1D02G422600	remaining-root	0	115	8.220360588	1.229152107	1.97E-11
TraesCS7D02G107100LC	remaining-root	0	219	8.217034002	1.204945836	8.47E-12
TraesCS4A02G449600	remaining-root	3	1213	8.205831756	0.552586741	1.35E-48
TraesCS4A02G431400	remaining-root	1	613	8.174577505	0.946711401	1.25E-17
TraesCS6D02G333600	remaining-root	28	10620	8.168220225	0.795849345	3.99E-24
TraesCS2A02G446700LC	remaining-root	0	214	8.167700187	1.215656098	1.71E-11
TraesCS3D02G275500	remaining-root	5	2296	8.164995852	0.996658236	4.57E-16
TraesCS3B02G240900LC	remaining-root	8	3588	8.153723218	0.923065733	2.37E-18
TraesCS5D02G433300	remaining-root	3	1340	8.118745491	0.831547639	5.55E-22
TraesCS4D02G177500	remaining-root	5	2479	8.114919587	0.982535588	2.83E-16
TraesCS1D02G265400	remaining-root	3	1176	8.11088233	0.777876826	8.11E-25
TraesCS4B02G053900	remaining-root	4	2954	8.109971191	1.332942258	8.58E-10
TraesCS6B02G119600	remaining-root	6	2610	8.105760947	0.872070588	4.36E-20
TraesCS6A02G350700	remaining-root	27	9341	8.089556029	0.739612138	4.10E-27
TraesCS7D02G227500	remaining-root	1	805	8.088189436	1.043831571	1.49E-14
TraesCS5D02G521400	remaining-root	0	103	8.082831427	1.21194611	2.57E-11
TraesCS3B02G356500	remaining-root	2	712	8.081290123	0.673184831	2.67E-32
TraesCS2D02G571600	remaining-root	2	744	8.069548753	0.746616458	1.62E-26
TraesCS5D02G379300	remaining-root	21	9393	8.064508904	1.038590025
TraesCS5A02G033800	remaining-root	1	619	8.042645908	0.784654578	5.22E-24
TraesCS1B02G018100	remaining-root	6	2240	8.041759124	0.762189831	2.46E-25
TraesCS6D02G319100	remaining-root	0	107	8.02797545	1.284917241	3.63E-10
TraesCS5B02G160800	remaining-root	4	1993	8.021276379	1.05197525	4.00E-14
TraesCS6D02G333300	remaining-root	3	1058	8.015864791	0.552631584	2.28E-46
TraesCS2A02G449800	remaining-root	14	4924	8.01428259	0.7807706	4.67E-24
TraesCS7B02G192700	remaining-root	1	579	8.011312834	1.29626858	5.45E-10
TraesCS5A02G369900	remaining-root	15	6007	8.005523402	0.977174993	5.39E-16
TraesCS3A02G137300	remaining-root	5	1970	7.999877642	0.948675479	7.88E-17
TraesCS4A02G423600	remaining-root	1	502	7.984874188	1.169228376	1.02E-11
TraesCS4D02G172500	remaining-root	1	392	7.980134889	0.907470349	4.01E-18
TraesCS1B02G446900	remaining-root	2	1298	7.976460393	1.140616225	3.48E-12
TraesCS1D02G084900	remaining-root	2	1638	7.973717248	1.353776601	2.88E-09
TraesCS5A02G478800	remaining-root	12	3635	7.959805377	0.591968574	4.75E-40
TraesCS6B02G383500	remaining-root	59	21634	7.959410411	0.930273325	3.00E-17
TraesCS6A02G146600	remaining-root	0	408	7.945282332	1.35298417	3.27E-09
TraesCS1D02G293000	remaining-root	12	4552	7.920875465	0.987548695	2.24E-15
TraesCS1B02G204900	remaining-root	1	737	7.92032569	1.276816017	5.24E-10
TraesCS2B02G174400	remaining-root	0	297	7.919307086	1.109516895	1.40E-12
TraesCS4B02G205600	remaining-root	3	1299	7.908519877	0.949708049	2.06E-16
TraesCS4D02G206400	remaining-root	2	690	7.875238922	0.599240866	2.77E-38
TraesCSU02G086200	remaining-root	0	172	7.838119362	1.233074769	2.30E-10
TraesCS1D02G163800	remaining-root	11	4489	7.826930337	1.115890261	3.52E-12
TraesCS3A02G237000	remaining-root	1	559	7.792121596	1.413721119	2.51E-08
TraesCS6B02G325000	remaining-root	4	2574	7.780959321	1.411212008	2.51E-08
TraesCS3D02G301600	remaining-root	0	82	7.774912846	1.207945935	1.50E-10
TraesCS1B02G248600	remaining-root	3	1414	7.773892029	1.16909734	4.02E-11
TraesCS1D02G415700LC	remaining-root	0	623	7.764685679	1.757672838	2.44E-06
TraesCS2A02G367200	remaining-root	0	88	7.758819635	1.281168918	1.43E-09
TraesCS6A02G043000	remaining-root	0	158	7.737831361	1.22384494	3.11E-10
TraesCS1D02G237100	remaining-root	4	1236	7.729815252	0.938592121	5.13E-16
TraesCS2D02G073900	remaining-root	8	2021	7.715704103	0.65603501	6.63E-31
TraesCS4B02G184800	remaining-root	4	1387	7.694051524	0.887851439	1.59E-17
TraesCS2A02G427300	remaining-root	4	1698	7.689995923	1.133112588	1.81E-11
TraesCS1D02G012000	remaining-root	19	4234	7.667084108	0.431227115	1.23E-68
TraesCS3A02G150800	remaining-root	10	2959	7.665621538	0.915719782
TraesCS1D02G101700	remaining-root	7	2389	7.66546559	1.069932017	1.50E-12
TraesCS2A02G305300	remaining-root	1	302	7.656796491	0.87910462	1.15E-17
TraesCS4A02G360300LC	remaining-root	2	637	7.647703743	0.948079636	2.09E-15
TraesCS1D02G414700	remaining-root	5	1544	7.642517308	0.907857139	1.30E-16
TraesCS6D02G275600	remaining-root	8	3041	7.626153536	1.14391312	4.17E-11
TraesCS2B02G521800	remaining-root	2	507	7.625019122	0.644210396	3.09E-31
TraesCS4B02G466700LC	remaining-root	1	500	7.61475587	1.39466066	3.80E-08
TraesCS1B02G441400	remaining-root	0	316	7.612440104	1.380422166	2.90E-08
TraesCS3A02G237800	remaining-root	1	424	7.608893849	0.674905625	1.77E-28
TraesCS5D02G250600	remaining-root	6	2205	7.602772408	1.159132801	8.38E-11
TraesCS7D02G340400	remaining-root	17	4540	7.591603164	0.852261034	2.27E-18
TraesCS4B02G211500	remaining-root	1	500	7.579873281	1.18686264	2.47E-10
TraesCS4B02G171600	remaining-root	0	95	7.575951443	1.451746604	1.22E-07
TraesCS7A02G200100	remaining-root	0	226	7.571716961	1.081243719	4.87E-12
TraesCS2B02G132700	remaining-root	8	1818	7.564094839	0.492766131	1.60E-51
TraesCS4A02G020000	remaining-root	2	1440	7.563759682	1.483533656	2.10E-07
TraesCS4A02G063600	remaining-root	0	101	7.563607096	1.50933264	3.05E-07
TraesCS3B02G178200	remaining-root	5	1228	7.558011911	0.51464335	2.82E-47
TraesCS2D02G114300	remaining-root	1	943	7.557773711	1.884974386	9.23E-06
TraesCS3B02G262800	remaining-root	8	2634	7.55512385	1.022249893	3.49E-13
TraesCS2A02G064600LC	remaining-root	2	587	7.545319352	0.731927621	4.89E-24
TraesCS5B02G033300	remaining-root	2	758	7.531617228	1.199657734	4.92E-10
TraesCS1A02G416700	remaining-root	3	942	7.512259016	0.907987769	4.74E-16
TraesCS3B02G309300	remaining-root	3	738	7.511282855	0.514410809	9.73E-47
TraesCS1A02G265200	remaining-root	1	524	7.510893884	1.065946001	3.87E-12
TraesCS6A02G059800	remaining-root	1	272	7.506304561	0.886955389	1.03E-16
TraesCS5D02G492300	remaining-root	33	6989	7.492787725	0.580774961	8.86E-37
TraesCS3A02G216800	remaining-root	0	67	7.474364125	1.225606937	1.46E-09
TraesCS4B02G596400LC	remaining-root	0	223	7.472392653	1.152518719	1.51E-10
TraesCS2D02G154300	remaining-root	1	358	7.459728794	0.919057408	1.70E-15
TraesCS5D02G177300	remaining-root	7	2134	7.436562101	1.091023975	1.91E-11
TraesCS3D02G218800	remaining-root	0	141	7.429948793	1.321943475	2.00E-08
TraesCS1B02G381200	remaining-root	24	5563	7.426682519	0.822900201	9.69E-19
TraesCS4A02G122100	remaining-root	3	780	7.420472482	0.586696273	2.22E-35
TraesCS3D02G224700	remaining-root	0	118	7.412890556	1.176667041	4.82E-10
TraesCS1D02G296500	remaining-root	52	10998	7.409345181	0.711753932
TraesCS5B02G170200	remaining-root	5	1451	7.399442829	1.008125053	5.79E-13
TraesCS3D02G283100	remaining-root	4	1446	7.392347275	1.270054706	7.25E-09
TraesCS4B02G466800LC	remaining-root	4	1202	7.386324656	1.021619633	1.26E-12
TraesCS5A02G163500	remaining-root	7	2272	7.385539086	1.169617568	4.53E-10
TraesCS7A02G209800	remaining-root	5	1413	7.380138003	1.01756416	1.08E-12
TraesCS6B02G059000	remaining-root	0	229	7.37854185	1.236463776	3.28E-09
TraesCS5A02G063800LC	remaining-root	5	1367	7.37292748	0.98911461	2.65E-13
TraesCS1B02G276000	remaining-root	5	1040	7.368011382	0.471393506	2.75E-53
TraesCS6A02G215300	remaining-root	6	1195	7.362681199	0.389749423	3.94E-77
TraesCS3B02G266200	remaining-root	1	306	7.346612489	0.799435085	2.45E-19
TraesCS5A02G403600	remaining-root	50	8538	7.345574314	0.31142288	6.23E-120
TraesCS5D02G168500	remaining-root	9	2083	7.342869323	0.789506459	9.08E-20
TraesCS2B02G090100	remaining-root	1	254	7.337188189	0.953610585	4.78E-14
TraesCS5B02G059800	remaining-root	1	371	7.331724973	0.773122313	1.76E-20
TraesCS2A02G000400	remaining-root	1	241	7.325573808	0.887289248	6.47E-16
TraesCS5B02G442000	remaining-root	0	261	7.316244888	1.369528825	8.51E-08
TraesCS2D02G449300	remaining-root	20	5344	7.315003945	1.094908115	5.08E-11
TraesCS2D02G417100	remaining-root	5	1201	7.306095228	0.816563881	2.14E-18
TraesCS4D02G054100	remaining-root	8	2563	7.299151303	1.25354105	7.74E-09
TraesCS3B02G151600	remaining-root	0	109	7.296964957	1.179342532	1.03E-09
TraesCS4A02G098600	remaining-root	2	570	7.281163822	0.761415354	8.92E-21
TraesCS2D02G114100	remaining-root	2	661	7.277942832	1.293473542	2.19E-08
TraesCS1D02G012100	remaining-root	0	56	7.271192832	1.208702391	2.75E-09
TraesCS4A02G260500	remaining-root	12	2634	7.27100621	0.912838376	6.61E-15
TraesCS1B02G340000	remaining-root	0	108	7.265963748	1.193577409	1.86E-09
TraesCS7B02G244300	remaining-root	15	4852	7.260448758	1.302266157	2.87E-08
TraesCS6D02G333100	remaining-root	18	3524	7.252283646	0.743591957	1.50E-21
TraesCS6D02G333000	remaining-root	114	21397	7.252011168	0.711245447	1.98E-23
TraesCS1B02G670100LC	remaining-root	2	393	7.239153095	0.665614071	1.86E-26
TraesCS6B02G695700LC	remaining-root	1	352	7.23823297	1.070291377	3.23E-11
TraesCS2A02G075200	remaining-root	2	436	7.237377046	0.843868654	5.18E-17
TraesCS3B02G257800	remaining-root	0	165	7.229486191	1.01870362	3.58E-12
TraesCS1D02G117100LC	remaining-root	1	238	7.22676088	0.96178331	1.98E-13
TraesCS7A02G226900	remaining-root	1	538	7.221717388	1.250444288	1.06E-08
TraesCS3B02G316800	remaining-root	1	607	7.220013722	1.361872077	1.10E-07
TraesCS2D02G093000	remaining-root	3	653	7.208459097	0.524969638	2.16E-41
TraesCS6D02G222600	remaining-root	1	275	7.202770665	0.800638068	1.54E-18
TraesCS5D02G433200	remaining-root	49	10044	7.201703283	0.885146582
TraesCS5B02G426700	remaining-root	29	6909	7.199638986	1.051766811	1.96E-11
TraesCS4A02G313400	remaining-root	0	54	7.191410543	1.216695721	5.25E-09
TraesCS4D02G262800	remaining-root	1	630	7.190186114	1.457516329	5.52E-07
TraesCS1A02G014100	remaining-root	0	106	7.186881949	1.225666769	6.81E-09
TraesCS1A02G207600	remaining-root	2	583	7.176468345	1.045552161	1.77E-11
TraesCS5A02G424800	remaining-root	21	4783	7.168304694	1.010431765	3.84E-12
TraesCS5B02G466100LC	remaining-root	0	53	7.166983905	1.214468689	5.63E-09
TraesCS2B02G322100	remaining-root	1	246	7.163890595	1.052319312	2.57E-11
TraesCS1D02G424500	remaining-root	1	323	7.149506388	0.766574355	8.60E-20
TraesCS1B02G047600	remaining-root	0	501	7.149441724	2.023868	3.50E-05
TraesCS3A02G073500	remaining-root	0	52	7.148898312	1.227157624	8.61E-09
TraesCS2B02G683700LC	remaining-root	0	365	7.148381933	1.781666903	1.21E-05
TraesCS1A02G364000	remaining-root	43	8387	7.147832004	0.864483825	6.89E-16
TraesCS2B02G132100	remaining-root	3	716	7.124192977	0.924972544	5.49E-14
TraesCS5D02G310500	remaining-root	0	161	7.123505428	1.073191893	7.87E-11
TraesCS3B02G247700	remaining-root	0	60	7.121275302	1.35859477	1.55E-07
TraesCS2D02G109200	remaining-root	0	66	7.109519294	1.454746757	7.04E-07
TraesCS3B02G336300	remaining-root	1	257	7.103855701	1.15628948	1.54E-09
TraesCS3D02G320500	remaining-root	1	203	7.098246698	0.888479801	6.45E-15
TraesCS3D02G141100	remaining-root	4	637	7.093182702	0.632591879	5.79E-28
TraesCS5D02G519500	remaining-root	0	90	7.086931567	1.152379261	1.51E-09
TraesCS5A02G042600LC	remaining-root	0	103	7.081412986	1.271920716	3.41E-08
TraesCS2D02G222600	remaining-root	91	14493	7.078392508	0.626747387	2.38E-28
TraesCS1A02G224600	remaining-root	0	54	7.069216549	1.31407105	8.52E-08
TraesCS1D02G369300	remaining-root	14	3321	7.063118349	1.174405818	3.27E-09
TraesCS7A02G130100	remaining-root	0	93	7.053855785	1.200140025	7.00E-09
TraesCS4A02G129100	remaining-root	0	102	7.041593447	1.295104099	6.61E-08
TraesCS1B02G253800	remaining-root	1	515	7.037107085	1.370957621	2.65E-07
TraesCS5B02G426800	remaining-root	88	14423	7.036670936	0.73781326	1.42E-20
TraesCS1D02G225700	remaining-root	0	157	7.029646998	2.174402598	6.37E-05
TraesCS5D02G129510LC	remaining-root	3	599	7.028749754	0.891976772	1.56E-14
TraesCS2A02G420000	remaining-root	4	810	7.010374618	0.846194524	6.83E-16
TraesCS1D02G343300	remaining-root	0	87	7.004521125	1.173992398	4.45E-09
TraesCS3D02G133900	remaining-root	1	232	6.995882409	0.764125798	4.59E-19
TraesCS7D02G458100LC	remaining-root	0	50	6.991377004	1.287586381	7.08E-08
TraesCS2B02G132400	remaining-root	4	1025	6.991079252	1.128275373	1.25E-09
TraesCS6A02G295000	remaining-root	13	3428	6.985409504	1.266555786	4.70E-08
TraesCS2D02G281700	remaining-root	9	1556	6.984590188	0.741533087	4.32E-20
TraesCS1A02G295800	remaining-root	44	6949	6.976109002	0.740675824	4.36E-20
TraesCS6B02G530000LC	remaining-root	2	367	6.967751173	0.621240395	6.27E-28
TraesCS1D02G242300	remaining-root	7	1351	6.948706234	0.97447918	3.61E-12
TraesCS5D02G042300	remaining-root	2	468	6.945035945	0.848603639	1.60E-15
TraesCS7B02G244000	remaining-root	12	2068	6.941135876	0.89550745	4.46E-14
TraesCS1D02G369200	remaining-root	14	3519	6.931992181	1.268121744
TraesCS3B02G583600	remaining-root	0	144	6.928479415	1.101367789	7.55E-10
TraesCS1B02G101100	remaining-root	2	531	6.896876751	1.323415783	2.04E-07
TraesCS6D02G221100	remaining-root	1	177	6.891501909	0.909165766	1.64E-13
TraesCS5A02G424700	remaining-root	57	11375	6.886560398	1.118690537	1.69E-09
TraesCS2B02G471600	remaining-root	60	12565	6.878263783	1.189190248	1.30E-08
TraesCS5D02G558800	remaining-root	3	910	6.876136845	1.424328404	1.02E-06
TraesCS6B02G174800	remaining-root	1	188	6.866537005	1.000950661	2.34E-11
TraesCS2D02G425400	remaining-root	4	1090	6.865684961	1.333829923	2.75E-07
TraesCS3D02G523200	remaining-root	26	3357	6.864646568	0.40935724	6.14E-61
TraesCS4D02G208900	remaining-root	0	43	6.860572342	1.256847164	6.69E-08
TraesCS7A02G030100	remaining-root	10	1881	6.856855874	1.091558524	8.37E-10
TraesCS1B02G729600LC	remaining-root	0	69	6.856269452	1.654927376	1.00E-05
TraesCS4A02G119900	remaining-root	9	1790	6.842311833	1.095858957	1.05E-09
TraesCS4A02G131900	remaining-root	0	50	6.828365915	1.401177632	8.73E-07
TraesCS6A02G240400	remaining-root	1	211	6.827962058	0.797961297	8.79E-17
TraesCS7D02G199900	remaining-root	19	2440	6.82626186	0.44407807	2.31E-51
TraesCS4B02G369400	remaining-root	0	53	6.824541744	1.456929602	1.81E-06
TraesCS5D02G041400	remaining-root	5	1031	6.824215216	1.128338719	3.20E-09
TraesCS4A02G319700	remaining-root	0	84	6.816714017	1.270238109	1.06E-07
TraesCS3B02G221100LC	remaining-root	0	87	6.813907527	1.302686125	1.96E-07
TraesCS3D02G280500	remaining-root	1	227	6.806833458	0.94113358	2.02E-12
TraesCS1A02G175500	remaining-root	31	4953	6.797157719	0.913875511	4.88E-13
TraesCS1D02G030400	remaining-root	1	223	6.793137417	0.907189752	3.41E-13
TraesCS1D02G369800	remaining-root	10	2630	6.790700859	1.406089518	1.06E-06
TraesCS3B02G300400LC	remaining-root	0	46	6.787060243	1.354702407	5.12E-07
TraesCS4B02G273300	remaining-root	0	45	6.784468691	1.340750979	4.17E-07
TraesCS6B02G309700	remaining-root	7	1179	6.781299438	0.898618478	2.27E-13
TraesCS3D02G238000	remaining-root	3	398	6.777645392	0.539493146	1.14E-34
TraesCS1D02G119000	remaining-root	0	43	6.760024018	1.308313401	2.67E-07
TraesCS4A02G340900LC	remaining-root	0	43	6.757042065	1.321656014	3.39E-07
TraesCS7A02G333100	remaining-root	20	3117	6.750818034	0.936928547	2.53E-12
TraesCS4A02G066100	remaining-root	0	124	6.748698408	1.079262301	1.06E-09
TraesCS2D02G665500LC	remaining-root	0	51	6.74740477	1.47082611	2.65E-06
TraesCS7A02G812900LC	remaining-root	9	1067	6.738253198	0.414611184	3.16E-57
TraesCS3B02G203300LC	remaining-root	40	4874	6.734431643	0.56371901	1.99E-31
TraesCS2D02G302100	remaining-root	4	559	6.732587362	0.555397162	2.50E-32
TraesCS2B02G132500	remaining-root	9	1593	6.728544525	1.113786559	3.54E-09
TraesCS4A02G093000	remaining-root	5	627	6.726633794	0.631636523	3.17E-25
TraesCS1D02G005800	remaining-root	1	154	6.716209465	0.882062493	1.46E-13
TraesCS7B02G064100	remaining-root	0	48	6.70633136	1.458777014	2.61E-06
TraesCS1B02G381500	remaining-root	14	3203	6.70537162	1.348659595	6.24E-07
TraesCS3B02G217900	remaining-root	1	572	6.703241301	1.677659403	1.61E-05
TraesCS5B02G041500	remaining-root	0	49	6.698077798	1.467437317	2.93E-06
TraesCS1B02G381400	remaining-root	9	1734	6.6973588	1.229932676	7.80E-08
TraesCS3D02G158600	remaining-root	25	3605	6.691990134	0.880248593
TraesCS5B02G372200	remaining-root	3	795	6.688965702	1.474705691	3.25E-06
TraesCS5A02G057300	remaining-root	0	76	6.6875575	1.27089495	1.82E-07
TraesCS3A02G275600	remaining-root	25	2742	6.681156095	0.37753573	1.28E-67
TraesCS6D02G332600	remaining-root	5	669	6.665194685	0.738636654	1.92E-18
TraesCS6D02G100500	remaining-root	12	2394	6.654188275	1.278775127	2.40E-07
TraesCS2B02G300300	remaining-root	11	1561	6.653731728	0.838110081	1.35E-14
TraesCS1A02G282400	remaining-root	9	1016	6.634838885	0.446339137	5.03E-48
TraesCS5B02G046000	remaining-root	9	1182	6.633256211	0.723147829	5.29E-19
TraesCS1D02G210900	remaining-root	3	461	6.631607722	1.058096905	1.05E-09
TraesCS6B02G285700	remaining-root	1	197	6.614188837	0.917885247	2.77E-12
TraesCS4B02G329300	remaining-root	6	1367	6.605298988	1.335279956	7.24E-07
TraesCS5A02G490400	remaining-root	1	179	6.584389059	0.811853887	3.79E-15
TraesCS7B02G355200	remaining-root	11	1344	6.566653348	0.66872364	1.43E-21
TraesCS2A02G283000	remaining-root	8	1093	6.566146232	0.936797999	1.08E-11
TraesCS6A02G525000LC	remaining-root	0	114	6.558987261	1.154612136	2.64E-08
TraesCS3A02G150700	remaining-root	0	72	6.555389609	1.318074536	6.62E-07
TraesCS3B02G285100	remaining-root	5	623	6.554088789	0.633551872	8.15E-24
TraesCS4B02G060000LC	remaining-root	0	105	6.534815873	1.071772265	2.88E-09
TraesCS3A02G253200	remaining-root	14	1897	6.534068014	0.975263551	8.13E-11
TraesCS7D02G137200	remaining-root	0	32	6.532443917	1.181374673	5.62E-08
TraesCS5B02G002700	remaining-root	0	54	6.530780068	1.689468565	2.40E-05
TraesCS3D02G159200	remaining-root	12	1238	6.523723053	0.342717502	6.14E-78
TraesCS1B02G381800	remaining-root	12	2985	6.522422321	1.533255925	8.47E-06
TraesCS4D02G326100	remaining-root	10	1881	6.514485285	1.2802312	4.17E-07
TraesCS3A02G151300	remaining-root	4	551	6.507925014	0.979749447	1.18E-10
TraesCS2B02G622400	remaining-root	1	133	6.50322772	0.903897745	3.21E-12
TraesCS4D02G186100	remaining-root	19	2264	6.498115878	0.783899712	9.78E-16
TraesCS3B02G261300	remaining-root	1	601	6.496526486	2.065124749	0.000101111
TraesCS3A02G515300	remaining-root	37	3560	6.49411283	0.374140072	4.71E-65
TraesCS4D02G174700	remaining-root	15	1441	6.489797137	0.333455336	2.12E-81
TraesCS7D02G322400	remaining-root	4	1023	6.480914293	1.636131076	1.94E-05
TraesCS7A02G205100	remaining-root	0	65	6.475944185	1.279272187	4.72E-07
TraesCSU02G122200	remaining-root	5	1107	6.473574089	1.400007815	2.60E-06
TraesCS7B02G272500	remaining-root	22	2055	6.467696001	0.267258804	7.71E-126
TraesCS5A02G500800	remaining-root	8	1291	6.467043102	1.166438569	5.39E-08
TraesCS4A02G041700	remaining-root	0	109	6.467031992	1.163931781	5.08E-08
TraesCS1A02G364400	remaining-root	2	855	6.452941031	1.826381987	5.16E-05
TraesCS4A02G198100	remaining-root	1	135	6.452782429	0.974136273	1.36E-10
TraesCS7D02G321200	remaining-root	0	59	6.435166812	1.197355174	1.21E-07
TraesCS1D02G206300	remaining-root	4	420	6.433105831	0.718268436	4.05E-18
TraesCS5A02G172800	remaining-root	17	1572	6.432517176	0.384218066	1.37E-60
TraesCS6B02G244900	remaining-root	8	820	6.422052192	0.431047764	3.64E-48
TraesCS1D02G491800LC	remaining-root	1	208	6.415648939	1.471652192	6.38E-06
TraesCS1B02G436500	remaining-root	8	943	6.413666728	0.895529126	4.21E-12
TraesCS1B02G304800	remaining-root	103	10024	6.40715936	0.58442085	1.48E-26
TraesCS7B02G337800	remaining-root	5	567	6.403570926	0.7697399	8.21E-16
TraesCS3D02G192100	remaining-root	8	1166	6.399515468	1.147434877	4.71E-08
TraesCS4A02G383500LC	remaining-root	0	72	6.393193991	1.434964198	4.73E-06
TraesCS6D02G122400	remaining-root	8	965	6.37798262	0.978874308	2.77E-10
TraesCS2B02G439100	remaining-root	18	1603	6.371131164	0.418217009	2.59E-50
TraesCS7D02G052600	remaining-root	1	181	6.369948423	0.735165623	4.99E-17
TraesCS5A02G535800	remaining-root	0	145	6.342450007	2.09015935	0.000131193
TraesCS7B02G820100LC	remaining-root	7	658	6.333309102	0.476885683	1.87E-38
TraesCS4D02G101200	remaining-root	0	90	6.327293842	1.076507125	1.05E-08
TraesCS1D02G048500	remaining-root	3	445	6.322766671	0.946131393	1.01E-10
TraesCS6B02G383600	remaining-root	150	15158	6.316874336	0.790808822	1.16E-14
TraesCS2B02G565900LC	remaining-root	0	30	6.314163486	1.30154683	1.16E-06
TraesCS2A02G113500	remaining-root	1	509	6.312727756	2.040510834	0.000121236
TraesCS3A02G232000	remaining-root	3	668	6.306768555	1.602011372	2.19E-05
TraesCS4B02G079100	remaining-root	3	289	6.305135383	0.575054824	1.57E-26
TraesCS4A02G360400LC	remaining-root	0	52	6.298883776	1.1997326	2.23E-07
TraesCS7A02G680700LC	remaining-root	0	53	6.278690151	1.217385985	3.35E-07
TraesCS3A02G487300	remaining-root	3	289	6.277143018	0.606734063	9.79E-24
TraesCS7D02G669600LC	remaining-root	2	283	6.27638912	1.137036801	6.46E-08
TraesCS5B02G559400	remaining-root	2	197	6.270122179	0.675600556	2.59E-19
TraesCS5B02G236500	remaining-root	0	51	6.268169706	1.193766978	2.24E-07
TraesCS4B02G096800	remaining-root	8	756	6.267018738	0.614971396	4.69E-23
TraesCS4A02G250900	remaining-root	4	738	6.252755435	1.523783728	1.43E-05
TraesCS7D02G417600	remaining-root	23	2278	6.250812888	0.796503965	3.47E-14
TraesCS6D02G322300	remaining-root	1	168	6.250133681	0.755383761	1.29E-15
TraesCS2B02G167400LC	remaining-root	1	110	6.240465581	0.904060958	2.57E-11
TraesCS1A02G406300	remaining-root	4	463	6.225412265	0.881814757	9.22E-12
TraesCS1B02G353900	remaining-root	0	30	6.215093207	1.389432789	4.67E-06
TraesCS7B02G229100	remaining-root	0	55	6.187043782	1.33332604	2.65E-06
TraesCS2A02G104500LC	remaining-root	0	83	6.178051119	1.739355517	5.56E-05
TraesCS2A02G335800	remaining-root	0	34	6.16733135	1.554274506	2.11E-05
TraesCS4B02G117400	remaining-root	1	133	6.166049301	0.841910731	1.58E-12
TraesCS5D02G413600	remaining-root	57	4400	6.165523666	0.396468988	2.48E-52
TraesCS2B02G066200	remaining-root	1	170	6.162452901	0.846355887	2.12E-12
TraesCS4A02G337800LC	remaining-root	1	175	6.158586474	0.90448168	4.86E-11
TraesCSU02G656800LC	remaining-root	0	27	6.136012827	1.323759603	2.72E-06
TraesCS4B02G059200	remaining-root	2	320	6.130087381	1.392156844	5.96E-06
TraesCS7B02G126700	remaining-root	0	25	6.123865906	1.265513429	1.27E-06
TraesCS7A02G238900	remaining-root	22	1635	6.120302983	0.351043264	1.66E-65
TraesCS7A02G328600	remaining-root	3	250	6.119395942	0.539705139	3.07E-28
TraesCS1D02G369400	remaining-root	7	1151	6.117861915	1.511565742	1.72E-05
TraesCS4A02G030600	remaining-root	1	300	6.091422093	2.039238092	0.000160114
TraesCS1A02G207300	remaining-root	0	63	6.082116441	1.552988633	2.46E-05
TraesCS7A02G584800LC	remaining-root	3	288	6.070896603	0.687898438	1.54E-17
TraesCS1A02G374500	remaining-root	15	1146	6.067634574	0.548668362	6.66E-27
TraesCS3D02G373600	remaining-root	0	24	6.061061552	1.272832808	1.72E-06
TraesCS5A02G295100	remaining-root	2	166	6.058749054	0.636788456	3.48E-20
TraesCS1D02G381300	remaining-root	1	157	6.056325629	0.8587505	1.03E-11
TraesCS2D02G564900	remaining-root	0	22	6.050671889	1.193953173	5.07E-07
TraesCS7D02G277700LC	remaining-root	1	151	6.050559049	0.787469734	1.29E-13
TraesCS5B02G133900LC	remaining-root	1	95	6.048947628	0.900409679	8.93E-11
TraesCS5B02G441600	remaining-root	25	1747	6.042663711	0.330994984	1.12E-71
TraesCS2D02G175600	remaining-root	3	293	6.036371592	0.617081073	2.89E-21
TraesCS6D02G175100LC	remaining-root	0	25	6.027396051	1.355778784	5.26E-06
TraesCS3D02G254100	remaining-root	23	2158	6.026818192	0.9802168	2.60E-09
TraesCS3A02G025400	remaining-root	0	24	6.025552683	1.307856651	3.04E-06
TraesCS6A02G132700	remaining-root	8	857	6.02480274	1.044620042	2.00E-08
TraesCS4A02G298900	remaining-root	1	94	6.009973026	0.906310735	1.55E-10
TraesCS5B02G257700	remaining-root	46	3583	6.003694667	0.708625359	2.97E-16
TraesCS6B02G160900	remaining-root	5	541	6.001219215	0.99314457	4.68E-09
TraesCS1B02G037800LC	remaining-root	0	38	5.997393561	1.77588855	8.39E-05
TraesCS4D02G001400LC	remaining-root	2	175	5.993621983	0.800706633	5.44E-13
TraesCS1B02G790300LC	remaining-root	0	26	5.983243889	1.444674506	1.35E-05
TraesCS5B02G294500	remaining-root	5	371	5.983243522	0.472475235	5.83E-35
TraesCS1A02G374400	remaining-root	15	1096	5.980624005	0.654117514	1.02E-18
TraesCS7B02G316700	remaining-root	2	158	5.961408429	0.675646917	1.64E-17
TraesCS1A02G311200	remaining-root	0	24	5.958653244	1.382474196	8.19E-06
TraesCS5A02G466400LC	remaining-root	0	57	5.952603439	1.558885151	3.23E-05
TraesCS5A02G033900	remaining-root	7	480	5.952561307	0.442528662	2.55E-39
TraesCS6B02G374100	remaining-root	0	70	5.93112055	1.137936072	2.77E-07
TraesCS7B02G326200	remaining-root	6	649	5.930307746	1.167331137	4.85E-07
TraesCS3A02G188700	remaining-root	12	819	5.929727191	0.516883573	7.62E-29
TraesCS5A02G001400	remaining-root	1	91	5.926946725	0.963752706	2.61E-09
TraesCS5D02G399600	remaining-root	0	23	5.923793133	1.345699224	6.13E-06
TraesCS3A02G300300	remaining-root	2	211	5.918447324	0.727826171	4.57E-15
TraesCS6A02G111700	remaining-root	12	1462	5.916972257	1.382516574	9.03E-06
TraesCS3B02G157500	remaining-root	0	23	5.907099039	1.340526763	6.05E-06
TraesCS3A02G327100	remaining-root	1	106	5.904660192	0.760989251	7.68E-14
TraesCS5B02G241900	remaining-root	3	1110	5.901591975	2.18754678	0.000268294
TraesCS7D02G211700	remaining-root	17	1235	5.896222311	0.656412092	4.30E-18
TraesCS5B02G086700	remaining-root	1	146	5.889091105	0.936852522	1.22E-09
TraesCS4D02G173700	remaining-root	1	122	5.886063167	1.003400394	1.22E-08
TraesCS7A02G214600	remaining-root	0	26	5.874386231	1.510220968	2.74E-05
TraesCS4B02G205700	remaining-root	4	364	5.866354253	1.012491813	1.77E-08
TraesCS1A02G411200	remaining-root	7	492	5.861513245	0.433640185	1.11E-39
TraesCS4D02G113700LC	remaining-root	1	124	5.860074976	1.057324336	6.12E-08
TraesCS4B02G002800	remaining-root	0	68	5.857706092	1.810434164	0.000115365
TraesCS7D02G061400	remaining-root	24	1613	5.857558783	0.569319666	2.18E-23
TraesCS4D02G089300LC	remaining-root	8	583	5.851998589	0.739258014	2.42E-14
TraesCS5D02G504800	remaining-root	9	710	5.848918067	0.89686771	3.10E-10
TraesCS1B02G381700	remaining-root	1	148	5.848393405	1.010711719	1.84E-08
TraesCS1D02G436600	remaining-root	1	81	5.841725925	0.881595683	1.63E-10
TraesCS2D02G031300LC	remaining-root	0	277	5.835704866	2.819752145
TraesCS6D02G261200	remaining-root	14	908	5.826982632	0.530720024	1.74E-26
TraesCS7D02G014300	remaining-root	2	147	5.826465056	0.750609129	7.64E-14
TraesCS7B02G412400	remaining-root	4	288	5.824963903	0.491188136	9.80E-31
TraesCS7D02G428800	remaining-root	9	674	5.821704854	0.846381826	3.37E-11
TraesCS7D02G052500	remaining-root	0	68	5.816796578	1.203920007	1.33E-06
TraesCS1A02G242400	remaining-root	25	1577	5.809303516	0.535316521	6.74E-26
TraesCS5A02G594500LC	remaining-root	2	191	5.795731133	1.135618591	4.38E-07
TraesCS5D02G266700	remaining-root	7	884	5.790317358	1.475401241	2.54E-05
TraesCS7D02G461200LC	remaining-root	0	62	5.786618124	1.781837874	0.000115389
TraesCS5D02G558900	remaining-root	8	655	5.783200004	0.961589995	5.51E-09
TraesCS4B02G369500	remaining-root	4	510	5.781124895	1.510998569	3.26E-05
TraesCS3A02G280800	remaining-root	13	772	5.780970311	0.39100675	2.79E-47
TraesCS1B02G221300	remaining-root	8	514	5.778620261	0.639570005	2.83E-18
TraesCS6A02G403500	remaining-root	18	1044	5.777135434	0.393149316	9.97E-47
TraesCS1A02G440600LC	remaining-root	1	116	5.777087258	1.020317837	3.41E-08
TraesCS4A02G388600	remaining-root	3	188	5.739698919	0.729668116	3.59E-14
TraesCS2B02G008000	remaining-root	1	120	5.728242713	0.805887863	7.52E-12
TraesCS1A02G013600	remaining-root	45	2460	5.727572153	0.271661692	2.72E-95
TraesCS3D02G084900	remaining-root	0	57	5.721203554	1.053704605	1.03E-07
TraesCS6B02G695200LC	remaining-root	0	60	5.714702688	1.147078631	7.20E-07
TraesCSU02G127300	remaining-root	7	608	5.712127871	1.047242704
TraesCS5D02G261400	remaining-root	0	37	5.702569386	1.311468167	7.33E-06
TraesCS7D02G367700	remaining-root	33	1756	5.673142107	0.293350646	3.61E-80
TraesCS4A02G135500	remaining-root	0	56	5.670843722	1.118851449	4.98E-07
TraesCS7A02G589210LC	remaining-root	0	22	5.659361901	1.508570661	3.99E-05
TraesCS1A02G207500	remaining-root	0	35	5.654639102	1.303954715	7.58E-06
TraesCS1A02G341200	remaining-root	1	73	5.654007023	0.922954321	2.94E-09
TraesCS2B02G436400	remaining-root	1	142	5.646728568	1.139418293	7.90E-07
TraesCS2B02G391400	remaining-root	0	17	5.625390187	1.262189316	5.08E-06
TraesCS1A02G415100	remaining-root	2	122	5.623259238	0.657666433	1.74E-16
TraesCS5A02G518200LC	remaining-root	5	299	5.621137493	0.588282797	2.81E-20
TraesCS5D02G068300	remaining-root	7	593	5.602813269	1.255522668	4.97E-06
TraesCS5B02G260200	remaining-root	2	146	5.598133234	0.724866672	1.04E-13
TraesCS5D02G369400	remaining-root	28	1400	5.590081294	0.319276343	6.36E-66
TraesCS3A02G416800	remaining-root	30	1663	5.588681056	0.611261125	1.14E-18
TraesCS7A02G454600	remaining-root	7	384	5.574672865	0.549408021	9.78E-23
TraesCS3D02G469000LC	remaining-root	0	40	5.573235747	1.505714427	4.56E-05
TraesCS6D02G438900LC	remaining-root	1	105	5.57168013	0.755982853	1.27E-12
TraesCS2B02G407600	remaining-root	4	293	5.564674767	0.904717897	2.52E-09
TraesCS2A02G094700	remaining-root	8	432	5.557362592	0.597522182	2.83E-19
TraesCS1B02G184300	remaining-root	0	27	5.548336211	1.816908083	0.000176405
TraesCS3D02G221300	remaining-root	1	91	5.540824524	1.288901478	8.44E-06
TraesCS6B02G447400	remaining-root	44	2163	5.540264128	0.323439653	3.64E-63
TraesCS2B02G075000	remaining-root	0	17	5.538374906	1.333102379	1.32E-05
TraesCS2B02G023600	remaining-root	4	227	5.523111011	0.608973255	2.18E-18
TraesCS2D02G000300	remaining-root	11	615	5.520270674	0.69807318	2.63E-14
TraesCS1B02G394700	remaining-root	35	1764	5.514102842	0.510420106	1.23E-25
TraesCS2B02G103600	remaining-root	0	30	5.509657842	1.251186849	5.96E-06
TraesCS6B02G549900LC	remaining-root	1	65	5.507158143	0.906355274	3.72E-09
TraesCS7A02G057800	remaining-root	3	196	5.499642069	0.736504659	6.41E-13
TraesCS6D02G380500	remaining-root	2	134	5.498786144	0.964547445	2.64E-08
TraesCS6D02G049600	remaining-root	3	251	5.491967717	1.140889482	1.34E-06
TraesCS6B02G284300	remaining-root	4	285	5.488241099	0.879556579	1.51E-09
TraesCS2A02G297900	remaining-root	0	53	5.483665078	1.204700198	3.56E-06
TraesCS1B02G453000LC	remaining-root	2	115	5.481285669	0.729514372	4.62E-13
TraesCS7D02G037400	remaining-root	9	469	5.480909076	0.594543286	5.88E-19
TraesCS1A02G364100	remaining-root	2	174	5.480861764	1.294732272	1.03E-05
TraesCS3B02G361400	remaining-root	3	186	5.477520148	0.827034814	1.60E-10
TraesCS6B02G414300	remaining-root	1	106	5.476179635	0.884496982	1.97E-09
TraesCSU02G049400	remaining-root	403	18943	5.457211527	0.448177165	2.66E-32
TraesCS4B02G324900LC	remaining-root	1	99	5.451727563	0.844455768	4.30E-10
TraesCS7D02G325300	remaining-root	2	132	5.446245487	0.729779509	6.53E-13
TraesCS6A02G310500	remaining-root	13	626	5.440789426	0.411686508	6.44E-38
TraesCS2A02G378800LC	remaining-root	0	19	5.423830783	1.567985728	8.06E-05
TraesCS2A02G033900	remaining-root	24	1120	5.420495385	0.391118774	1.23E-41
TraesCS2B02G558700	remaining-root	0	15	5.405694857	1.36798681	2.37E-05
TraesCS2B02G451900	remaining-root	0	45	5.403163006	1.761912077	0.00017907
TraesCS3A02G308600	remaining-root	5	242	5.39941459	0.421477213	1.12E-35
TraesCS4B02G369300	remaining-root	5	388	5.395023091	1.275481031	1.02E-05
TraesCS7A02G117300LC	remaining-root	42	1896	5.393199758	0.410860459	2.07E-37
TraesCS7D02G226200	remaining-root	0	29	5.389760165	1.341232374	1.95E-05
TraesCS5B02G083300	remaining-root	2	118	5.388601838	0.587516338	8.79E-19
TraesCS7B02G195200	remaining-root	0	14	5.384570402	1.313074745	1.53E-05
TraesCS5D02G447100	remaining-root	2	132	5.382174799	0.833073928	4.08E-10
TraesCS2B02G482100	remaining-root	0	33	5.371642881	1.500389506	6.14E-05
TraesCS1A02G083800	remaining-root	0	579	5.367431141	3.328395765	0.00093384
TraesCS2B02G137700	remaining-root	79	3308	5.354668586	0.246163937	2.09E-101
TraesCS6A02G008500LC	remaining-root	0	40	5.354560025	2.275616054	0.000555749
TraesCS4D02G169800	remaining-root	49	2198	5.350237186	0.505914066	1.30E-24
TraesCS6B02G695800LC	remaining-root	0	21	5.345522605	1.750625952	0.000185904
TraesCS5D02G532000LC	remaining-root	3	250	5.335797171	1.14967438	2.46E-06
TraesCS7A02G423900	remaining-root	13	632	5.333886283	0.698504041	1.85E-13
TraesCS3D02G167400LC	remaining-root	0	49	5.327611085	1.239490343	8.12E-06
TraesCS2D02G166200	remaining-root	8	340	5.325657299	0.434694471	1.10E-32
TraesCS5D02G068400	remaining-root	9	395	5.325192911	0.379766995	1.37E-42
TraesCS1A02G235100	remaining-root	5	231	5.321624497	0.451289826	2.34E-30
TraesCS6A02G350300	remaining-root	10	527	5.313029529	0.797359287	1.16E-10
TraesCS4A02G445100	remaining-root	12	526	5.297818767	0.510643755	9.84E-24
TraesCS7B02G428800	remaining-root	0	16	5.28923468	1.497110422	6.87E-05
TraesCS1D02G284000	remaining-root	16	706	5.272290081	0.480352617	1.94E-26
TraesCS6D02G197600	remaining-root	18	739	5.260056691	0.457766621	7.08E-29
TraesCS1A02G235000	remaining-root	13	621	5.256402886	0.716553423	1.45E-12
TraesCS6D02G170500	remaining-root	0	42	5.254596403	1.117173625	1.89E-06
TraesCS5D02G395600	remaining-root	0	16	5.252986052	1.558747239	9.96E-05
TraesCS7D02G446600LC	remaining-root	0	26	5.252612788	1.978660145	0.000375674
TraesCS7D02G208000	remaining-root	2	117	5.249271195	0.787281019	1.09E-10
TraesCS4B02G275300	remaining-root	10	530	5.245695358	0.93637791	3.80E-08
TraesCS5B02G408300	remaining-root	93	3622	5.228878881	0.32432235	5.30E-56
TraesCS5D02G038800	remaining-root	11	467	5.227869137	0.394165679	3.56E-38
TraesCS5D02G331100LC	remaining-root	0	20	5.22107219	1.76687532	0.000228811
TraesCS5B02G435300	remaining-root	3	151	5.205128118	0.646226041	7.81E-15
TraesCS3B02G286600	remaining-root	0	18	5.203731873	1.694477249	0.000185025
TraesCS6B02G173800	remaining-root	0	29	5.188830021	1.486691536	7.61E-05
TraesCS3B02G036400	remaining-root	56	2622	5.180689093	0.84753277	2.57E-09
TraesCS6A02G227700	remaining-root	3	138	5.174672577	0.706199933	1.45E-12
TraesCS1B02G295400	remaining-root	0	30	5.173007597	2.165582116	0.000575556
TraesCS3D02G167500LC	remaining-root	0	18	5.166784403	1.699778535	0.000197603
TraesCS3B02G378600	remaining-root	6	252	5.166730266	0.619650294	8.39E-16
TraesCS2B02G109700	remaining-root	13	506	5.154295641	0.427191032	9.65E-32
TraesCS5A02G258900	remaining-root	18	1294	5.150024067	1.438844606	6.14E-05
TraesCS2B02G414400	remaining-root	0	29	5.149404787	1.533942416	0.000103115
TraesCS5A02G077300	remaining-root	2	119	5.139291331	0.744613689	2.34E-11
TraesCS3A02G440200LC	remaining-root	0	32	5.138169141	2.240153453	0.000666311
TraesCS6B02G383200	remaining-root	3	127	5.123383179	0.578111152	1.15E-17
TraesCS4D02G063100	remaining-root	14	1272	5.122676722	1.69445861	0.000205244
TraesCS4A02G447600LC	remaining-root	1	99	5.113899177	1.163380842	5.41E-06
TraesCS3B02G451800	remaining-root	147	5257	5.107511674	0.323307455	7.80E-54
TraesCS1D02G097000	remaining-root	0	39	5.084944417	1.199735133	9.10E-06
TraesCS5D02G565600	remaining-root	7	262	5.084266362	0.441551333	5.11E-29
TraesCS5D02G017500	remaining-root	21	733	5.080042246	0.317211521	2.60E-55
TraesCS3D02G477500	remaining-root	0	23	5.074556078	1.321573062	3.07E-05
TraesCS2D02G283900	remaining-root	0	54	5.069334579	1.565700066	0.000134418
TraesCS6B02G254500	remaining-root	11	413	5.068372886	0.35184808	6.56E-45
TraesCS7A02G443600	remaining-root	5	223	5.0584646	0.899911349	3.03E-08
TraesCS5D02G354600	remaining-root	1	47	5.057514405	0.900054769	3.06E-08
TraesCS1B02G360300	remaining-root	2	104	5.057087808	0.793210991	5.36E-10
TraesCS1D02G369500	remaining-root	3	263	5.053099627	1.68356809	0.000216356
TraesCS2D02G093100	remaining-root	14	497	5.050139016	0.432928373	9.07E-30
TraesCS7B02G229300	remaining-root	19	662	5.047086691	0.288439814	7.56E-66
TraesCS3B02G255600	remaining-root	1	75	5.03683365	0.856605659	8.01E-09
TraesCS4D02G358900	remaining-root	18	703	5.030905952	0.68066342	8.40E-13
TraesCS7A02G560000	remaining-root	2	99	5.028472567	0.710588471	6.87E-12
TraesCS5B02G010400	remaining-root	7	356	5.027523284	1.071309461	1.74E-06
TraesCS2A02G389400	remaining-root	18	629	5.027366714	0.363752458	1.92E-41
TraesCS6D02G125400LC	remaining-root	1	68	5.025458396	1.061292933	1.47E-06
TraesCS5A02G262100	remaining-root	2	134	5.023157128	1.156718662	6.24E-06
TraesCS4A02G368600	remaining-root	15	574	5.014671527	0.619837144	5.15E-15
TraesCS7A02G188300	remaining-root	0	64	5.013714717	1.81507489	0.000337158
TraesCS7D02G325500	remaining-root	13	471	5.013509831	0.418031164	2.07E-31
TraesCS7D02G379100	remaining-root	1	46	5.011092024	0.938493273	1.11E-07
TraesCS5D02G502600	remaining-root	15	509	5.008165555	0.29115379	1.10E-63
TraesCS3A02G378700	remaining-root	13	438	5.007498396	0.37226898	2.79E-39
TraesCS7B02G285400	remaining-root	0	12	5.004575967	1.406151123	6.38E-05
TraesCS1A02G061700	remaining-root	1	45	5.001611915	0.909036397	5.13E-08
TraesCS4B02G100800	remaining-root	9	325	4.990614625	0.422145765	1.45E-30
TraesCS3D02G219400	remaining-root	25	842	4.988199152	0.422156301	1.55E-30
TraesCS3A02G217400	remaining-root	23	793	4.978177256	0.418201567	5.69E-31
TraesCS1A02G372700	remaining-root	2	107	4.977513014	0.975429391	3.10E-07
TraesCS7D02G409800	remaining-root	5	189	4.976422246	0.566904877	2.04E-17
TraesCS5D02G095900	remaining-root	13	465	4.965005716	0.619211558	8.49E-15
TraesCS3D02G280600	remaining-root	22	722	4.960035913	0.348889143	8.68E-44
TraesCS2B02G872000LC	remaining-root	0	237	4.958783897	2.736281392	0.001249076
TraesCS6B02G272700	remaining-root	22	700	4.957769179	0.276265088	3.28E-69
TraesCS3B02G153400	remaining-root	13	443	4.957544446	0.494894658	2.84E-22
TraesCS6A02G536300LC	remaining-root	0	47	4.951160614	1.525298527	0.00013267
TraesCS2B02G156100	remaining-root	1	53	4.945530614	0.784464999	7.25E-10
TraesCS2D02G387300	remaining-root	16	536	4.937938066	0.370244179	1.20E-38
TraesCS7B02G414100	remaining-root	0	38	4.936511742	2.450554762	0.001042636
TraesCS4D02G063000LC	remaining-root	1	46	4.91933718	1.023567309	1.03E-06
TraesCS1A02G148300LC	remaining-root	0	13	4.917171848	1.585833079	0.000180648
TraesCS2A02G493800	remaining-root	10	324	4.914739133	0.431329588	1.71E-28
TraesCS5D02G095200	remaining-root	7	228	4.909008554	0.420167986	6.64E-30
TraesCS2B02G184700	remaining-root	16	502	4.905438091	0.388364709	8.78E-35
TraesCS2B02G132600	remaining-root	0	108	4.903658228	2.696207609	0.001289278
TraesCS5B02G272900	remaining-root	1	65	4.900879007	0.792143818	1.34E-09
TraesCS5D02G281200	remaining-root	0	11	4.898564856	1.433889227	8.95E-05
TraesCS7D02G669610LC	remaining-root	10	331	4.887398212	0.34540464	2.05E-43
TraesCS4B02G262700	remaining-root	0	76	4.883678461	2.870017269	0.001413851
TraesCS1D02G273300	remaining-root	2	78	4.88309816	0.804260836	2.46E-09
TraesCS7A02G259000	remaining-root	14	434	4.87051451	0.312494728	1.74E-52
TraesCS3D02G476800	remaining-root	0	25	4.868444474	1.593951164	0.000199036
TraesCS6A02G359900	remaining-root	0	22	4.863471391	1.464809906	0.000112175
TraesCS5D02G237500LC	remaining-root	0	89	4.860008994	2.602303438	0.001269201
TraesCS3D02G534100	remaining-root	36	1072	4.859397237	0.262016551	7.02E-74
TraesCS5B02G470600	remaining-root	2	73	4.857730082	0.714803084	3.45E-11
TraesCS2D02G257800	remaining-root	1	60	4.846137718	0.718668366	4.73E-11
TraesCS2A02G285000	remaining-root	1	73	4.827258185	1.070883374	3.09E-06
TraesCS5B02G030600	remaining-root	38	1119	4.823068471	0.345083217	2.02E-42
TraesCS5B02G753000LC	remaining-root	2	224	4.813921374	1.924353809	0.000551639
TraesCS1D02G119800LC	remaining-root	0	12	4.812255613	1.61122277	0.000229436
TraesCS2D02G409800	remaining-root	0	10	4.809919011	1.368778856	6.96E-05
TraesCS4A02G311000	remaining-root	0	32	4.79871009	1.21689825	2.09E-05
TraesCS5A02G365600LC	remaining-root	0	15	4.7947481	1.8389232	0.000464913
TraesCS3D02G324600	remaining-root	3	112	4.792081607	0.89608831	8.71E-08
TraesCS3D02G209500	remaining-root	27	793	4.782493398	0.335382855	4.02E-44
TraesCS3B02G545900	remaining-root	2	67	4.78025898	0.636427704	2.73E-13
TraesCS2B02G102900	remaining-root	0	31	4.776121465	1.175563372	1.41E-05
TraesCS5A02G385600	remaining-root	0	33	4.775246105	1.243121651	2.81E-05
TraesCS7B02G692600LC	remaining-root	2	69	4.768932482	0.748210333	3.95E-10
TraesCS4B02G288800	remaining-root	3	122	4.768796052	0.630902829	1.93E-13
TraesCS6D02G332500	remaining-root	20	570	4.765168118	0.413810655	3.79E-29
TraesCS4D02G197700	remaining-root	164	4517	4.761882715	0.203889681	3.77E-117
TraesCS1A02G346500	remaining-root	3	111	4.760618677	0.66694713	3.35E-12
TraesCS4A02G128400LC	remaining-root	2	78	4.746334236	0.710019941	5.93E-11
TraesCS6A02G241700	remaining-root	3	96	4.743016426	0.561210492	2.23E-16
TraesCS2D02G017200	remaining-root	0	12	4.742523604	1.679667791	0.000317802
TraesCS5A02G303400	remaining-root	0	12	4.72465811	1.651915149	0.000297427
TraesCS5B02G088800	remaining-root	1	56	4.715541869	0.733192273	2.62E-10
TraesCS1D02G306300	remaining-root	1	43	4.712877242	1.141459347	1.10E-05
TraesCS7A02G067000	remaining-root	1	40	4.708685139	1.016910804	1.77E-06
TraesCS7D02G088000	remaining-root	1	55	4.708599435	1.11712168	8.18E-06
TraesCS4B02G467900LC	remaining-root	0	13	4.705480953	1.745284678	0.000404268
TraesCS1B02G135300	remaining-root	86	2284	4.700965269	0.261243432	1.10E-69
TraesCS7A02G183100	remaining-root	16	455	4.69902993	0.335268209	1.01E-42
TraesCS1B02G420300	remaining-root	6	189	4.696350068	0.626196708	2.61E-13
TraesCS7B02G103800	remaining-root	101	2668	4.694016005	0.228167434	7.37E-91
TraesCS1A02G146900LC	remaining-root	2	65	4.692936062	0.710731836	9.06E-11
TraesCS2B02G357900	remaining-root	13	345	4.680117158	0.333612441	8.50E-43
TraesCS2A02G290800	remaining-root	1	45	4.672883239	1.213373592	2.63E-05
TraesCS7D02G259900	remaining-root	19	541	4.671672798	0.480231836	3.11E-21
TraesCS4D02G051200	remaining-root	11	306	4.668631356	0.363066667	3.84E-36
TraesCS3D02G136100	remaining-root	16	457	4.665044478	0.512481911	8.62E-19
TraesCS2D02G428600	remaining-root	1	71	4.663122535	1.164376479	1.62E-05
TraesCS5A02G031000	remaining-root	8	248	4.655733951	0.567169702	1.30E-15
TraesCS5B02G218600	remaining-root	0	10	4.650051953	1.564180245	0.000238825
TraesCS4D02G197800	remaining-root	26	684	4.633952859	0.315076253	5.80E-47
TraesCS5D02G303900LC	remaining-root	0	9	4.63219082	1.425909397	0.000130477
TraesCS2A02G092700	remaining-root	4	130	4.626423445	0.645589293	2.27E-12
TraesCS7B02G594400LC	remaining-root	0	11	4.622934655	1.608799699	0.000292604
TraesCS7A02G427300	remaining-root	3	105	4.615222347	0.705669199	1.18E-10
TraesCS1B02G065100LC	remaining-root	6	197	4.613903619	0.815237376	1.56E-08
TraesCS1B02G322600	remaining-root	0	32	4.610466042	1.353492422	8.84E-05
TraesCS4A02G096400	remaining-root	0	19	4.593520808	1.521989474	0.000217356
TraesCS5D02G503400	remaining-root	76	1881	4.591401894	0.293118666	3.62E-53
TraesCS7B02G262400	remaining-root	18	462	4.590547298	0.461904373	3.64E-22
TraesCS3A02G331500LC	remaining-root	6	158	4.589891037	0.503452994	6.68E-19
TraesCS5D02G001800	remaining-root	2	137	4.585520813	1.768090234	0.000498988
TraesCS5A02G329000	remaining-root	0	151	4.580169759	2.662147135	0.001722967
TraesCS4D02G095000LC	remaining-root	2	59	4.572156609	0.674050782	2.47E-11
TraesCS4B02G385800	remaining-root	3	94	4.570155677	0.956677448	8.57E-07
TraesCS3D02G092900	remaining-root	20	604	4.565019062	0.819737176	2.30E-08
TraesCS3B02G393000	remaining-root	0	20	4.562962935	1.593691386	0.000300347
TraesCS2B02G381800	remaining-root	36	868	4.561203229	0.284052878	7.91E-56
TraesCS4A02G212000	remaining-root	5	158	4.553636337	0.926671693	4.71E-07
TraesCS6D02G332700	remaining-root	7	238	4.553419519	0.979082712	1.42E-06
TraesCS4A02G175800	remaining-root	1	50	4.531653656	0.753646004	2.13E-09
TraesCS2B02G157800	remaining-root	0	9	4.528826697	1.534721707	0.000250834
TraesCS5A02G548700	remaining-root	20	504	4.527749059	0.516251068	1.14E-17
TraesCS5B02G504000	remaining-root	19	487	4.521860111	0.536776728	1.89E-16
TraesCS5B02G502200	remaining-root	69	1655	4.508527103	0.395763971	9.47E-29
TraesCS1D02G111200	remaining-root	13	321	4.504509111	0.451996252	2.36E-22
TraesCS5A02G042700LC	remaining-root	5	127	4.501864535	0.573393012	1.47E-14
TraesCS3A02G113900	remaining-root	232	5641	4.498155115	0.483018049	9.90E-20
TraesCS5A02G356300	remaining-root	25	647	4.489775595	0.579363816	3.03E-14
TraesCS7A02G357700	remaining-root	0	8	4.488505754	1.411548944	0.000151648
TraesCS2B02G490400	remaining-root	3	89	4.48359882	0.579559316	3.30E-14
TraesCS3A02G331200	remaining-root	3	96	4.474981321	0.740672953	1.68E-09
TraesCS5D02G042600	remaining-root	5	122	4.471237756	0.513976461	1.81E-17
TraesCS3B02G135000	remaining-root	10	232	4.469557315	0.359754647	5.62E-34
TraesCS7A02G439200	remaining-root	7	193	4.468607572	0.539533435	5.17E-16
TraesCS7D02G203100	remaining-root	7	188	4.462481904	0.570875587	1.74E-14
TraesCS5A02G024300	remaining-root	13	315	4.461702288	0.413633606	5.63E-26
TraesCS3A02G249000	remaining-root	56	1250	4.452183027	0.250145703	2.10E-68
TraesCS1B02G059900	remaining-root	0	17	4.432147066	1.477102606	0.000226292
TraesCS6B02G211900	remaining-root	2	55	4.431553105	0.718690434	7.80E-10
TraesCSU02G127200	remaining-root	9	241	4.423623153	0.619749643	1.90E-12
TraesCS2D02G361600	remaining-root	35	778	4.42256048	0.26560067	4.30E-60
TraesCS7D02G122000	remaining-root	7	188	4.421351958	0.599096626	3.66E-13
TraesCS5D02G050800	remaining-root	73	1775	4.413930827	0.618811068	1.93E-12
TraesCS1D02G379300	remaining-root	0	43	4.411885426	1.821523314	0.000700836
TraesCS5B02G034100	remaining-root	11	254	4.408352295	0.4733627	8.12E-20
TraesCS1B02G363900	remaining-root	4	109	4.403207134	0.589929554	1.97E-13
TraesCS2D02G091700	remaining-root	0	48	4.397628185	1.916720552	0.000872277
TraesCS2D02G414800	remaining-root	4	173	4.388654624	1.403937645	0.000170304
TraesCS7B02G484900	remaining-root	0	9	4.383583946	1.628124072	0.000426939
TraesCS2B02G503000	remaining-root	16	355	4.375090872	0.387352716	2.03E-28
TraesCS6D02G207300	remaining-root	5	139	4.3748845	0.570916968	4.50E-14
TraesCS1B02G080300	remaining-root	2	63	4.371499205	0.785735177	1.80E-08
TraesCS7D02G088500	remaining-root	0	12	4.371099504	1.922441335	0.000909747
TraesCS5A02G159900	remaining-root	47	995	4.370390822	0.254966938	1.15E-63
TraesCS1B02G394600	remaining-root	0	20	4.367768943	1.707432594	0.000553012
TraesCS4A02G297800	remaining-root	24	532	4.364745544	0.365292838	1.26E-31
TraesCS2D02G362000LC	remaining-root	7	243	4.361243311	1.227174385	5.61E-05
TraesCS4D02G210700	remaining-root	9	216	4.357996367	0.376637013	9.07E-30
TraesCS4A02G396300LC	remaining-root	1	34	4.353778335	1.146861322	2.70E-05
TraesCS7D02G153100	remaining-root	54	1164	4.349494341	0.373430006	3.77E-30
TraesCS7A02G451100	remaining-root	17	361	4.343621997	0.357804211	1.27E-32
TraesCS5A02G082700	remaining-root	30	634	4.334834365	0.321125924	5.07E-40
TraesCS4B02G015200	remaining-root	11	248	4.333379975	0.368367304	9.58E-31
TraesCS4B02G072300	remaining-root	20	454	4.329027219	0.566493779	4.74E-14
TraesCS6A02G269100	remaining-root	8	176	4.327626498	0.400993923	3.84E-26
TraesCS7D02G230000	remaining-root	0	8	4.327606913	1.556595632	0.000360355
TraesCS4D02G272200	remaining-root	1	41	4.325699639	1.041931013	7.98E-06
TraesCS4D02G115200	remaining-root	2	66	4.309654201	0.669522304	1.29E-10
TraesCS2A02G571600	remaining-root	0	11	4.306923521	1.841647618	0.000829804
TraesCS7D02G189400	remaining-root	2	65	4.297561948	0.660888452	8.47E-11
TraesCS3B02G518600LC	remaining-root	4	98	4.291562146	0.472469913	4.61E-19
TraesCS5A02G149700	remaining-root	5	111	4.287159736	0.605690353	2.14E-12
TraesCS6B02G603600LC	remaining-root	3	66	4.278552562	0.69200217	5.42E-10
TraesCS4D02G287800	remaining-root	12	252	4.264217829	0.533474465	3.02E-15
TraesCS3B02G568300	remaining-root	54	1212	4.259783698	0.652132809	6.57E-11
TraesCS2A02G094500	remaining-root	5	113	4.259392541	0.513128123	2.79E-16
TraesCS3A02G260800	remaining-root	20	414	4.259279201	0.383533844	1.18E-27
TraesCS5B02G491500	remaining-root	94	1820	4.242157731	0.228801728	2.44E-74
TraesCS5A02G295200	remaining-root	60	1294	4.240660852	0.601163314	2.27E-12
TraesCS4A02G374800LC	remaining-root	0	44	4.239502995	2.407319111	0.002005834
TraesCS3D02G024700	remaining-root	0	24	4.239034025	1.29481602	0.000116278
TraesCS4B02G452200LC	remaining-root	0	8	4.235652935	1.53007405	0.000371655
TraesCS1B02G449900LC	remaining-root	0	56	4.23463845	2.8891578	0.002570859
TraesCS5D02G094500	remaining-root	18	360	4.234447894	0.386974915	6.19E-27
TraesCS3A02G027200LC	remaining-root	3	99	4.230085762	0.93752417	1.85E-06
TraesCSU02G366900LC	remaining-root	0	40	4.229555362	2.34450577	0.001916572
TraesCS5B02G466000LC	remaining-root	0	26	4.227071544	1.411259327	0.000227963
TraesCS4B02G262900	remaining-root	52	1012	4.221149368	0.271609689	9.59E-53
TraesCS5A02G044300	remaining-root	30	615	4.216896251	0.516001022	6.80E-16
TraesCS1A02G031000	remaining-root	1	36	4.209464644	0.933761852	1.84E-06
TraesCS4B02G036400	remaining-root	7	301	4.208488924	1.565599466	0.000438759
TraesCS5A02G348400	remaining-root	1	34	4.204312534	0.874004894	5.03E-07
TraesCS7A02G328500	remaining-root	11	214	4.201851689	0.446285732	1.94E-20
TraesCS7D02G379000LC	remaining-root	0	9	4.196253427	1.700888683	0.000675907
TraesCS4B02G356100	remaining-root	1	29	4.195986306	1.0346969	1.03E-05
TraesCS3D02G320800	remaining-root	4	82	4.192655638	0.616923948	1.10E-11
TraesCS5A02G466000LC	remaining-root	0	16	4.191214552	2.207868027	0.00172366
TraesCS3A02G025300	remaining-root	5	138	4.190459187	0.856656741	3.48E-07
TraesCS6B02G340500	remaining-root	38	738	4.187932545	0.368171937	5.05E-29
TraesCS5B02G362500	remaining-root	86	1588	4.183432087	0.25557672	2.21E-58
TraesCS4B02G064200	remaining-root	3	81	4.182697168	0.812091963	1.04E-07
TraesCS7D02G038000	remaining-root	40	758	4.182396033	0.294336624	2.19E-44
TraesCS5B02G182000	remaining-root	30	560	4.180928412	0.284225077	1.88E-47
TraesCS6B02G254200	remaining-root	5	119	4.180081833	0.894055936	8.83E-07
TraesCS1D02G403800	remaining-root	2	49	4.177297408	0.820069596	1.35E-07
TraesCS7D02G129500	remaining-root	9	176	4.173426823	0.49121588	4.65E-17
TraesCS5B02G029300	remaining-root	13	252	4.172906849	0.453871557	1.28E-19
TraesCS4B02G210200	remaining-root	1	30	4.171094336	1.126171978	3.33E-05
TraesCS7A02G382700	remaining-root	0	22	4.165018555	1.300001589	0.00013749
TraesCS7A02G338400	remaining-root	0	8	4.16241139	1.613997687	0.000548906
TraesCS2D02G475600	remaining-root	0	26	4.158247449	1.481952572	0.000345188
TraesCS1B02G219700	remaining-root	10	202	4.156388201	0.481429687	1.46E-17
TraesCS2D02G428000LC	remaining-root	0	8	4.152510212	1.599064696	0.000530806
TraesCS2A02G097400	remaining-root	9	178	4.146694969	0.438595539	1.17E-20
TraesCS7A02G309600	remaining-root	0	11	4.138274226	1.940891432	0.00123456
TraesCS7B02G262300	remaining-root	53	986	4.136179879	0.354152708	1.40E-30
TraesCS1B02G294300	remaining-root	27	525	4.134508945	0.494231217	1.22E-16
TraesCS5B02G564000LC	remaining-root	457	8175	4.13358255	0.239909704	1.31E-64
TraesCS1D02G281700	remaining-root	10	206	4.128099697	0.570231915	5.08E-13
TraesCS2B02G307200	remaining-root	1	50	4.125327514	1.198706519	7.19E-05
TraesCS5B02G235200	remaining-root	0	14	4.125240155	1.518000402	0.000416303
TraesCS4A02G225100	remaining-root	22	415	4.123512061	0.331725225	1.98E-34
TraesCS2D02G338700	remaining-root	15	286	4.107419712	0.374584926	3.33E-27
TraesCS5D02G545200	remaining-root	12	219	4.103714234	0.326700867	3.77E-35
TraesCS3B02G133400	remaining-root	779	13815	4.099245458	0.320535664	2.25E-36
TraesCS5A02G215400	remaining-root	0	17	4.09750263	1.745641449	0.000858049
TraesCS1B02G189400	remaining-root	4	81	4.094537599	0.550161384	1.14E-13
TraesCS3A02G135600LC	remaining-root	0	43	4.092227604	2.031332334	0.001507823
TraesCS3D02G094000	remaining-root	1	38	4.087867308	1.16178838	5.69E-05
TraesCS7A02G225600	remaining-root	6	117	4.082399414	0.442108622	6.93E-20
TraesCS3D02G020600	remaining-root	4	85	4.074493471	0.831783806	2.94E-07
TraesCS4D02G235000	remaining-root	1	31	4.067873817	1.28864462	0.000153057
TraesCS5A02G086600LC	remaining-root	8	158	4.065883206	0.579838455	2.05E-12
TraesCS4B02G197300	remaining-root	245	4180	4.061394177	0.235795663	1.14E-64
TraesCS2A02G052500	remaining-root	0	7	4.060844875	1.615298924	0.000632305
TraesCS7A02G364900	remaining-root	35	635	4.056246556	0.477695028	3.54E-17
TraesCS3B02G134900	remaining-root	0	18	4.054246438	2.338222373	0.002279604
TraesCS2B02G242000	remaining-root	492	8428	4.048882993	0.314766354	7.59E-37
TraesCS2A02G143100	remaining-root	0	14	4.048353887	1.603398396	0.000620261
TraesCS2D02G331200	remaining-root	65	1106	4.046575613	0.25063802	4.92E-57
TraesCS3D02G342100	remaining-root	46	806	4.046091365	0.336866733	2.33E-32
TraesCS4D02G243000	remaining-root	1	38	4.044358063	1.192164545	8.09E-05
TraesCS3D02G456000	remaining-root	0	17	4.043410693	2.288898092	0.002197456
TraesCS7A02G222500	remaining-root	29	502	4.041132707	0.29118291	1.22E-42
TraesCS2A02G324800	remaining-root	0	8	4.032067566	1.659423746	0.000746982
TraesCS3A02G226700	remaining-root	1	27	4.029647597	1.132676593	4.98E-05
TraesCS7B02G473700LC	remaining-root	0	22	4.02752842	1.991846139	0.001523609
TraesCS1D02G028000	remaining-root	3	66	4.022446795	0.576537902	2.35E-12
TraesCS1B02G283100	remaining-root	20	349	4.022025217	0.402013342	4.41E-23
TraesCS4A02G107000	remaining-root	98	1622	4.012647239	0.205877659	2.85E-82
TraesCS2A02G168200	remaining-root	18	316	4.011566903	0.340414294	2.86E-31
TraesCS5D02G269400	remaining-root	5	107	4.004997354	0.639256932	2.03E-10
TraesCS3D02G115300	remaining-root	0	29	4.003242242	1.68767092	0.000835972
TraesCS2D02G095800	remaining-root	43	718	3.998726208	0.318590262	2.97E-35
TraesCS4A02G475300	remaining-root	0	28	3.996308356	2.60429657	0.002911661
TraesCS2B02G112800	remaining-root	107	1762	3.994124775	0.290030452	4.32E-42
TraesCS4B02G223400	remaining-root	12	209	3.991477373	0.436963984	1.28E-19
TraesCS2A02G250600	remaining-root	3	67	3.989314143	0.653443891	5.03E-10
TraesCS3A02G034500	remaining-root	7	180	3.984024717	1.058467861	2.53E-05
TraesCS6B02G179600	remaining-root	1	30	3.978966313	0.858487253	8.58E-07
TraesCS5D02G244900	remaining-root	3	61	3.971988646	0.710844773	8.66E-09
TraesCS3B02G108000	remaining-root	5	101	3.971703369	0.560985699	1.05E-12
TraesCS3A02G074600	remaining-root	146	2390	3.968298569	0.345475936	7.13E-30
TraesCS5D02G508600LC	remaining-root	0	31	3.964766486	2.657737653	0.00307845
TraesCS4D02G210900	remaining-root	44	731	3.958639434	0.411470885	1.42E-21
TraesCS5B02G245700	remaining-root	2	74	3.955708579	1.201089577	0.000104708
TraesCS4B02G243400	remaining-root	3	64	3.950281793	0.62343122	1.18E-10
TraesCS6D02G289900	remaining-root	77	1246	3.947357226	0.342835936	4.88E-30
TraesCS6A02G320700	remaining-root	134	2149	3.947353952	0.320828675	5.05E-34
TraesCS3B02G298800	remaining-root	3	61	3.945967908	0.777021514	1.09E-07
TraesCS3D02G534800	remaining-root	0	15	3.945255648	1.67460117	0.000872111
TraesCS2B02G068700	remaining-root	3	86	3.94523008	1.021129163	1.76E-05
TraesCS5A02G063900	remaining-root	3	63	3.94459185	0.59684479	2.16E-11
TraesCS3D02G468800LC	remaining-root	0	34	3.938980308	2.352478543	0.002593566
TraesCS4D02G171800	remaining-root	0	16	3.938451132	2.306939748	0.002489344
TraesCS1D02G045200LC	remaining-root	2	53	3.938214943	0.716632582	1.34E-08
TraesCS4B02G047400	remaining-root	78	1269	3.934869631	0.422532391	2.27E-20
TraesCS2B02G499300	remaining-root	2	41	3.926577568	0.779977068	1.32E-07
TraesCS1B02G444500	remaining-root	1	30	3.925264497	1.352276221	0.000280689
TraesCS4B02G210100	remaining-root	52	844	3.925139299	0.423734757	3.39E-20
TraesCS6A02G418300	remaining-root	38	606	3.919063116	0.310843585	1.12E-35
TraesCS2D02G493700	remaining-root	6	113	3.914882018	0.539352814	2.74E-13
TraesCS3D02G419600	remaining-root	31	512	3.909226513	0.473612834	1.63E-16
TraesCS5D02G473000	remaining-root	6	111	3.907587908	0.48078966	4.41E-16
TraesCS2D02G396700	remaining-root	3	65	3.905566038	0.522181456	5.61E-14
TraesCS5B02G470100LC	remaining-root	1	23	3.902140353	1.032545878	2.32E-05
TraesCS5D02G476200	remaining-root	2	62	3.90154135	0.996507653	1.43E-05
TraesCS2A02G436500LC	remaining-root	0	8	3.8903199	1.860403154	0.00142122
TraesCS2B02G302100	remaining-root	9	156	3.887779214	0.495577214	3.63E-15
TraesCS4B02G318000	remaining-root	48	735	3.882135226	0.255236379	4.19E-51
TraesCS3D02G249000	remaining-root	84	1275	3.877154027	0.2721249	4.39E-45
TraesCS7A02G176400	remaining-root	31	496	3.874360693	0.422657644	6.92E-20
TraesCS3D02G150100LC	remaining-root	0	13	3.867535088	2.181464182	0.002359867
TraesCS2B02G357500	remaining-root	11	181	3.859407216	0.489392971	2.47E-15
TraesCS7A02G355300	remaining-root	148	2187	3.858515224	0.226483589	1.15E-63
TraesCS2A02G367700	remaining-root	0	6	3.856952881	1.594215821	0.00078639
TraesCS6A02G252600	remaining-root	52	778	3.854024275	0.215136603	4.24E-70
TraesCS6D02G175200LC	remaining-root	0	18	3.852029121	1.907025697	0.001621393
TraesCS4B02G339800	remaining-root	7	126	3.840651111	0.624975545	3.09E-10
TraesCS3D02G513800	remaining-root	4	77	3.837669658	0.772670658	1.65E-07
TraesCS3A02G265400	remaining-root	5	97	3.828520129	0.654827212	1.69E-09
TraesCS2D02G338100	remaining-root	10	175	3.824950315	0.606147796	1.11E-10
TraesCS7A02G159500	remaining-root	2	63	3.823795382	1.158841076	0.000100776
TraesCS4D02G251500	remaining-root	2	51	3.823552436	1.038399543	3.11E-05
TraesCS3A02G206100	remaining-root	32	466	3.816870712	0.274733765	4.56E-43
TraesCS1A02G031100	remaining-root	43	643	3.816548772	0.376748415	6.83E-24
TraesCS3A02G319900LC	remaining-root	1	31	3.812638377	1.098042071	6.07E-05
TraesCS4A02G094300	remaining-root	44	663	3.805317723	0.437956098	3.55E-18
TraesCS7B02G417700	remaining-root	15	305	3.805183711	0.950956345	9.92E-06
TraesCS5A02G077400	remaining-root	55	821	3.802613809	0.39088364	3.23E-22
TraesCS4D02G282400	remaining-root	4	78	3.795855623	0.704597257	1.95E-08
TraesCS4B02G091100	remaining-root	28	411	3.793563336	0.345160848	9.29E-28
TraesCS6D02G403400	remaining-root	20	291	3.788841017	0.379260642	2.47E-23
TraesCS7B02G052600	remaining-root	1	27	3.779446553	1.337312192	0.000335441
TraesCS1A02G518700LC	remaining-root	2	41	3.777533325	0.664999273	3.94E-09
TraesCS5D02G039200	remaining-root	21	305	3.774711309	0.34839002	4.55E-27
TraesCS7A02G215900	remaining-root	0	12	3.772390896	1.541490481	0.000755815
TraesCS7B02G473800LC	remaining-root	0	24	3.77010257	1.656007777	0.001054914
TraesCS7B02G023300	remaining-root	5	101	3.763568185	0.830757809	1.13E-06
TraesCS6A02G350100	remaining-root	101	1417	3.7616838	0.288758841	3.46E-38
TraesCS7D02G343700LC	remaining-root	1	24	3.757775112	1.175449907	0.000133287
TraesCS7D02G308300	remaining-root	0	6	3.750575431	1.562807295	0.00083368
TraesCS6D02G260500	remaining-root	20	337	3.747869343	0.715862902	4.01E-08
TraesCS3B02G173400	remaining-root	1	27	3.74755946	0.937804768	9.85E-06
TraesCS3B02G277900	remaining-root	186	2553	3.74651109	0.215260073	1.68E-66
TraesCS2D02G450600	remaining-root	74	1086	3.743092373	0.47744164	2.69E-15
TraesCS2D02G364600	remaining-root	0	14	3.742795628	2.261869333	0.002927425
TraesCS7B02G064000	remaining-root	2	52	3.73948016	1.082918157	6.33E-05
TraesCS7B02G256000	remaining-root	1	34	3.736993827	1.571382119	0.000872111
TraesCS5A02G083700	remaining-root	8	128	3.736642427	0.657718615	3.72E-09
TraesCS1B02G697000LC	remaining-root	1	28	3.736263382	1.002455019	2.60E-05
TraesCS6B02G421300LC	remaining-root	20	290	3.733267913	0.447477728	5.08E-17
TraesCS7D02G549900	remaining-root	49	683	3.730282596	0.342842925	2.47E-27
TraesCS5D02G536400	remaining-root	4	72	3.723920069	0.607248916	2.77E-10
TraesCS2B02G594900	remaining-root	0	6	3.723278162	1.646731111	0.00109939
TraesCS3D02G073300	remaining-root	4	71	3.717544012	0.59043799	1.02E-10
TraesCS3D02G366300LC	remaining-root	0	52	3.715887387	2.283888879	0.003076878
TraesCS2D02G257700	remaining-root	1	26	3.714183648	0.916189733	7.81E-06
TraesCS3A02G260000	remaining-root	10	152	3.70846611	0.435807143	1.25E-17
TraesCS7B02G081400	remaining-root	27	377	3.701462247	0.4098868	1.44E-19
TraesCS5D02G445900	remaining-root	2	51	3.700550613	1.062108517	5.72E-05
TraesCS1D02G116800	remaining-root	133	1787	3.698783586	0.290578729	1.20E-36
TraesCS3A02G300700	remaining-root	0	27	3.689591756	1.809919287	0.001655015
TraesCS5B02G390600	remaining-root	2	65	3.684362773	1.56168617	0.000915351
TraesCS4A02G107100	remaining-root	456	5968	3.680506871	0.225359927	6.25E-59
TraesCS7D02G160400	remaining-root	5	94	3.678702242	0.859675552	3.13E-06
TraesCS3B02G314600	remaining-root	46	644	3.678432869	0.462024418	9.22E-16
TraesCS3A02G331600LC	remaining-root	7	110	3.677435291	0.441456197	4.98E-17
TraesCS5D02G286500LC	remaining-root	11	176	3.666405873	0.62758016	1.40E-09
TraesCS2B02G109800	remaining-root	42	575	3.659650225	0.43395265	2.08E-17
TraesCS3A02G019900	remaining-root	3	52	3.659405954	0.579610042	8.40E-11
TraesCS5B02G542900	remaining-root	1	27	3.656416136	1.077566199	7.51E-05
TraesCS4A02G140000	remaining-root	148	1907	3.65302026	0.217081195	1.70E-62
TraesCS1A02G426800	remaining-root	4	100	3.647025134	1.273664446	0.000310732
TraesCS4A02G254300	remaining-root	0	11	3.645170681	1.585945369	0.001042346
TraesCS3B02G842600LC	remaining-root	3	67	3.643613085	1.156777997	0.000150899
TraesCS1B02G274300	remaining-root	34	455	3.642787327	0.384114598	2.11E-21
TraesCS7A02G057700	remaining-root	5	90	3.632076262	0.738568094	1.74E-07
TraesCS1A02G349000	remaining-root	5	78	3.629979766	0.720360285	9.60E-08
TraesCS4B02G033200LC	remaining-root	0	13	3.628705792	2.240805034	0.003244646
TraesCS2D02G599900	remaining-root	5	83	3.627325932	0.628713599	2.01E-09
TraesCS7A02G770400LC	remaining-root	7	94	3.626341561	0.496112434	1.07E-13
TraesCS6D02G301800	remaining-root	8	116	3.617150016	0.532420289	3.63E-12
TraesCS7D02G469200	remaining-root	14	197	3.611470778	0.479706021	2.13E-14
TraesCS4A02G263200	remaining-root	28	370	3.609332438	0.383392099	3.73E-21
TraesCS6A02G242400	remaining-root	4	72	3.60931006	0.771835032	5.28E-07
TraesCS5B02G442800	remaining-root	9	144	3.608283935	0.743081976	2.29E-07
TraesCS3D02G412300	remaining-root	472	5938	3.607974923	0.268195724	8.07E-41
TraesCS1B02G248300	remaining-root	20	258	3.597190831	0.348955641	6.37E-25
TraesCS5B02G125800LC	remaining-root	0	6	3.595111915	1.730122784	0.001587119
TraesCS4D02G013400	remaining-root	17	225	3.593145048	0.418813033	5.46E-18
TraesCS3D02G287300	remaining-root	0	7	3.587732306	1.835995693	0.001970634
TraesCS1D02G342100	remaining-root	5	75	3.587708309	0.59193115	3.57E-10
TraesCS3D02G179200	remaining-root	1	28	3.587545409	0.822333905	2.11E-06
TraesCS6A02G106000	remaining-root	63	800	3.585674465	0.360609299	2.29E-23
TraesCS6D02G207800	remaining-root	8	114	3.584877696	0.536923151	7.52E-12
TraesCS1B02G452400	remaining-root	2	43	3.578967164	0.922748422	1.45E-05
TraesCS1B02G695100LC	remaining-root	0	8	3.568668426	1.964874949	0.002488619
TraesCS1A02G103100LC	remaining-root	0	8	3.564504679	1.969354858	0.002515483
TraesCS5D02G030700	remaining-root	14	180	3.564227155	0.406792588	1.10E-18
TraesCS2D02G117400	remaining-root	158	1928	3.562467817	0.259914004	2.40E-42
TraesCS5A02G385000	remaining-root	0	6	3.561082808	1.704021506	0.001570192
TraesCS5D02G491600	remaining-root	2	46	3.556423476	0.88821522	8.95E-06
TraesCS2D02G261100	remaining-root	2	63	3.555981279	1.479016172	0.000860638
TraesCS3A02G528900	remaining-root	23	292	3.55548437	0.406841217	1.32E-18
TraesCS4B02G072200	remaining-root	38	515	3.55096538	0.560797107	6.55E-11
TraesCS7B02G202900LC	remaining-root	0	11	3.545824012	1.582489173	0.001193826
TraesCS2B02G350500	remaining-root	73	873	3.544087701	0.240426223	1.35E-48
TraesCS2D02G185300	remaining-root	0	10	3.542625038	1.55581383	0.001115288
TraesCS4B02G197200	remaining-root	3	47	3.528434175	0.902730075	1.28E-05
TraesCS2A02G363800	remaining-root	62	740	3.51852749	0.281348568	1.12E-35
TraesCS2A02G572800	remaining-root	101	1203	3.512868447	0.288039987	4.85E-34
TraesCS3D02G371900	remaining-root	26	335	3.502271035	0.498410879	6.55E-13
TraesCS3A02G149900	remaining-root	5	73	3.499303505	0.750804179	5.38E-07
TraesCS3D02G426200	remaining-root	0	6	3.498476638	1.755886163	0.00190214
TraesCS1A02G115400	remaining-root	210	2462	3.49625062	0.28676747	4.88E-34
TraesCS2B02G507500	remaining-root	4	74	3.482110252	0.909173232	1.71E-05
TraesCS3B02G456500	remaining-root	2	60	3.477251176	1.315227247	0.000527083
TraesCS7D02G068700	remaining-root	69	791	3.474966784	0.23173909	2.69E-50
TraesCS7D02G084700	remaining-root	2	34	3.469474151	0.928423258	2.39E-05
TraesCS5B02G178100	remaining-root	2	34	3.465358535	0.72905244	3.48E-07
TraesCS5D02G204700	remaining-root	19	240	3.463446494	0.549485805	7.26E-11
TraesCS3D02G272000	remaining-root	0	8	3.459093449	1.938773775	0.002730624
TraesCS6B02G305500	remaining-root	29	332	3.454627876	0.285452074	1.31E-33
TraesCS4B02G179300	remaining-root	31	374	3.453759274	0.419512066	7.50E-17
TraesCS6B02G400900	remaining-root	0	14	3.453633345	1.873792501	0.002488359
TraesCS6A02G280200	remaining-root	6	101	3.45070264	1.008123883	6.80E-05
TraesCS2A02G061600	remaining-root	1	20	3.44880545	1.171942818	0.000261511
TraesCS6D02G199100	remaining-root	1	34	3.446177623	1.151238308	0.000230088
TraesCS5D02G165000	remaining-root	79	906	3.445523367	0.298282566	7.78E-31
TraesCS2D02G198000	remaining-root	0	25	3.445301791	2.298346079	0.004161458
TraesCS5B02G332300	remaining-root	23	273	3.444621242	0.339379974	2.33E-24
TraesCS5B02G516300	remaining-root	0	18	3.439147717	1.525618203	0.001197177
TraesCS4A02G339800	remaining-root	0	16	3.437527284	1.400995093	0.000799748
TraesCS1A02G125900	remaining-root	0	16	3.433302324	1.384642716	0.00075832
TraesCS3B02G597800	remaining-root	10	127	3.432684073	0.410309593	2.49E-17
TraesCS3A02G092800	remaining-root	76	899	3.42778587	0.423413498	2.21E-16
TraesCS4B02G290900	remaining-root	9	114	3.424688736	0.41831972	1.06E-16
TraesCS5B02G157600	remaining-root	34	394	3.419538887	0.331484108	4.21E-25
TraesCS5A02G460800	remaining-root	4	58	3.417488942	0.604850406	3.34E-09
TraesCS4A02G548800LC	remaining-root	0	23	3.416612845	1.788223033	0.002254926
TraesCS7D02G010200	remaining-root	9	128	3.415367686	0.76988359	1.46E-06
TraesCS3D02G534200	remaining-root	15	177	3.411294946	0.478409753	2.93E-13
TraesCS1D02G062900	remaining-root	0	15	3.405292976	2.400041557	0.004665199
TraesCS3A02G425500	remaining-root	16	196	3.403760679	0.48365124	5.57E-13
TraesCS5B02G197400	remaining-root	19	210	3.403522796	0.328577205	2.69E-25
TraesCS7A02G551600	remaining-root	0	18	3.401058711	1.55613633	0.001380088
TraesCS2A02G045200	remaining-root	0	8	3.398917556	2.022602544	0.003299884
TraesCS7B02G674700LC	remaining-root	0	33	3.394035787	2.449734624	0.004855635
TraesCS3D02G116400	remaining-root	524	5790	3.39400425	0.317121771	7.60E-27
TraesCS5A02G483100	remaining-root	5	71	3.393021322	0.593483048	2.28E-09
TraesCS5B02G077400	remaining-root	46	505	3.392440365	0.260726082	1.62E-38
TraesCS4D02G201100	remaining-root	156	1789	3.387318116	0.433820526	1.99E-15
TraesCS7B02G377700	remaining-root	0	12	3.38678441	1.744515308	0.002160082
TraesCS3B02G120000	remaining-root	13	152	3.384087217	0.359740121	2.76E-21
TraesCS2B02G354700	remaining-root	16	186	3.383358734	0.392836236	3.07E-18
TraesCS5A02G189800	remaining-root	0	10	3.383132681	2.160761543	0.003932964
TraesCS2A02G117700	remaining-root	292	3117	3.381455326	0.202145035	4.37E-62
TraesCS7D02G037100	remaining-root	28	351	3.381442616	0.590830351	2.19E-09
TraesCSU02G072000	remaining-root	24	267	3.380854764	0.30391327	8.15E-29
TraesCS6D02G231900	remaining-root	1	25	3.377248314	0.830205114	6.82E-06
TraesCS4D02G339400	remaining-root	47	545	3.375946584	0.450447655	2.08E-14
TraesCS2A02G327300	remaining-root	10	120	3.373437475	0.444337638	1.01E-14
TraesCS2D02G037100	remaining-root	0	7	3.370714971	1.930033459	0.003008388
TraesCS4D02G314400	remaining-root	57	608	3.369155284	0.230402152	5.15E-48
TraesCS4B02G344300	remaining-root	59	680	3.367338327	0.468310392	1.88E-13
TraesCS5B02G462600	remaining-root	19	209	3.366789299	0.291206493	6.27E-31
TraesCS1B02G444300	remaining-root	2	42	3.366505291	0.926014659	3.41E-05
TraesCS3D02G034000	remaining-root	121	1769	3.366483741	0.887179219
TraesCS4B02G184500	remaining-root	2	39	3.36552229	0.987777675	7.20E-05
TraesCS3B02G351100	remaining-root	22	231	3.355828316	0.24139837	1.20E-43
TraesCS2A02G159100	remaining-root	35	378	3.353694488	0.267832886	7.05E-36
TraesCS7A02G522800LC	remaining-root	0	15	3.35329198	1.967375369	0.003240693
TraesCS2B02G482400	remaining-root	31	339	3.352137631	0.366228659	2.74E-20
TraesCS5D02G302800	remaining-root	83	928	3.351087937	0.42989117	2.14E-15
TraesCS2A02G264100	remaining-root	77	802	3.350464021	0.162063786	1.72E-93
TraesCS5B02G037600	remaining-root	2	33	3.349798146	0.736309216	8.73E-07
TraesCS5B02G088300	remaining-root	6	91	3.346833886	0.902924369	2.68E-05
TraesCS4B02G035900	remaining-root	6	140	3.346596263	1.378707995	0.000865385
TraesCS1D02G243000	remaining-root	64	671	3.341944857	0.238407697	2.40E-44
TraesCS3D02G074400	remaining-root	477	4963	3.333248581	0.242344984	8.52E-43
TraesCS7A02G091500	remaining-root	25	281	3.332835504	0.404518439	6.44E-17
TraesCS6A02G266700	remaining-root	13	153	3.327697106	0.424683198	1.55E-15
TraesCS5A02G183600	remaining-root	72	756	3.325798086	0.293415991	7.65E-30
TraesCS5D02G094400	remaining-root	124	1308	3.321726018	0.314188315	2.74E-26
TraesCS5A02G512700	remaining-root	4	51	3.321420458	0.751456336	1.56E-06
TraesCS1B02G037000	remaining-root	10	128	3.317467599	0.558024183	6.03E-10
TraesCS1B02G100700	remaining-root	20	210	3.316421895	0.315149289	4.56E-26
TraesCS4B02G228000	remaining-root	60	624	3.308219097	0.26058625	8.09E-37
TraesCS3A02G521400	remaining-root	0	5	3.307271712	1.707668733	0.002241327
TraesCS5D02G188600	remaining-root	6	79	3.305258323	0.566521171	1.15E-09
TraesCS2A02G559200	remaining-root	12	135	3.30052118	0.372925592	3.84E-19
TraesCSU02G096500	remaining-root	1	28	3.299576091	1.032267342	0.000136966
TraesCS4D02G034700LC	remaining-root	11	121	3.290978983	0.490510725	4.90E-12
TraesCS7B02G129000	remaining-root	17	181	3.290076313	0.33261534	2.55E-23
TraesCS6D02G143600	remaining-root	7	81	3.289025894	0.448669069	6.69E-14
TraesCS5D02G393200	remaining-root	4	52	3.284374917	0.53229868	1.55E-10
TraesCS7B02G156500	remaining-root	7	90	3.282708851	0.574125415	2.24E-09
TraesCS5A02G550700	remaining-root	4	252	3.274963413	2.233264384	0.004739192
TraesCS7B02G088100	remaining-root	87	880	3.268290907	0.283170706	7.30E-31
TraesCS1D02G147800	remaining-root	1	21	3.266622567	0.93899662	5.86E-05
TraesCS2D02G571300	remaining-root	12	134	3.262774689	0.367983587	3.31E-19
TraesCS7D02G357400	remaining-root	95	977	3.260220033	0.362049606	9.81E-20
TraesCS7D02G345600	remaining-root	1	23	3.260122018	0.83279041	1.26E-05
TraesCS6D02G397500	remaining-root	0	5	3.258023863	1.738422448	0.00253878
TraesCS2D02G584000	remaining-root	125	1288	3.257857676	0.352017091	1.07E-20
TraesCS7A02G041900	remaining-root	42	445	3.254595015	0.410432794	7.42E-16
TraesCS6A02G376200	remaining-root	1	18	3.251899763	0.871970343	2.52E-05
TraesCS2D02G177700	remaining-root	16	173	3.250069001	0.502006317	2.31E-11
TraesCS6D02G323100	remaining-root	3	43	3.248687165	0.68056189	3.14E-07
TraesCS4A02G121800	remaining-root	5	63	3.241170177	0.745420794	2.19E-06
TraesCS3A02G362800	remaining-root	1	22	3.240918733	1.075292546	0.000228442
TraesCS6D02G303600	remaining-root	24	246	3.239812968	0.319842039	2.46E-24
TraesCS5D02G394700	remaining-root	0	9	3.23811456	2.107547125	0.004399162
TraesCS5D02G408200	remaining-root	6	90	3.236007242	0.885804881	3.30E-05
TraesCS4A02G015100	remaining-root	21	220	3.232085612	0.403552337	4.06E-16
TraesCS4A02G229600	remaining-root	2	31	3.231784464	0.746381309	2.37E-06
TraesCS5A02G248600	remaining-root	5	68	3.23055773	0.660161367	1.78E-07
TraesCS4D02G078100	remaining-root	63	604	3.229450887	0.17698836	2.27E-73
TraesCS4D02G339100	remaining-root	6	81	3.229375944	0.705894419	7.95E-07
TraesCS7A02G223900	remaining-root	0	5	3.227912097	1.734861962	0.002628372
TraesCS6D02G304100LC	remaining-root	4	61	3.227250486	0.929633224	6.08E-05
TraesCS7B02G475100	remaining-root	2	29	3.225298353	0.911423719	4.90E-05
TraesCS7A02G427700	remaining-root	8	86	3.219391383	0.488391064	1.09E-11
TraesCS5A02G171700	remaining-root	5	70	3.219015066	0.747647089	2.65E-06
TraesCS6B02G296400	remaining-root	4	53	3.217708554	0.513497062	8.70E-11
TraesCS7A02G427100	remaining-root	22	223	3.216357713	0.370692915	1.71E-18
TraesCS1B02G108400	remaining-root	3	44	3.214196596	0.623818825	4.91E-08
TraesCS2A02G267200	remaining-root	5	55	3.211144629	0.576367409	5.22E-09
TraesCS5D02G447000	remaining-root	303	3182	3.207182245	0.487044451	1.14E-11
TraesCS2D02G034500	remaining-root	0	10	3.205758027	1.717497964	0.002625447
TraesCS4D02G000500	remaining-root	21	218	3.205366866	0.427587988	2.02E-14
TraesCS3D02G033400	remaining-root	72	689	3.201638307	0.255287521	5.23E-36
TraesCS5D02G440700	remaining-root	20	214	3.201571045	0.470714901	2.73E-12
TraesCS2B02G279200	remaining-root	0	11	3.199800401	1.815544498	0.003144881
TraesCS1B02G352400	remaining-root	8	81	3.195649338	0.451062171	3.94E-13
TraesCS2A02G101800	remaining-root	23	243	3.195534405	0.469349866	2.61E-12
TraesCS7D02G087200	remaining-root	8	94	3.188124677	0.635370032	9.81E-08
TraesCS5D02G229900LC	remaining-root	0	27	3.185302555	2.683192149	0.006447827
TraesCS5D02G465200	remaining-root	2	30	3.183728492	0.728848564	2.05E-06
TraesCS6D02G456900LC	remaining-root	0	11	3.183687504	1.744718624	0.0028444
TraesCS3A02G329200	remaining-root	2	29	3.183685559	0.664228968	2.94E-07
TraesCS2A02G034900LC	remaining-root	5	102	3.179318202	1.26086978	0.000747983
TraesCS4B02G344000	remaining-root	3	74	3.179240068	1.447187947	0.001451065
TraesCS7B02G018600	remaining-root	49	459	3.178000459	0.205412607	1.69E-53
TraesCS7D02G177700	remaining-root	34	331	3.17652762	0.364937714	1.37E-18
TraesCS4B02G050600LC	remaining-root	0	17	3.176318955	2.126499701	0.00481041
TraesCS4D02G135300	remaining-root	1	25	3.174524102	1.03883105	0.000209045
TraesCS1D02G271000	remaining-root	1	16	3.167818544	1.102911136	0.0003348
TraesCS5A02G240800	remaining-root	1	18	3.164584517	1.232812525	0.000681177
TraesCS5A02G454700	remaining-root	11	113	3.163441022	0.410656044	4.40E-15
TraesCS1D02G047200	remaining-root	1	22	3.160814991	0.772169043	6.51E-06
TraesCS3D02G265700	remaining-root	2	46	3.15995766	1.186909974	0.000551243
TraesCS2D02G536800	remaining-root	45	426	3.159518356	0.290682052	1.24E-27
TraesCS3B02G177000	remaining-root	3	40	3.153400255	0.655377384	2.73E-07
TraesCS1B02G653500LC	remaining-root	4	49	3.15018611	0.59140785	2.05E-08
TraesCS5A02G171600	remaining-root	40	378	3.14991605	0.306925111	6.73E-25
TraesCS6A02G350600	remaining-root	6	78	3.146407761	0.70847317	1.51E-06
TraesCS3D02G354400	remaining-root	13	132	3.145169289	0.406227166	3.32E-15
TraesCS4A02G266900	remaining-root	41	433	3.141367677	0.541610259	1.49E-09
TraesCS4D02G216600	remaining-root	0	8	3.141255852	2.072145291	0.004743842
TraesCS3B02G359400	remaining-root	2	26	3.140283406	0.765640587	6.37E-06
TraesCS2D02G452300	remaining-root	1	15	3.137327846	1.07897781	0.000310732
TraesCS2D02G257100	remaining-root	303	2761	3.133701813	0.247571842	1.32E-36
TraesCS2B02G118700	remaining-root	22	228	3.132926169	0.490944647	4.45E-11
TraesCS2B02G239800	remaining-root	13	135	3.130044379	0.472882642	9.60E-12
TraesCS1D02G214800LC	remaining-root	3	44	3.129561313	0.701999665	1.42E-06
TraesCS3A02G348500	remaining-root	14	137	3.126305189	0.434399215	1.89E-13
TraesCS3A02G315800	remaining-root	22	204	3.124355638	0.340463731	2.29E-20
TraesCS3A02G113100	remaining-root	4	66	3.12149059	1.134050964	0.000454448
TraesCS5A02G314800	remaining-root	10	102	3.120764854	0.448037565	9.50E-13
TraesCS5A02G057200	remaining-root	0	16	3.119363636	1.609403492	0.002403556
TraesCS3B02G079300	remaining-root	29	275	3.118582078	0.328166164	1.14E-21
TraesCS2A02G295400	remaining-root	3	36	3.117816172	0.657453728	3.89E-07
TraesCS4A02G053500	remaining-root	102	931	3.117068268	0.292355223	1.14E-26
TraesCS4A02G353000	remaining-root	9	91	3.111388363	0.409213929	9.83E-15
TraesCS4D02G002800	remaining-root	10	105	3.107204714	0.506051558	2.05E-10
TraesCS7D02G376700LC	remaining-root	0	21	3.10540986	1.832463732	0.003663101
TraesCS2A02G064900	remaining-root	208	1846	3.10462916	0.218756129	2.20E-45
TraesCS4B02G051600	remaining-root	48	454	3.097135012	0.365522318	1.05E-17
TraesCS5A02G238000	remaining-root	1	16	3.09483745	1.177674307	0.000611252
TraesCS2B02G231700	remaining-root	0	10	3.093700109	1.738985535	0.003199232
TraesCS6D02G030100	remaining-root	3	41	3.08888753	0.745224874	5.51E-06
TraesCS6D02G234100	remaining-root	41	364	3.088077883	0.263851244	1.30E-31
TraesCS3D02G461500	remaining-root	5	57	3.087542578	0.73945337	4.88E-06
TraesCS2A02G319500	remaining-root	11	106	3.086272495	0.454625157	3.25E-12
TraesCS7A02G018400	remaining-root	1	16	3.081892603	1.18166675	0.000642224
TraesCS7D02G013800	remaining-root	0	10	3.080456163	1.772393048	0.003451208
TraesCS4D02G023400LC	remaining-root	0	6	3.080419131	1.869812788	0.003999419
TraesCS2A02G211400	remaining-root	4	42	3.079361731	0.641874476	3.09E-07
TraesCS7B02G120800LC	remaining-root	6	66	3.076625889	0.491547373	1.01E-10
TraesCS5D02G302700	remaining-root	31	287	3.073069354	0.37105292	5.08E-17
TraesCS4D02G014300	remaining-root	88	776	3.068927474	0.271189767	1.03E-29
TraesCS7A02G106000	remaining-root	2	30	3.063796395	0.864906136	5.21E-05
TraesCS7D02G494600	remaining-root	0	14	3.059641685	1.999513183	0.00483499
TraesCS4B02G015900	remaining-root	70	612	3.056123231	0.273474897	5.11E-29
TraesCS7D02G733610LC	remaining-root	49	449	3.052311509	0.357933588	7.04E-18
TraesCS1B02G232700	remaining-root	49	450	3.048324305	0.388296449	1.61E-15
TraesCS7A02G124200	remaining-root	21	205	3.044691014	0.539343841	3.93E-09
TraesCS4A02G280700	remaining-root	16	143	3.044191948	0.331857518	2.63E-20
TraesCS4A02G298400	remaining-root	11	106	3.042794097	0.502856972	3.77E-10
TraesCS6D02G318300	remaining-root	8	88	3.02784056	0.579816127	3.95E-08
TraesCS7B02G286700	remaining-root	9	92	3.026487936	0.513913238	1.00E-09
TraesCS6B02G416500	remaining-root	1	25	3.026468112	1.12447416	0.000546144
TraesCS5D02G176500	remaining-root	4	50	3.02269405	0.63044397	3.30E-07
TraesCS7B02G665500LC	remaining-root	16	174	3.019084606	0.708905418	3.65E-06
TraesCS6D02G145400	remaining-root	631	5160	3.018258675	0.118785689	5.18E-140
TraesCS1B02G134500LC	remaining-root	15	142	3.018150787	0.4143143	1.15E-13
TraesCS1D02G383700	remaining-root	8	81	3.018087879	0.643729572	5.43E-07
TraesCS5D02G198800	remaining-root	0	16	3.014827772	1.612448057	0.00282458
TraesCS2B02G161700LC	remaining-root	8	84	3.007985532	0.637268834	4.74E-07
TraesCS2B02G385200	remaining-root	30	273	3.007739113	0.441775041	3.17E-12
TraesCS5A02G513200	remaining-root	48	444	3.00714263	0.457971815	1.56E-11
TraesCS3B02G379100	remaining-root	3	36	3.006074757	0.794649112	2.37E-05
TraesCS6D02G224300	remaining-root	2	31	3.003659372	0.786793599	2.09E-05
TraesCS4D02G013600	remaining-root	82	697	3.002848773	0.294922907	1.88E-24
TraesCS5A02G046900LC	remaining-root	10	101	3.000343816	0.579786309	5.21E-08
TraesCS4B02G036300	remaining-root	6	79	2.997897202	1.013838746	0.000293199
TraesCS3A02G461800LC	remaining-root	14	124	2.994868637	0.40051318	2.94E-14
TraesCS7D02G168600	remaining-root	5	64	2.991206487	0.794765059	2.56E-05
TraesCS4A02G061900	remaining-root	58	486	2.984143819	0.271101129	3.65E-28
TraesCS2D02G584100	remaining-root	133	1083	2.982353854	0.212281645	2.04E-44
TraesCS1D02G236800	remaining-root	54	469	2.981857979	0.365720021	1.69E-16
TraesCS2D02G211800	remaining-root	67	580	2.981490645	0.355603245	2.58E-17
TraesCS2B02G621000	remaining-root	9	87	2.979996693	0.424278179	7.70E-13
TraesCS1A02G340100	remaining-root	1	20	2.979813919	0.828103198	4.58E-05
TraesCS3D02G221400	remaining-root	28	240	2.97968455	0.321436497	1.25E-20
TraesCS4A02G235600	remaining-root	32	262	2.97840826	0.236946324	5.02E-36
TraesCS6A02G337400	remaining-root	12	113	2.972590031	0.503904096	1.02E-09
TraesCS5A02G126600	remaining-root	0	15	2.971527691	2.437584024	0.00742788
TraesCS7A02G229400	remaining-root	0	37	2.969781743	2.207519638	0.006528734
TraesCS1B02G321500	remaining-root	2	47	2.969609344	1.619031787	0.003071619
TraesCS6A02G009100	remaining-root	47	387	2.968493586	0.269778954	3.95E-28
TraesCS2B02G311900	remaining-root	7	67	2.965935785	0.532045711	6.50E-09
TraesCS3D02G474500	remaining-root	102	834	2.964524999	0.243484255	6.32E-34
TraesCS3D02G147800	remaining-root	0	11	2.962438761	1.89288455	0.004810872
TraesCS6A02G376300	remaining-root	0	2	2.961012483	4.240791656
TraesCS5A02G198800	remaining-root	32	294	2.956799079	0.497332103	7.99E-10
TraesCS3D02G184300	remaining-root	2	24	2.951248673	0.826902343	5.16E-05
TraesCS4B02G383300	remaining-root	8	91	2.95055061	0.788615829	2.86E-05
TraesCS5D02G280700	remaining-root	2	31	2.948232116	1.19039821	0.00090877
TraesCS2B02G151800	remaining-root	1	19	2.947853919	0.786190804	2.79E-05
TraesCS3A02G528800	remaining-root	11	97	2.94656901	0.454886454	3.08E-11
TraesCS2A02G190200	remaining-root	26	216	2.944976291	0.305761814	4.54E-22
TraesCS7A02G220700	remaining-root	1	25	2.941432596	1.141219955	0.00073618
TraesCS2D02G085800	remaining-root	9	79	2.941343075	0.433413358	4.10E-12
TraesCS4A02G317900	remaining-root	2	32	2.940732135	0.885529905	0.000112702
TraesCS4D02G088200	remaining-root	53	431	2.93918375	0.289656794	3.07E-24
TraesCS4B02G057400LC	remaining-root	2	32	2.938525788	0.869484374	9.45E-05
TraesCS1D02G432400	remaining-root	607	4824	2.937193384	0.232320649	2.28E-36
TraesCS4D02G169200	remaining-root	20	169	2.935584635	0.296199748	3.14E-23
TraesCS3D02G138500	remaining-root	6	54	2.934151117	0.574560939	8.05E-08
TraesCS4A02G278000	remaining-root	30	258	2.929890499	0.383708052	1.03E-14
TraesCS2A02G047300	remaining-root	0	20	2.925527487	2.564223126	0.008088165
TraesCS1A02G273200	remaining-root	15	139	2.924082173	0.488220222	6.52E-10
TraesCS5A02G042300LC	remaining-root	0	10	2.921616172	2.249874941	0.007102986
TraesCS6A02G233100	remaining-root	5	48	2.921405776	0.531230823	1.06E-08
TraesCS6A02G319600	remaining-root	6	62	2.920977079	0.711886183	7.59E-06
TraesCS2A02G216600	remaining-root	10	97	2.920774711	0.535630437	1.36E-08
TraesCS3B02G405100	remaining-root	0	21	2.915557362	2.57881122	0.008191287
TraesCS7D02G228900	remaining-root	0	4	2.913964068	1.687753286	0.003793078
TraesCS5D02G360500	remaining-root	6	59	2.913644162	0.648472221	1.49E-06
TraesCS6D02G261700LC	remaining-root	2	24	2.910555109	0.857666291	9.25E-05
TraesCS2D02G477800	remaining-root	9	111	2.906632723	0.891518867	0.000137663
TraesCS1A02G278600	remaining-root	65	533	2.906269351	0.371076341	2.43E-15
TraesCS2B02G337700	remaining-root	4	42	2.899804862	0.679068639	3.95E-06
TraesCS7A02G132000	remaining-root	4	49	2.89538999	0.808604327	5.21E-05
TraesCS1D02G210800	remaining-root	0	16	2.891871085	2.473048081	0.008178335
TraesCS5B02G235400	remaining-root	2	22	2.890107557	0.741430802	1.72E-05
TraesCS7B02G249600	remaining-root	0	11	2.889091064	1.874819655	0.005176804
TraesCS5D02G325900	remaining-root	7	61	2.886535479	0.532365657	1.70E-08
TraesCS3B02G155300	remaining-root	6	59	2.885092241	0.575893936	1.40E-07
TraesCS3B02G461100	remaining-root	1	25	2.881593958	1.202878739	0.001118192
TraesCS5B02G107500	remaining-root	7	72	2.87980688	0.610559887	5.67E-07
TraesCS1B02G456900	remaining-root	98	834	2.877165756	0.478291863	6.09E-10
TraesCS4A02G328600	remaining-root	28	217	2.875082726	0.25023323	2.34E-30
TraesCS2A02G266000	remaining-root	5	43	2.874824597	0.548806185	4.52E-08
TraesCS2B02G365000	remaining-root	19	153	2.873809788	0.341211046	2.41E-17
TraesCS1D02G379700	remaining-root	24	211	2.869981282	0.515842326	8.12E-09
TraesCS4A02G071700	remaining-root	4	42	2.869113765	0.574540552	1.55E-07
TraesCS1B02G211100	remaining-root	1	16	2.866919361	0.884729185	0.000150527
TraesCS4D02G014200	remaining-root	9	83	2.864587402	0.499620735	3.16E-09
TraesCS5A02G210200	remaining-root	3	35	2.864003766	0.700411909	8.56E-06
TraesCS7A02G156100	remaining-root	11	98	2.861484715	0.555878527	7.35E-08
TraesCS7D02G365000	remaining-root	2	24	2.861066916	0.690704686	6.97E-06
TraesCS3D02G390100	remaining-root	9	81	2.860115829	0.567607456	1.26E-07
TraesCS5D02G173900	remaining-root	5	52	2.858132392	0.702836151	9.39E-06
TraesCS3A02G441100	remaining-root	16	129	2.857707894	0.37572818	1.52E-14
TraesCS4D02G185500	remaining-root	45	348	2.855670646	0.282312393	5.27E-24
TraesCS3D02G160200	remaining-root	0	4	2.853460554	1.664412762	0.003988032
TraesCS1D02G150000	remaining-root	1	20	2.84872183	0.902742524	0.000192411
TraesCS5B02G264700	remaining-root	6	54	2.847487288	0.568134671	1.47E-07
TraesCS1D02G209400	remaining-root	16	128	2.846740966	0.384792765	7.18E-14
TraesCS7A02G302800	remaining-root	14	111	2.846675915	0.361738479	2.11E-15
TraesCS3B02G034700	remaining-root	0	4	2.842755455	1.748645705	0.004639232
TraesCS1B02G310700	remaining-root	3	33	2.842338027	0.817549277	7.61E-05
TraesCS3B02G411300	remaining-root	44	347	2.841090508	0.339186681	3.83E-17
TraesCS1B02G038700	remaining-root	10	90	2.84101744	0.485537957	1.71E-09
TraesCS5B02G490800	remaining-root	2	33	2.840177899	1.337008646	0.001935819
TraesCS6B02G594400LC	remaining-root	66	493	2.837380788	0.242153941	2.02E-31
TraesCS3A02G322600	remaining-root	1	24	2.836841201	1.214145863	0.001290431
TraesCS5B02G069300	remaining-root	103	777	2.835690809	0.273344537	4.14E-25
TraesCS2D02G126500	remaining-root	10	92	2.832651894	0.581788149	3.01E-07
TraesCS5D02G538900	remaining-root	13	119	2.832568928	0.628128691	1.56E-06
TraesCS1D02G117200	remaining-root	14	118	2.830220793	0.473525199	8.44E-10
TraesCS4B02G002700	remaining-root	56	418	2.829539417	0.260702326	2.91E-27
TraesCS3B02G113500	remaining-root	121	896	2.828907167	0.233641538	2.11E-33
TraesCS1D02G328900	remaining-root	380	2969	2.827384363	0.370994944	1.47E-14
TraesCS7D02G156500	remaining-root	18	160	2.823739684	0.534281301	3.90E-08
TraesCS4D02G225400	remaining-root	1	15	2.821602324	1.29153157	0.001745623
TraesCS1A02G285000	remaining-root	74	600	2.816628141	0.448350683	1.38E-10
TraesCS5B02G700200LC	remaining-root	1	18	2.811873675	1.436469601	0.002663218
TraesCS3A02G046600	remaining-root	39	296	2.811137571	0.318745121	1.02E-18
TraesCS5B02G169200	remaining-root	9	72	2.808703244	0.439213757	6.96E-11
TraesCS6B02G183600	remaining-root	843	5973	2.808655051	0.116030076	4.94E-127
TraesCS3A02G131200	remaining-root	44	340	2.807897349	0.388055648	2.55E-13
TraesCS2A02G024000LC	remaining-root	2	27	2.80782399	0.914463477	0.000248745
TraesCS2D02G317200	remaining-root	6	52	2.807071369	0.565891607	2.03E-07
TraesCS3D02G066300	remaining-root	16	135	2.805526534	0.44372658	1.10E-10
TraesCS5B02G169300	remaining-root	43	344	2.80196682	0.430583857	3.47E-11
TraesCS2D02G079500	remaining-root	0	4	2.800782389	1.663254096	0.004310441
TraesCS1D02G381200	remaining-root	112	808	2.797958188	0.228062897	3.44E-34
TraesCS1D02G352200	remaining-root	18	140	2.79788034	0.303563585	3.20E-20
TraesCS4A02G041800LC	remaining-root	34	338	2.79631408	0.779484595	5.62E-05
TraesCS3A02G352300	remaining-root	0	4	2.796230176	1.712615887	0.004694618
TraesCS2B02G205900	remaining-root	0	13	2.795818387	2.016471497	0.006825671
TraesCS3B02G322000	remaining-root	0	14	2.794913168	1.631159153	0.004116778
TraesCS4A02G053800	remaining-root	14	113	2.791729708	0.416756813	1.03E-11
TraesCS3A02G030000	remaining-root	0	4	2.790997675	1.714044924	0.004739192
TraesCS6B02G351600	remaining-root	25	221	2.788676238	0.593564176	7.18E-07
TraesCS1D02G311000	remaining-root	23	187	2.788021374	0.436284057	7.54E-11
TraesCS3B02G531400	remaining-root	68	490	2.787232453	0.214443937	4.20E-38
TraesCS4A02G453600LC	remaining-root	1	20	2.783942562	1.011844848	0.0005496
TraesCS5D02G413900	remaining-root	46	333	2.782028803	0.246844767	3.74E-29
TraesCS3B02G343000	remaining-root	1	14	2.781278579	1.176706259	0.001262654
TraesCS1D02G084500	remaining-root	34	258	2.780991936	0.378077548	1.17E-13
TraesCS5D02G491900	remaining-root	214	1540	2.778114222	0.248618778	1.07E-28
TraesCS6D02G245800	remaining-root	24	176	2.777111723	0.331174139	4.26E-17
TraesCS6B02G549800LC	remaining-root	66	500	2.776948935	0.365949107	2.14E-14
TraesCS3B02G598200	remaining-root	0	5	2.773602992	1.839552065	0.005782899
TraesCS2D02G464700	remaining-root	28	206	2.772404053	0.327313011	2.17E-17
TraesCS7B02G226000LC	remaining-root	0	9	2.770409987	2.167921914	0.007987785
TraesCS5D02G540200LC	remaining-root	0	4	2.769684742	1.706964126	0.00483499
TraesCS3D02G039300	remaining-root	341	2590	2.76260657	0.400150037	2.84E-12
TraesCS2D02G259800	remaining-root	82	591	2.761687826	0.283201937	2.48E-22
TraesCS7B02G191300	remaining-root	2	25	2.760811993	0.850296693	0.000161928
TraesCS7D02G488100	remaining-root	0	18	2.755600668	1.812421159	0.005724775
TraesCS2D02G060800	remaining-root	2	26	2.755288646	0.721381296	2.69E-05
TraesCS4B02G181900	remaining-root	7	61	2.7542329	0.614283746	1.99E-06
TraesCS5A02G262200	remaining-root	3	28	2.753944666	0.819532569	0.000118024
TraesCS3D02G357200	remaining-root	187	1296	2.753852216	0.173387155	8.66E-56
TraesCS1B02G116200	remaining-root	5	48	2.752559705	0.616435676	2.16E-06
TraesCS6A02G230700	remaining-root	110	774	2.750118518	0.241180302	9.41E-30
TraesCS2B02G231500	remaining-root	45	324	2.749262847	0.263447485	2.94E-25
TraesCS2A02G297100	remaining-root	1709	12612	2.749058873	0.360301487	1.71E-14
TraesCS1D02G289500	remaining-root	0	21	2.746609527	1.920905338	0.006596888
TraesCS6D02G299100	remaining-root	4	42	2.746479282	0.915668435	0.000313641
TraesCS4B02G077900	remaining-root	1	13	2.746405213	1.140102408	0.001179184
TraesCS6A02G547200LC	remaining-root	0	6	2.745271535	1.958950759	0.006875362
TraesCS5D02G035700	remaining-root	0	17	2.744817871	2.473826959	0.009482455
TraesCS5A02G488500	remaining-root	271	1861	2.74359235	0.173254796	1.85E-55
TraesCS6D02G258100	remaining-root	19	139	2.742550458	0.314400833	2.87E-18
TraesCS2A02G331700	remaining-root	99	679	2.736160725	0.17104997	1.66E-56
TraesCS3D02G020700	remaining-root	13	97	2.733603612	0.396634578	3.33E-12
TraesCS4A02G140500	remaining-root	37	261	2.732099212	0.265203538	1.21E-24
TraesCS3D02G415700	remaining-root	9	75	2.73193758	0.456883084	1.05E-09
TraesCS1D02G301700	remaining-root	31	218	2.731368356	0.234505878	6.45E-31
TraesCS7B02G060200	remaining-root	25	193	2.728302497	0.4195183	4.33E-11
TraesCS2D02G055000	remaining-root	6	58	2.72624049	0.704524188	2.35E-05
TraesCS4D02G027900	remaining-root	33	252	2.726020342	0.443783095	4.06E-10
TraesCS6B02G037000	remaining-root	1	16	2.723745648	1.057775805	0.000845357
TraesCS4B02G093300LC	remaining-root	1	19	2.72157858	1.230665209	0.001758103
TraesCS2A02G379600	remaining-root	18	132	2.718581061	0.374297852	2.71E-13
TraesCS3A02G310200	remaining-root	10	79	2.718406975	0.527315655	9.36E-08
TraesCS4D02G357900	remaining-root	1	18	2.714928299	1.477637157	0.003476077
TraesCS7B02G225300	remaining-root	15	113	2.712477	0.376149388	3.97E-13
TraesCS6D02G204300	remaining-root	76	513	2.707176151	0.208384637	6.14E-38
TraesCS2B02G451400	remaining-root	0	15	2.70431196	1.671166904	0.005042599
TraesCS7A02G465900	remaining-root	4	39	2.704280221	0.662459534	1.10E-05
TraesCS2B02G412400	remaining-root	0	5	2.702144821	1.860723164	0.006537977
TraesCSU02G250200	remaining-root	38	782	2.696247397	1.636140373	0.004825901
TraesCS1A02G368400LC	remaining-root	9	76	2.694726338	0.523730375	1.03E-07
TraesCS3D02G260200	remaining-root	26	181	2.694491699	0.300910661	4.60E-19
TraesCS3B02G395900	remaining-root	161	1074	2.69054763	0.196583534	6.97E-42
TraesCS5A02G478100	remaining-root	0	9	2.689080012	2.208225069	0.009013815
TraesCS2B02G431800	remaining-root	0	9	2.689021501	1.779285356	0.006024412
TraesCS5D02G254600LC	remaining-root	1	21	2.688883324	1.100535243	0.001144382
TraesCS7D02G149000	remaining-root	72	497	2.687927466	0.265424492	8.16E-24
TraesCS1D02G419000	remaining-root	13	100	2.687638365	0.497755449	2.89E-08
TraesCS3D02G173200	remaining-root	12	89	2.684923112	0.41363924	5.26E-11
TraesCS7B02G250400LC	remaining-root	1	24	2.684605143	1.219005938	0.001831393
TraesCS2D02G054200	remaining-root	0	7	2.684391366	2.025157936	0.0079221
TraesCS1B02G267900	remaining-root	26	177	2.683701583	0.263035169	3.97E-24
TraesCS4B02G036700	remaining-root	37	279	2.683621578	0.459886963	2.68E-09
TraesCS1D02G019400	remaining-root	9	73	2.679744401	0.564338127	7.02E-07
TraesCS1A02G326800	remaining-root	816	5504	2.6769212	0.260422883	1.88E-24
TraesCS3B02G419600	remaining-root	0	6	2.675979816	1.939530243	0.007380438
TraesCS5B02G468800	remaining-root	13	104	2.671614378	0.524660289	1.41E-07
TraesCS3B02G130300	remaining-root	0	17	2.664795568	1.794174519	0.006352714
TraesCS2A02G572700	remaining-root	47	331	2.663453882	0.369992854	5.05E-13
TraesCS3D02G315700	remaining-root	76	498	2.662404743	0.192175971	8.52E-43
TraesCS2A02G430700	remaining-root	1	25	2.65961294	1.546969404	0.004385681
TraesCS7B02G327400	remaining-root	44	309	2.658052729	0.377252005	1.47E-12
TraesCS5D02G491000	remaining-root	24	189	2.653407263	0.541287171	3.66E-07
TraesCS4A02G197000	remaining-root	3	27	2.653372625	0.697393953	3.26E-05
TraesCS5D02G472000	remaining-root	16	127	2.651920668	0.589444688	2.24E-06
TraesCS4A02G194500LC	remaining-root	4	34	2.651644774	0.612713334	4.57E-06
TraesCS4B02G335300	remaining-root	349	2415	2.649556606	0.359987017	1.69E-13
TraesCS6B02G352800	remaining-root	7	54	2.648367036	0.500485811	5.52E-08
TraesCS1B02G135700	remaining-root	156	1040	2.647381543	0.272875974	5.93E-22
TraesCS1B02G668800LC	remaining-root	0	5	2.646485511	1.808316133	0.00663285
TraesCS2A02G266900	remaining-root	500	3276	2.645323806	0.236271098	1.38E-28
TraesCS5B02G191700	remaining-root	15	114	2.644972668	0.518047319	1.40E-07
TraesCS5A02G063100	remaining-root	126	825	2.644765641	0.241721278	2.21E-27
TraesCS3B02G303400LC	remaining-root	31	207	2.642366071	0.24757723	3.74E-26
TraesCS5D02G074900	remaining-root	14	106	2.639887643	0.504045897	7.42E-08
TraesCS1D02G426800LC	remaining-root	0	6	2.638431263	1.987609409	0.008127638
TraesCS7A02G088700	remaining-root	34	231	2.638341582	0.326518645	7.75E-16
TraesCS2D02G085700	remaining-root	2	24	2.63738062	0.681868846	2.68E-05
TraesCS4D02G129400	remaining-root	0	12	2.636382749	1.975044253	0.008049905
TraesCS2D02G340300LC	remaining-root	72	466	2.629751004	0.228351615	4.21E-30
TraesCS5B02G494600	remaining-root	22	143	2.629434661	0.23630725	3.14E-28
TraesCS3D02G055400	remaining-root	1	14	2.628979231	0.950875114	0.000603392
TraesCS6B02G324600	remaining-root	7	59	2.628038622	0.526276044	2.50E-07
TraesCS7A02G120300	remaining-root	43	281	2.627808485	0.232484832	4.62E-29
TraesCS1A02G204300	remaining-root	13	92	2.627273082	0.389268155	1.18E-11
TraesCS5B02G294400	remaining-root	7	52	2.623132468	0.448099281	2.84E-09
TraesCS2A02G203900	remaining-root	51	350	2.623072546	0.352606182	1.04E-13
TraesCS3D02G598300LC	remaining-root	90	626	2.622269285	0.403887368	6.25E-11
TraesCS3B02G238100	remaining-root	4	34	2.622128978	0.595099112	3.51E-06
TraesCSU02G117800	remaining-root	3	28	2.61860347	0.508058769	1.18E-07
TraesCS3A02G396000	remaining-root	0	7	2.614852463	2.081990562	0.009045274
TraesCS7D02G071200	remaining-root	87	626	2.613461852	0.47436323	1.95E-08
TraesCS7D02G088100	remaining-root	6	109	2.612926374	1.566034951	0.004888023
TraesCS6A02G302700	remaining-root	7	58	2.61244785	0.654942777	1.81E-05
TraesCS4B02G167500	remaining-root	199	1322	2.610867599	0.320669513	5.27E-16
TraesCS3B02G360100	remaining-root	0	12	2.610585128	1.528106868	0.004590703
TraesCS7D02G117800	remaining-root	34	218	2.609157735	0.262195712	6.22E-23
TraesCS5D02G199500	remaining-root	20	151	2.604300115	0.518995547	2.36E-07
TraesCS2A02G214800	remaining-root	21	143	2.604064404	0.337924632	1.54E-14
TraesCS3D02G479200	remaining-root	42	291	2.604023718	0.403975349	8.85E-11
TraesCS3B02G827600LC	remaining-root	11	86	2.601057121	0.508976792	1.52E-07
TraesCS3B02G087800	remaining-root	4	40	2.600469757	0.758021059	0.000114824
TraesCS5B02G358800	remaining-root	11	81	2.599591779	0.494709557	7.50E-08
TraesCS1D02G394400	remaining-root	3	32	2.5926331	0.806334516	0.000209938
TraesCS5D02G074300	remaining-root	214	1350	2.592371649	0.234615724	8.58E-28
TraesCS4D02G251000	remaining-root	238	1484	2.591318049	0.203852218	3.32E-36
TraesCS1A02G282500	remaining-root	11	82	2.58811738	0.527297824	4.10E-07
TraesCS5D02G339300LC	remaining-root	0	14	2.58746808	1.645087511	0.005789372
TraesCS7A02G500800	remaining-root	3	26	2.586525008	0.716863322	6.83E-05
TraesCS5D02G486100	remaining-root	213	1309	2.585339446	0.163136996	2.90E-55
TraesCSU02G142700	remaining-root	17	143	2.584098259	0.673252693	3.23E-05
TraesCS6D02G342800	remaining-root	2	25	2.583922027	0.828902002	0.000273431
TraesCS3A02G346900	remaining-root	14	101	2.583137447	0.448449558	5.38E-09
TraesCS1B02G738700LC	remaining-root	0	4	2.583023593	1.733461477	0.00660659
TraesCS3D02G375800	remaining-root	21	147	2.581409945	0.437283923	2.41E-09
TraesCS2D02G301400	remaining-root	2	23	2.580250878	0.663112976	2.71E-05
TraesCS2D02G270400	remaining-root	21	144	2.580170406	0.421180281	6.69E-10
TraesCS5A02G478500	remaining-root	503	3115	2.57862384	0.207877485	1.53E-34
TraesCS7D02G419400	remaining-root	31	213	2.576254487	0.413874611	3.76E-10
TraesCS5A02G292000	remaining-root	3	28	2.575843619	0.792535251	0.000195328
TraesCS3D02G194600	remaining-root	2	21	2.575556449	0.963903762	0.000774244
TraesCS5B02G320200	remaining-root	15	100	2.574823084	0.371407496	4.10E-12
TraesCS7D02G303800LC	remaining-root	1	15	2.570854313	1.397899922	0.003776064
TraesCS6B02G370600	remaining-root	3	31	2.563386508	0.678691333	4.11E-05
TraesCS7A02G364800	remaining-root	21	151	2.563230117	0.467606714	2.57E-08
TraesCS7D02G226700LC	remaining-root	17	116	2.562717234	0.453914071	1.07E-08
TraesCS7B02G059500	remaining-root	0	7	2.560822617	1.64681166	0.006055937
TraesCS6B02G251200	remaining-root	133	812	2.56046252	0.197130401	1.14E-37
TraesCS2A02G432700	remaining-root	206	1244	2.557011735	0.173060585	3.43E-48
TraesCS2A02G177000	remaining-root	61	371	2.553095131	0.177641871	1.05E-45
TraesCS4D02G310100	remaining-root	331	2000	2.553013368	0.182624366	2.43E-43
TraesCS4A02G366000	remaining-root	43	288	2.551376449	0.388542748	4.86E-11
TraesCS1A02G358600	remaining-root	85	521	2.549510752	0.216810026	3.67E-31
TraesCS5D02G318700	remaining-root	0	8	2.54794809	2.135152288	0.01018745
TraesCS4B02G053700	remaining-root	94	579	2.545747234	0.236769943	2.37E-26
TraesCS5A02G360000	remaining-root	2	21	2.544922603	0.78359161	0.000203846
TraesCS4A02G059800	remaining-root	52	332	2.54473296	0.324693289	7.03E-15
TraesCS2B02G535400	remaining-root	45	344	2.544170866	0.613048709	1.12E-05
TraesCS2B02G073600	remaining-root	7	54	2.543582414	0.463613175	2.64E-08
TraesCS3B02G036700	remaining-root	8	67	2.542163384	0.691246913	5.86E-05
TraesCS3D02G357700	remaining-root	107	689	2.537779945	0.364518275	3.79E-12
TraesCS3A02G149300	remaining-root	8	56	2.535566835	0.398147715	1.77E-10
TraesCS6D02G012100	remaining-root	89	539	2.535529447	0.224171269	6.07E-29
TraesCS2B02G095900	remaining-root	21	138	2.535125274	0.344428736	2.44E-13
TraesCS4D02G228900	remaining-root	228	1364	2.534138713	0.202846191	6.25E-35
TraesCS7D02G440200	remaining-root	94	585	2.531395943	0.305056701	2.01E-16
TraesCS4A02G215300	remaining-root	11	70	2.529719387	0.38151684	3.45E-11
TraesCS4D02G076400	remaining-root	5	40	2.528937704	0.508795701	3.53E-07
TraesCS2D02G230500LC	remaining-root	0	6	2.528223305	1.99124451	0.009401923
TraesCS7D02G614200LC	remaining-root	0	5	2.526932772	1.876448885	0.008461787
TraesCS5B02G457800	remaining-root	0	11	2.523658597	2.271983762	0.011276234
TraesCS3A02G167100	remaining-root	20	140	2.523177532	0.478732964	8.40E-08
TraesCS4A02G297900	remaining-root	0	10	2.521616142	1.377122533	0.003951712
TraesCS7D02G180500LC	remaining-root	15	110	2.52083965	0.558633939	2.77E-06
TraesCS1A02G311100	remaining-root	22	148	2.519310592	0.465032631	4.01E-08
TraesCS4A02G072100	remaining-root	192	1137	2.518901296	0.201700036	7.02E-35
TraesCS7D02G010100	remaining-root	23	152	2.51779093	0.403938529	4.25E-10
TraesCS5D02G145400	remaining-root	11	73	2.517679889	0.387584949	8.44E-11
TraesCS2B02G167300	remaining-root	0	4	2.517454114	1.653736858	0.006534465
TraesCS2A02G507400	remaining-root	15	107	2.514810461	0.525743486	8.58E-07
TraesCS6A02G277500	remaining-root	51	309	2.514508236	0.238065776	1.96E-25
TraesCS3B02G293100	remaining-root	36	222	2.511562746	0.309256527	8.70E-16
TraesCS5B02G529000	remaining-root	134	851	2.509892512	0.35986536	3.81E-12
TraesCS3D02G420300	remaining-root	0	6	2.505904615	1.966989017	0.009473029
TraesCS7D02G206400	remaining-root	32	196	2.503552856	0.287877958	8.39E-18
TraesCS7A02G170600	remaining-root	27	180	2.499181609	0.431841269	5.86E-09
TraesCS6D02G119900	remaining-root	5	45	2.496307844	0.812854465	0.000337478
TraesCS2B02G420600LC	remaining-root	2	26	2.496081296	0.917436841	0.000751918
TraesCS5B02G381400	remaining-root	0	3	2.494685537	1.645536019	0.006689016
TraesCS4B02G349500	remaining-root	189	1126	2.494656435	0.254856601	4.63E-22
TraesCS3B02G394600	remaining-root	177	1052	2.493280869	0.243610565	5.87E-24
TraesCS4D02G212300	remaining-root	8	70	2.493172813	0.818289776	0.000358963
TraesCS6D02G096400LC	remaining-root	16	106	2.491959007	0.405674769	7.88E-10
TraesCS6B02G399800	remaining-root	365	2099	2.488743584	0.162922442	2.71E-51
TraesCS5B02G520300	remaining-root	11	77	2.487825613	0.454886105	3.36E-08
TraesCS5A02G319900	remaining-root	9	64	2.484590596	0.477573891	1.29E-07
TraesCS4A02G097900	remaining-root	131	803	2.483800326	0.328856341	7.19E-14
TraesCS4A02G443000	remaining-root	4	30	2.482510577	0.68506712	7.59E-05
TraesCS6A02G066100	remaining-root	7	45	2.48233612	0.382790734	1.01E-10
TraesCS4A02G334400	remaining-root	12	76	2.476917354	0.306142197	1.25E-15
TraesCS2A02G101600	remaining-root	432	2699	2.474373598	0.383909924	1.32E-10
TraesCS4B02G107000	remaining-root	90	540	2.474005083	0.29549337	1.36E-16
TraesCS7B02G463700	remaining-root	9	72	2.472631552	0.747166759	0.000189742
TraesCS6B02G371700	remaining-root	26	171	2.471368152	0.440730344	1.70E-08
TraesCS2B02G384600	remaining-root	3	35	2.46957799	0.880889749	0.000645452
TraesCS7B02G055200	remaining-root	151	979	2.46865833	0.447894763	2.83E-08
TraesCS2B02G219000	remaining-root	100	566	2.466128659	0.146307158	4.53E-62
TraesCS7B02G046400	remaining-root	14	91	2.463364176	0.347452026	2.04E-12
TraesCS6D02G369400	remaining-root	11	131	2.462482207	1.191657807	0.002737544
TraesCS6A02G080400	remaining-root	8	58	2.462419757	0.601485938	1.62E-05
TraesCS7A02G106100	remaining-root	12	77	2.461840064	0.445223869	2.63E-08
TraesCS3B02G167200	remaining-root	57	341	2.460784414	0.300109918	5.63E-16
TraesCS4B02G070000	remaining-root	4	39	2.460182571	0.750759961	0.000209929
TraesCS6D02G222500	remaining-root	1	13	2.458845783	0.908425729	0.000804069
TraesCS6D02G348700	remaining-root	260	1458	2.457860421	0.151945714	3.16E-57
TraesCS6B02G015200	remaining-root	29	182	2.457597173	0.399117562	7.99E-10
TraesCS6D02G300600	remaining-root	52	314	2.457565216	0.339346256	7.27E-13
TraesCS2B02G526500	remaining-root	6	48	2.45609507	0.675113646	7.57E-05
TraesCS2D02G345400	remaining-root	24	145	2.455694584	0.333947772	3.34E-13
TraesCS1B02G444200	remaining-root	0	11	2.45559962	1.967231812	0.01013166
TraesCS7B02G308000	remaining-root	30	175	2.454612397	0.235521705	1.03E-24
TraesCS5B02G399400	remaining-root	0	11	2.453648468	1.503103373	0.005717492
TraesCS1D02G041900	remaining-root	1	11	2.452738643	1.113141688	0.002164066
TraesCS4A02G121900	remaining-root	3	28	2.450904913	0.893511249	0.0007504
TraesCS3A02G232100	remaining-root	9	59	2.450012078	0.383740399	2.08E-10
TraesCS4A02G282900	remaining-root	35	212	2.448033085	0.331810615	2.88E-13
TraesCS2A02G220400	remaining-root	106	677	2.446525193	0.442405794	2.73E-08
TraesCS4A02G217300	remaining-root	0	4	2.442259028	1.679169137	0.007597112
TraesCS1D02G175200	remaining-root	12	197	2.441908502	1.500016664	0.005801865
TraesCS7B02G659400LC	remaining-root	0	11	2.433328308	2.282229463	0.012499081
TraesCS3B02G199100	remaining-root	6	40	2.431324159	0.481748187	3.13E-07
TraesCS5B02G408400	remaining-root	326	1823	2.430897413	0.198941476	2.59E-33
TraesCS1D02G200100	remaining-root	222	1242	2.429843595	0.207163465	8.17E-31
TraesCS5D02G058700	remaining-root	2	17	2.426873747	0.778560912	0.000327778
TraesCS4A02G359800	remaining-root	0	4	2.426729622	1.760267825	0.008600924
TraesCS2A02G646300LC	remaining-root	10	67	2.422968624	0.444372443	4.35E-08
TraesCS3A02G477500	remaining-root	29	170	2.4210404	0.278846318	1.26E-17
TraesCSU02G157500LC	remaining-root	1	26	2.420366692	1.825788472	0.009330842
TraesCS2D02G460900	remaining-root	16	100	2.420182608	0.451809589	7.14E-08
TraesCS3A02G300400	remaining-root	4	45	2.418203064	1.040884021	0.001787882
TraesCS2D02G454700	remaining-root	20	124	2.414600134	0.377719722	2.21E-10
TraesCS1B02G034200	remaining-root	46	388	2.414490392	0.843925375	0.000603393
TraesCS5A02G211400	remaining-root	11	74	2.414175198	0.540652631	4.22E-06
TraesCS4B02G071500	remaining-root	40	234	2.413425315	0.292646042	4.58E-16
TraesCS3D02G227200	remaining-root	8	60	2.41303049	0.652206735	6.68E-05
TraesCS6A02G300400	remaining-root	924	5129	2.411797299	0.22305837	2.09E-26
TraesCS5D02G334900	remaining-root	0	36	2.411693272	2.467565821	0.013240892
TraesCS7B02G101800	remaining-root	0	12	2.410424992	1.995174321	0.011011726
TraesCS2A02G410300	remaining-root	0	9	2.409688992	1.386543329	0.004969801
TraesCS3D02G334200	remaining-root	14	90	2.407935447	0.397473209	1.65E-09
TraesCS2D02G285300	remaining-root	10	65	2.407845538	0.528820521	2.99E-06
TraesCS3A02G361800	remaining-root	2	19	2.406487635	0.584708447	1.66E-05
TraesCS3D02G104500	remaining-root	128	776	2.403801798	0.406796952	3.89E-09
TraesCS3D02G276000	remaining-root	8	51	2.402770507	0.424025504	1.50E-08
TraesCS3D02G390900	remaining-root	14	88	2.402591057	0.399682652	2.19E-09
TraesCS5D02G254700LC	remaining-root	0	8	2.400710509	1.772647176	0.009062254
TraesCS3B02G260300	remaining-root	8	52	2.398607755	0.462481582	1.75E-07
TraesCS1D02G363500	remaining-root	35	216	2.395908147	0.44562834	6.88E-08
TraesCS3B02G476000	remaining-root	9	59	2.394589019	0.425287629	1.85E-08
TraesCS7A02G277500	remaining-root	5	38	2.392440578	0.564180036	1.06E-05
TraesCS1D02G330500	remaining-root	0	10	2.389252258	1.462351124	0.005959687
TraesCS2D02G159100	remaining-root	40	222	2.388963617	0.241828539	2.88E-22
TraesCS2B02G275500	remaining-root	465	2537	2.388876425	0.217128042	3.08E-27
TraesCS4A02G005000	remaining-root	2	20	2.385022109	1.024971841	0.001830078
TraesCS3A02G204100LC	remaining-root	49	270	2.384544516	0.255467066	4.81E-20
TraesCS1D02G168500	remaining-root	24	141	2.381192935	0.334671132	2.24E-12
TraesCS5B02G410000	remaining-root	3	27	2.380775585	0.753032671	0.000311966
TraesCS7B02G287500	remaining-root	0	10	2.380289829	1.39819057	0.005379476
TraesCS2D02G085500	remaining-root	9	58	2.379321524	0.428432776	2.89E-08
TraesCS4A02G433000	remaining-root	2	24	2.378652314	1.040348227	0.00198076
TraesCS5A02G114100	remaining-root	9	67	2.37779041	0.640113253	6.76E-05
TraesCS5B02G362300	remaining-root	85	460	2.377162114	0.218171132	9.86E-27
TraesCS3A02G007200	remaining-root	1	22	2.376748113	1.706719144	0.008697528
TraesCS6A02G294000	remaining-root	10	63	2.37579352	0.39643208	2.61E-09
TraesCS7B02G288100LC	remaining-root	0	8	2.37516681	1.787112591	0.009557232
TraesCS1D02G126500	remaining-root	8	62	2.374748319	0.688333259	0.000148689
TraesCS2A02G374400	remaining-root	0	9	2.371413467	2.193790132	0.01297934
TraesCS4B02G271100	remaining-root	0	23	2.369901037	2.006142707	0.011692179
TraesCS5B02G265500	remaining-root	129	718	2.367535996	0.292014872	1.59E-15
TraesCS1B02G143500	remaining-root	14	85	2.365331698	0.399690416	4.12E-09
TraesCS3D02G048500LC	remaining-root	0	4	2.363134949	1.724529685	0.009075135
TraesCS1B02G611400LC	remaining-root	177	952	2.361912794	0.228929492	4.22E-24
TraesCS1B02G461700	remaining-root	2	35	2.360180001	1.312719906	0.004675426
TraesCS7D02G506800	remaining-root	245	1280	2.360048998	0.134135438	3.07E-67
TraesCS1A02G196600	remaining-root	272	1432	2.358135986	0.170008521	2.25E-42
TraesCS2B02G203900	remaining-root	133	695	2.353105387	0.156361105	1.36E-49
TraesCS3D02G133200	remaining-root	48	283	2.3519479	0.393258334	3.00E-09
TraesCS2A02G302700	remaining-root	3	22	2.350940265	0.655581452	0.00010411
TraesCS1A02G073600LC	remaining-root	37	204	2.346854079	0.289022321	1.55E-15
TraesCS2D02G199400	remaining-root	109	568	2.346607564	0.162965042	1.61E-45
TraesCS5B02G378000LC	remaining-root	3	24	2.344806879	0.770991414	0.000434408
TraesCS4A02G007900	remaining-root	25	143	2.341521966	0.306493323	6.10E-14
TraesCS5B02G084500	remaining-root	1	10	2.340772171	1.08991678	0.002623199
TraesCS2D02G583900	remaining-root	128	698	2.340414496	0.299434626	1.64E-14
TraesCS2D02G185400	remaining-root	1	15	2.339769604	1.18233841	0.003516985
TraesCS6A02G294700	remaining-root	0	10	2.339113561	1.885925346	0.011091864
TraesCS3B02G169300	remaining-root	0	4	2.336075584	1.73141684	0.009527268
TraesCS7A02G486400LC	remaining-root	2	19	2.335380973	0.682126863	0.000168851
TraesCS3A02G079300	remaining-root	0	10	2.333785414	1.907881013	0.011388719
TraesCS1D02G312900	remaining-root	22	130	2.33376821	0.411705533	1.79E-08
TraesCS6B02G118500	remaining-root	4	31	2.332552095	0.647457476	0.000102094
TraesCS5D02G001100	remaining-root	21	136	2.330468566	0.532613968	7.22E-06
TraesCS1A02G358700	remaining-root	0	5	2.33015862	1.919762626	0.011549535
TraesCS7B02G466400	remaining-root	14	88	2.329344832	0.453836257	2.68E-07
TraesCS3B02G158500	remaining-root	34	189	2.32770205	0.341608264	1.97E-11
TraesCS6B02G291400	remaining-root	36	204	2.326178365	0.359905202	1.86E-10
TraesCS6D02G321000	remaining-root	46	259	2.325559186	0.363184722	2.70E-10
TraesCS6D02G138100	remaining-root	13	75	2.324589375	0.384750585	2.29E-09
TraesCS5A02G265100	remaining-root	27	154	2.324123378	0.364699002	3.27E-10
TraesCS2D02G393900	remaining-root	3	22	2.323775671	0.624087687	7.19E-05
TraesCS7B02G112400	remaining-root	0	18	2.323211558	2.193750272	0.013739387
TraesCS2D02G206600LC	remaining-root	8	48	2.322954836	0.455198255	3.13E-07
TraesCS5A02G211300	remaining-root	60	318	2.322720348	0.246927154	3.09E-20
TraesCS3D02G346300	remaining-root	0	6	2.322672073	1.66230777	0.008965149
TraesCS4A02G446100	remaining-root	15	97	2.322626111	0.536300824	8.71E-06
TraesCS6B02G242900	remaining-root	0	11	2.322107144	1.530274468	0.007471264
TraesCS3B02G029500	remaining-root	3	32	2.321819497	0.885982362	0.001111738
TraesCS7A02G348900	remaining-root	23	122	2.321171523	0.275186296	1.37E-16
TraesCS5B02G358300LC	remaining-root	0	9	2.318373144	1.813067319	0.010672396
TraesCS4A02G307800LC	remaining-root	112	589	2.31816232	0.249837793	9.91E-20
TraesCS5A02G453900	remaining-root	10	59	2.317837226	0.425283705	5.81E-08
TraesCS2A02G347000	remaining-root	0	18	2.31611455	2.180260973	0.013776866
TraesCS6D02G223700	remaining-root	5	33	2.315860915	0.62409071	7.58E-05
TraesCS7B02G432900	remaining-root	313	1599	2.3148837	0.172195061	8.29E-40
TraesCS3D02G308900	remaining-root	19	108	2.314255037	0.369408758	6.44E-10
TraesCS2D02G248700	remaining-root	33	168	2.312792314	0.18471334	1.03E-34
TraesCS6A02G339600	remaining-root	11	71	2.312457582	0.5721454	2.58E-05
TraesCS3B02G356800	remaining-root	2	34	2.312297601	1.391526476	0.006024412
TraesCS5A02G494800	remaining-root	97	517	2.311102323	0.286760669	2.79E-15
TraesCS1A02G126400	remaining-root	6	34	2.309087053	0.426535515	7.15E-08
TraesCS4D02G145500	remaining-root	0	18	2.30899644	2.176523496	0.013872416
TraesCS2D02G430700	remaining-root	355	1803	2.308713793	0.15658183	1.38E-47
TraesCS5D02G083600	remaining-root	99	514	2.306354103	0.202766196	7.03E-29
TraesCS3D02G355900	remaining-root	207	1086	2.305879051	0.255636759	1.02E-18
TraesCS6A02G570400LC	remaining-root	0	4	2.305479553	1.725175831	0.009914175
TraesCS3A02G454900	remaining-root	6	35	2.303196986	0.454762294	3.94E-07
TraesCS7B02G342400	remaining-root	5	47	2.292816652	0.979089651	0.001941271
TraesCS3A02G173000	remaining-root	4	25	2.292538139	0.492670303	2.54E-06
TraesCS1B02G519500LC	remaining-root	0	10	2.291831302	1.879510569	0.011759612
TraesCS5B02G486300	remaining-root	86	456	2.290978288	0.298847971	5.89E-14
TraesCS2D02G454900	remaining-root	24	130	2.28995508	0.348573845	1.06E-10
TraesCS3D02G221100	remaining-root	5	35	2.286409883	0.556960031	2.17E-05
TraesCS1A02G464100LC	remaining-root	52	272	2.2855921	0.298821193	6.78E-14
TraesCS5A02G403800	remaining-root	63	333	2.284569708	0.294007982	2.76E-14
TraesCS7D02G481500	remaining-root	1	17	2.283778508	1.330149678	0.005645079
TraesCS2A02G653200LC	remaining-root	5	34	2.28199284	0.520701856	7.76E-06
TraesCS1A02G196500	remaining-root	2	18	2.280709636	0.626624794	9.94E-05
TraesCS7D02G491200	remaining-root	35	214	2.279003281	0.556880246	2.30E-05
TraesCS5D02G481200	remaining-root	311	1593	2.278234692	0.24605618	1.35E-19
TraesCS2D02G408700	remaining-root	37	198	2.274006235	0.342994597	7.58E-11
TraesCS2A02G424200	remaining-root	2	15	2.273726129	0.75432585	0.000506422
TraesCS4B02G371000LC	remaining-root	87	446	2.27105795	0.253822321	2.17E-18
TraesCS3D02G212700	remaining-root	0	5	2.270934229	1.864883394	0.01195661
TraesCS1A02G187900	remaining-root	0	7	2.270697667	2.100138786	0.014027222
TraesCS6A02G350900	remaining-root	1	25	2.269891343	1.812135235	0.011448932
TraesCS2B02G218700	remaining-root	471	2388	2.26936805	0.240023896	2.38E-20
TraesCS2D02G295000	remaining-root	1026	5224	2.269244343	0.253557823	2.14E-18
TraesCS3D02G401700LC	remaining-root	2	22	2.268865931	1.021908263	0.002471491
TraesCS5D02G473800	remaining-root	2	24	2.267816572	1.121829425	0.00348196
TraesCS7A02G092700	remaining-root	0	4	2.266420375	1.725160825	0.010531268
TraesCS3A02G365300	remaining-root	82	421	2.266300317	0.250605548	9.53E-19
TraesCS2D02G055600	remaining-root	80	401	2.265307728	0.219556502	5.75E-24
TraesCS6D02G261800LC	remaining-root	10	59	2.263998314	0.456297903	6.95E-07
TraesCS1B02G254500	remaining-root	51	260	2.263386712	0.23273858	1.92E-21
TraesCS7A02G203100	remaining-root	22	121	2.261059897	0.37830281	3.94E-09
TraesCS5A02G021400	remaining-root	0	166	2.260502131	2.947237009
TraesCS5D02G283600LC	remaining-root	35	188	2.255660796	0.369628032	1.96E-09
TraesCS7A02G056400	remaining-root	3	27	2.254305742	0.7291048	0.000433089
TraesCS2A02G163300	remaining-root	10	54	2.249114689	0.399543875	2.74E-08
TraesCS7B02G047200	remaining-root	58	295	2.248801339	0.270278776	4.35E-16
TraesCS5B02G514000LC	remaining-root	2	17	2.247831558	0.956267511	0.00199709
TraesCS7B02G167400	remaining-root	14	79	2.245851499	0.416890652	9.53E-08
TraesCS4A02G391400	remaining-root	36	200	2.243827988	0.443813336	4.71E-07
TraesCS6B02G339500	remaining-root	55	280	2.243449714	0.276640822	2.31E-15
TraesCS3D02G340500	remaining-root	9	55	2.242088132	0.479537063	2.58E-06
TraesCS1B02G393100	remaining-root	12	87	2.242022321	0.705855442	0.000360355
TraesCS2D02G423200	remaining-root	8	60	2.241332478	0.775061966	0.000691667
TraesCS7A02G087400	remaining-root	0	3	2.240600892	1.632237136	0.009843045
TraesCS1B02G444400	remaining-root	1	16	2.239307874	1.271198541	0.005449034
TraesCS4A02G445800	remaining-root	78	399	2.238263568	0.290096959	4.78E-14
TraesCS5A02G460300	remaining-root	60	311	2.238174458	0.309056844	1.43E-12
TraesCS1A02G326600	remaining-root	242	1254	2.234217451	0.333073909	5.14E-11
TraesCS7B02G198500	remaining-root	12	73	2.234090804	0.505488874	7.40E-06
TraesCS3A02G379900	remaining-root	15	159	2.232114701	1.177842111	0.004431486
TraesCS5B02G464300	remaining-root	1	11	2.231449015	0.93028489	0.001862801
TraesCS1A02G424100	remaining-root	189	1029	2.23134811	0.426550049	2.12E-07
TraesCS6B02G416300	remaining-root	36	196	2.230566436	0.426419501	2.13E-07
TraesCS7A02G365100	remaining-root	49	261	2.228874819	0.380929938	8.71E-09
TraesCS5A02G029700	remaining-root	4	29	2.228166813	0.636361349	0.000160027
TraesCS5B02G088200	remaining-root	56	295	2.224178125	0.364622671	2.15E-09
TraesCSU02G237200LC	remaining-root	0	9	2.222580371	1.86781131	0.012839465
TraesCS7A02G345600	remaining-root	25	129	2.220539661	0.302878712	8.10E-13
TraesCS4D02G087000	remaining-root	1	14	2.218693878	1.405138587	0.007352396
TraesCS3D02G025800	remaining-root	131	668	2.218038061	0.321547489	1.55E-11
TraesCS3A02G274300	remaining-root	1	18	2.216994596	1.409717823	0.00742788
TraesCS2D02G098400	remaining-root	0	8	2.216546082	1.761145335	0.01177314
TraesCS3B02G372300	remaining-root	4	25	2.215397085	0.577336988	6.05E-05
TraesCS1D02G217900	remaining-root	238	1176	2.21398296	0.264829393	3.49E-16
TraesCS6A02G265300	remaining-root	12	66	2.213703961	0.468768078	2.24E-06
TraesCS4D02G243100	remaining-root	96	491	2.21123855	0.342942245	2.82E-10
TraesCS5D02G410700	remaining-root	22	118	2.209906407	0.413686598	1.30E-07
TraesCS1B02G340200	remaining-root	287	1438	2.209018834	0.303785735	1.26E-12
TraesCS4B02G364800	remaining-root	3	23	2.208948132	0.544731703	2.97E-05
TraesCS4A02G448300	remaining-root	0	4	2.208302831	1.761397704	0.011927982
TraesCS2D02G220600	remaining-root	59	296	2.206721874	0.29979614	6.82E-13
TraesCS2A02G425400	remaining-root	11	60	2.206071132	0.393342895	3.39E-08
TraesCS7D02G212000	remaining-root	5	35	2.205710572	0.720863936	0.000498132
TraesCS6A02G423100LC	remaining-root	345	1669	2.204756583	0.238925509	2.23E-19
TraesCS3A02G524600LC	remaining-root	24	132	2.203383705	0.436633936	5.38E-07
TraesCS1A02G349900	remaining-root	3	22	2.202293583	0.784161331	0.000864699
TraesCS5B02G358800LC	remaining-root	35	187	2.202164554	0.403252047	7.31E-08
TraesCS2A02G271800	remaining-root	41	204	2.201041825	0.309503868	3.87E-12
TraesCS3D02G301200	remaining-root	98	471	2.198930245	0.214460684	1.33E-23
TraesCS3D02G341000	remaining-root	5	38	2.198904426	0.80717124	0.001035535
TraesCS6B02G158700	remaining-root	4	32	2.198689294	0.765528061	0.000759121
TraesCS5B02G560000LC	remaining-root	0	6	2.197427027	1.615027685	0.010351169
TraesCS1A02G084800LC	remaining-root	2	16	2.197359089	0.884296645	0.001650662
TraesCS5D02G135400	remaining-root	11	59	2.196499823	0.426762366	3.43E-07
TraesCS6B02G217400LC	remaining-root	27	138	2.195558344	0.33484212	1.49E-10
TraesCS4B02G186000	remaining-root	4	25	2.195397333	0.520215593	1.70E-05
TraesCS5A02G466900	remaining-root	8	47	2.19465749	0.476367085	3.77E-06
TraesCS2B02G454000	remaining-root	457	2152	2.191829304	0.178895992	4.01E-33
TraesCS5A02G477400	remaining-root	14	93	2.188294969	0.687573242	0.000381331
TraesCS1A02G423800	remaining-root	892	5028	2.18782331	0.518252947	1.71E-05
TraesCS7D02G351000	remaining-root	19	102	2.186066782	0.379387406	1.58E-08
TraesCS3D02G284800	remaining-root	38	191	2.184354041	0.306534526	3.67E-12
TraesCS7D02G194300	remaining-root	3	28	2.179710522	0.828919318	0.001277519
TraesCS6D02G336000	remaining-root	15	81	2.177481478	0.459450881	2.25E-06
TraesCS7D02G224100	remaining-root	22	110	2.176234265	0.309019018	6.61E-12
TraesCS2A02G160700	remaining-root	75	372	2.17444898	0.314981831	1.68E-11
TraesCS5D02G441300	remaining-root	86	449	2.173552514	0.410279541	1.75E-07
TraesCS1D02G283900	remaining-root	220	1087	2.172990371	0.320632061	3.87E-11
TraesCS2B02G340100	remaining-root	5	37	2.171799881	0.699180634	0.000467359
TraesCS5A02G494200	remaining-root	41	200	2.169532469	0.281006444	5.56E-14
TraesCS5B02G303800	remaining-root	0	12	2.168307526	1.99241943	0.015074209
TraesCS7B02G351000	remaining-root	75	364	2.166717403	0.280805294	5.79E-14
TraesCS1D02G433600	remaining-root	207	1399	2.166154459	0.769334898	0.000889198
TraesCS3B02G460800	remaining-root	0	10	2.165692385	1.538773854	0.009896407
TraesCS3D02G142400	remaining-root	24	132	2.165655266	0.50890704	1.58E-05
TraesCS1A02G395800	remaining-root	12	75	2.165276453	0.596667428	0.000122806
TraesCS4D02G344300	remaining-root	65	329	2.165258403	0.34861047	1.31E-09
TraesCS4B02G038500	remaining-root	40	189	2.165199136	0.242930282	3.96E-18
TraesCS6B02G370100	remaining-root	30	187	2.163651316	0.642980041	0.000251429
TraesCS3D02G157400	remaining-root	18	95	2.162068101	0.417025768	3.09E-07
TraesCS7A02G228300	remaining-root	1	10	2.161931546	1.137304383	0.004671486
TraesCS1D02G498400LC	remaining-root	50	249	2.161307589	0.355376543	2.78E-09
TraesCS6B02G368100	remaining-root	16	82	2.160197495	0.380027574	2.54E-08
TraesCS5D02G176400	remaining-root	26	137	2.158808512	0.426095243	5.39E-07
TraesCS3A02G335000	remaining-root	676	3068	2.157762325	0.141829712	2.24E-50
TraesCS2B02G270600	remaining-root	59	275	2.156463423	0.18299142	1.07E-30
TraesCS5B02G294600	remaining-root	88	615	2.155861177	0.813296201	0.001259871
TraesCS6D02G320200	remaining-root	19	98	2.154591935	0.373925261	1.70E-08
TraesCS2D02G168000	remaining-root	44	218	2.154357013	0.3120798	1.77E-11
TraesCS6D02G203800	remaining-root	5	37	2.153408505	0.710484727	0.000567795
TraesCS5D02G463100	remaining-root	0	8	2.152351086	1.364311588	0.007767455
TraesCS7A02G020400	remaining-root	5	31	2.151687337	0.498338814	1.27E-05
TraesCS1A02G243000	remaining-root	87	398	2.151661913	0.179516268	1.08E-31
TraesCS4D02G279900	remaining-root	0	3	2.150159703	1.603473354	0.011042507
TraesCS1B02G375100	remaining-root	57	285	2.149924896	0.364607703	8.19E-09
TraesCS1D02G333800	remaining-root	12	61	2.148314015	0.397036552	1.06E-07
TraesCS6B02G275300	remaining-root	4	22	2.146138317	0.600654426	0.000148558
TraesCS2A02G396200	remaining-root	128	615	2.145462315	0.296851087	2.03E-12
TraesCS3D02G157800	remaining-root	11	56	2.144602469	0.407940527	2.27E-07
TraesCS6A02G365300	remaining-root	202	927	2.143199673	0.198362917	5.44E-26
TraesCS4D02G087700	remaining-root	3	18	2.139963503	0.578838758	0.000104545
TraesCS7B02G355100	remaining-root	0	5	2.139890235	1.898978802	0.014745854
TraesCS6A02G253300	remaining-root	1741	7996	2.138535633	0.221033626	4.45E-21
TraesCS2D02G454800	remaining-root	15	81	2.137297401	0.464418352	4.30E-06
TraesCS1A02G255800	remaining-root	36	171	2.136547635	0.276654825	5.95E-14
TraesCS5B02G246300	remaining-root	52	258	2.136113576	0.347318312	2.00E-09
TraesCS2A02G478500	remaining-root	208	1004	2.136008086	0.331070408	3.32E-10
TraesCS5A02G149600	remaining-root	27	133	2.133638429	0.35581436	4.84E-09
TraesCS7B02G070100	remaining-root	143	645	2.132635357	0.1707393	2.61E-34
TraesCS5A02G473600	remaining-root	21	102	2.132582148	0.299639436	4.42E-12
TraesCS7D02G545100	remaining-root	15	87	2.130916529	0.541603616	5.09E-05
TraesCS4D02G063100LC	remaining-root	3	27	2.13077005	1.049320406	0.003904371
TraesCS2D02G582900	remaining-root	219	1068	2.128915634	0.357896959	6.43E-09
TraesCS4B02G015500	remaining-root	123	603	2.128805186	0.355878408	5.32E-09
TraesCS5D02G271500	remaining-root	14	82	2.127270649	0.566966373	9.04E-05
TraesCS7D02G520300	remaining-root	163	740	2.125885286	0.19918092	2.28E-25
TraesCS3A02G313200	remaining-root	7	53	2.125730387	0.931689582	0.002562763
TraesCS6A02G373300	remaining-root	42	218	2.124352823	0.433572484	1.24E-06
TraesCS1B02G287100	remaining-root	38	172	2.12377936	0.208764474	3.67E-23
TraesCS5A02G518300	remaining-root	281	1332	2.122207814	0.31049837	3.01E-11
TraesCS5A02G314700	remaining-root	33	161	2.120913424	0.381778794	5.41E-08
TraesCS5B02G321600	remaining-root	19	99	2.120529759	0.427866791	9.68E-07
TraesCS4B02G072100	remaining-root	72	361	2.11986922	0.389238431	9.43E-08
TraesCS1D02G064200LC	remaining-root	65	302	2.11859638	0.258751095	1.76E-15
TraesCS4B02G031700	remaining-root	25	125	2.116639202	0.392476875	1.24E-07
TraesCSU02G139400	remaining-root	6	31	2.115677683	0.450325195	3.02E-06
TraesCS3A02G363700	remaining-root	121	542	2.115465507	0.200972145	1.07E-24
TraesCS4A02G421200	remaining-root	0	12	2.115301061	1.98079405	0.016059378
TraesCS3D02G128600LC	remaining-root	4	34	2.114417061	0.911635707	0.002434118
TraesCS1A02G206100	remaining-root	41	199	2.114082837	0.376300572	3.96E-08
TraesCS2B02G102800	remaining-root	5	34	2.1138599	0.583847929	0.000135933
TraesCS2D02G335600	remaining-root	25	119	2.113383046	0.337916442	1.15E-09
TraesCS5D02G479800	remaining-root	2	18	2.113362522	1.055550421	0.004161128
TraesCS4A02G094500	remaining-root	23	109	2.112856818	0.265011537	9.57E-15
TraesCS5A02G136000	remaining-root	0	5	2.111606492	1.565184165	0.011245131
TraesCS2B02G168300	remaining-root	1	14	2.11002282	0.959218464	0.003000795
TraesCS2B02G141900	remaining-root	15	75	2.107621199	0.333556057	7.93E-10
TraesCS7D02G556700LC	remaining-root	106	541	2.107509051	0.448114292	3.00E-06
TraesCS2B02G118900	remaining-root	367	1730	2.106542352	0.327460477	3.99E-10
TraesCS3A02G135500	remaining-root	0	8	2.106015182	1.79910428	0.014358526
TraesCS3D02G041400	remaining-root	15	79	2.10555753	0.486395993	1.33E-05
TraesCS7B02G250300LC	remaining-root	5	30	2.102314884	0.619495348	0.000254241
TraesCS3D02G468900LC	remaining-root	0	16	2.101021522	2.106017687	0.01731314
TraesCS6D02G211900	remaining-root	249	1120	2.0989007	0.239046241	1.46E-17
TraesCS7D02G329700	remaining-root	31	140	2.09821856	0.242442518	4.17E-17
TraesCS7B02G023100	remaining-root	16	90	2.097580818	0.540370159	6.34E-05
TraesCS3D02G358500	remaining-root	141	655	2.094070066	0.305111709	2.66E-11
TraesCS2D02G545600	remaining-root	0	4	2.092985761	1.698127606	0.013396255
TraesCS7B02G303900LC	remaining-root	4	24	2.091797277	0.63341197	0.000324683
TraesCS5B02G490600	remaining-root	36	181	2.091780393	0.412820168	6.16E-07
TraesCS2B02G118300	remaining-root	2	22	2.090823353	1.124462517	0.005333841
TraesCS5A02G000400LC	remaining-root	4	34	2.088673588	1.000602186	0.003708489
TraesCSU02G100500LC	remaining-root	0	13	2.087662223	2.290178363	0.01829147
TraesCS5D02G470300	remaining-root	4	24	2.086717259	0.587818667	0.000171999
TraesCS1B02G364200	remaining-root	10	52	2.086329203	0.505874636	2.88E-05
TraesCS3B02G370600	remaining-root	6	33	2.084119887	0.495378125	2.16E-05
TraesCS6B02G350400	remaining-root	12	71	2.083556185	0.627427787	0.000313835
TraesCS2B02G195900	remaining-root	3	20	2.083401551	0.764282765	0.001182594
TraesCS5B02G203000	remaining-root	40	193	2.083262963	0.362669224	2.17E-08
TraesCS3A02G289000	remaining-root	17	80	2.0831413	0.337219646	1.92E-09
TraesCS2A02G517600	remaining-root	33	152	2.081561323	0.285015363	1.39E-12
TraesCS6A02G098600	remaining-root	32	152	2.080990139	0.318149573	2.16E-10
TraesCS1D02G274400	remaining-root	167	737	2.08061041	0.21441335	3.92E-21
TraesCS2A02G504700	remaining-root	65	287	2.080483306	0.229360132	1.24E-18
TraesCS2D02G317300	remaining-root	6	34	2.079638847	0.484941242	1.62E-05
TraesCS2D02G107100	remaining-root	127	587	2.07946098	0.317253258	2.00E-10
TraesCS6D02G234700	remaining-root	3030	13361	2.078669598	0.223085432	1.38E-19
TraesCS2A02G517300	remaining-root	2	19	2.078622508	0.96219405	0.003319359
TraesCS5B02G251300	remaining-root	1	17	2.078134643	1.604548743	0.012423229
TraesCS7B02G270000	remaining-root	21	99	2.077483283	0.338065362	2.33E-09
TraesCS4B02G297000	remaining-root	167	743	2.077460918	0.244170797	1.49E-16
TraesCS1A02G523400LC	remaining-root	38	180	2.074570826	0.354940342	1.28E-08
TraesCS3B02G093100	remaining-root	1336	5766	2.072504118	0.170744065	2.19E-32
TraesCS5B02G130300	remaining-root	40	179	2.071591052	0.270080814	1.02E-13
TraesCS7A02G015100	remaining-root	48	262	2.071221363	0.554470042	0.000103286
TraesCS1D02G130700	remaining-root	0	3	2.071157757	1.614052814	0.012705975
TraesCS1A02G175200	remaining-root	5	29	2.07108684	0.469310301	1.02E-05
TraesCS1D02G220900	remaining-root	120	546	2.069740914	0.298370102	1.73E-11
TraesCS5B02G426200	remaining-root	25	120	2.069599097	0.371709674	5.62E-08
TraesCS5D02G391000	remaining-root	7	37	2.069193311	0.542080923	8.09E-05
TraesCS1A02G518300LC	remaining-root	0	4	2.069007124	1.727281211	0.014272267
TraesCS5A02G195700	remaining-root	0	5	2.068258616	1.902830063	0.016326763
TraesCS4A02G130800	remaining-root	3230	13830	2.068006583	0.155729082	1.49E-38
TraesCS7D02G539800LC	remaining-root	3	21	2.066836133	0.668211605	0.000550788
TraesCS3A02G439500LC	remaining-root	570	3022	2.066524328	0.54439622	8.67E-05
TraesCS5B02G435600	remaining-root	84	415	2.06607926	0.435994603	2.79E-06
TraesCS3A02G280600	remaining-root	3	17	2.064339983	0.571293735	0.000149011
TraesCS7B02G211800	remaining-root	111	496	2.063485892	0.26498107	4.38E-14
TraesCS1D02G371500	remaining-root	8	42	2.062566821	0.493502736	2.47E-05
TraesCS5A02G205300	remaining-root	30	152	2.062000628	0.455155626	6.56E-06
TraesCS2D02G320600	remaining-root	12	68	2.060768379	0.570443812	0.000150108
TraesCS4A02G334300	remaining-root	14	73	2.059734623	0.534145521	7.27E-05
TraesCS4A02G269400	remaining-root	184	850	2.055876832	0.347927036	9.35E-09
TraesCS4A02G260900	remaining-root	79	366	2.055573261	0.359701234	2.68E-08
TraesCS5D02G030200	remaining-root	0	9	2.055463223	1.436661932	0.010469409
TraesCS6D02G146300	remaining-root	36	159	2.054393608	0.23002387	4.43E-18
TraesCS7B02G255800	remaining-root	35	161	2.053838311	0.302953624	5.01E-11
TraesCS5B02G215900	remaining-root	27	125	2.053797183	0.305028234	6.75E-11
TraesCS4B02G079300	remaining-root	32	145	2.053108662	0.262098286	3.15E-14
TraesCS3B02G131100	remaining-root	0	10	2.052947381	2.173217753	0.018692072
TraesCS1A02G115700	remaining-root	395	1725	2.051206917	0.245483758	5.39E-16
TraesCS2A02G123000	remaining-root	67	305	2.050590189	0.3224561	7.00E-10
TraesCS5D02G239000	remaining-root	2	17	2.05039764	0.860424401	0.002335592
TraesCS7D02G240600	remaining-root	7	35	2.049963625	0.406457902	7.42E-07
TraesCS2A02G177300	remaining-root	3	18	2.048068238	0.524451541	6.34E-05
TraesCS2A02G271000LC	remaining-root	8	42	2.047647323	0.472837341	1.45E-05
TraesCS5B02G171900LC	remaining-root	0	4	2.046855977	1.795079615	0.015611212
TraesCS5D02G372900	remaining-root	7	35	2.04458293	0.435683216	3.49E-06
TraesCS1D02G010300	remaining-root	7	42	2.043467439	0.576947327	0.000186301
TraesCS4D02G192300	remaining-root	69	318	2.041501203	0.356553629	2.60E-08
TraesCS5A02G397900	remaining-root	39	189	2.039359963	0.42116354	1.87E-06
TraesCS1B02G147400	remaining-root	0	11	2.039215655	1.937203098	0.017339573
TraesCS1D02G108600	remaining-root	18	88	2.038016483	0.443297172	5.21E-06
TraesCS5A02G432900	remaining-root	45	228	2.037283383	0.50141347	3.83E-05
TraesCS5D02G365100	remaining-root	90	403	2.03603989	0.31551627	4.08E-10
TraesCS2B02G397900	remaining-root	0	3	2.036025583	1.644215193	0.013889238
TraesCS7B02G047300	remaining-root	77	328	2.034871932	0.186941138	3.01E-26
TraesCS4D02G223700	remaining-root	92	400	2.033935713	0.248602837	2.23E-15
TraesCS1D02G327100	remaining-root	6	33	2.033900071	0.611789615	0.000331319
TraesCS4B02G095200	remaining-root	43	200	2.03271484	0.359634095	3.88E-08
TraesCS6A02G281000	remaining-root	195	831	2.032250159	0.220501675	3.81E-19
TraesCS3D02G439400	remaining-root	8	44	2.031997849	0.531459649	8.37E-05
TraesCS1B02G462900	remaining-root	0	4	2.03195898	1.846051754	0.016554643
TraesCS4B02G142000	remaining-root	106	451	2.03186033	0.212472005	1.66E-20
TraesCS2B02G603500	remaining-root	55	248	2.031750943	0.320380332	8.06E-10
TraesCS4A02G442300	remaining-root	4	23	2.029474102	0.517771957	6.21E-05
TraesCS1A02G313700LC	remaining-root	21	101	2.028335668	0.435866412	4.22E-06
TraesCS2B02G302200	remaining-root	0	9	2.027989825	1.812706244	0.016257037
TraesCS3A02G116300	remaining-root	174	747	2.027893729	0.24431787	8.79E-16
TraesCS7D02G316500	remaining-root	3	21	2.027521055	0.622091181	0.000391296
TraesCS2D02G266600	remaining-root	0	3	2.027288529	1.615855637	0.013690061
TraesCS3A02G046000	remaining-root	290	1238	2.026810806	0.23316611	3.55E-17
TraesCS7A02G533000	remaining-root	184	771	2.026574952	0.181168059	1.23E-27
TraesCS2D02G159500	remaining-root	0	8	2.025370187	1.77726027	0.015902821
TraesCS5A02G096300	remaining-root	19	92	2.025053669	0.401995592	7.95E-07
TraesCS5D02G271000	remaining-root	7	39	2.024600598	0.530944838	8.73E-05
TraesCS7D02G184300	remaining-root	0	6	2.024371672	1.586566533	0.013339964
TraesCS2B02G394700	remaining-root	3	26	2.02393819	0.934426458	0.003485456
TraesCS5B02G375900	remaining-root	9	48	2.023820534	0.475704891	2.00E-05
TraesCS5B02G470100	remaining-root	26	119	2.022665199	0.33049827	2.99E-09
TraesCS5D02G302600	remaining-root	30	142	2.022325792	0.391345749	4.38E-07
TraesCS4B02G024500	remaining-root	335	1431	2.020723518	0.24486316	1.31E-15
TraesCS5B02G561400	remaining-root	9	52	2.020604309	0.706716082	0.000971245
TraesCS7B02G088700	remaining-root	0	20	2.020553695	2.401293625	0.019352296
TraesCS5B02G068600	remaining-root	27	120	2.01997603	0.274950079	1.17E-12
TraesCS2A02G527700	remaining-root	58	253	2.019806469	0.272570066	7.48E-13
TraesCS5B02G218200	remaining-root	0	3	2.017566946	1.75484657	0.015807905
TraesCS3D02G150300LC	remaining-root	80	369	2.015448058	0.380970905	2.47E-07
TraesCS3B02G464200	remaining-root	22	102	2.015007107	0.38931567	4.26E-07
TraesCS2B02G173500	remaining-root	35	158	2.014624825	0.35620691	3.94E-08
TraesCS2D02G063000	remaining-root	200	840	2.013535382	0.210538254	1.70E-20
TraesCS5B02G355800	remaining-root	64	350	2.013131402	0.618736923	0.000404173
TraesCS7B02G458900	remaining-root	4	40	2.012085019	1.104735565	0.006102755
TraesCS5D02G304300LC	remaining-root	43	192	2.009914594	0.341901516	1.20E-08
TraesCS7B02G450100	remaining-root	191	791	2.009830847	0.180171097	1.78E-27
TraesCS5D02G190400	remaining-root	14	72	2.008942367	0.453135557	1.04E-05
TraesCS4A02G245400	remaining-root	5	28	2.008640887	0.594704502	0.00030027
TraesCSU02G032900	remaining-root	0	7	2.007927282	1.72529002	0.015643012
TraesCS4A02G339700	remaining-root	48	224	2.007369583	0.41935938	2.50E-06
TraesCS3D02G391100	remaining-root	280	1194	2.007002134	0.263430737	1.71E-13
TraesCS4D02G072800	remaining-root	12	64	2.00657284	0.515578414	7.00E-05
TraesCS7D02G385800	remaining-root	21	99	2.005523628	0.421040815	2.77E-06
TraesCS3B02G323700	remaining-root	18	81	2.005420777	0.363322235	8.09E-08
TraesCS3D02G149600	remaining-root	4	32	2.004729569	0.953587119	0.003954851
TraesCS6B02G187000LC	remaining-root	134	553	2.00376025	0.167073157	1.40E-31
TraesCS1A02G033200	remaining-root	72	314	2.00371703	0.293368946	3.99E-11
TraesCS2B02G559600	remaining-root	16	75	2.003230241	0.388099793	4.64E-07
TraesCS1A02G078800	remaining-root	297	1269	2.002636823	0.273497654	1.43E-12
TraesCS1B02G228900	remaining-root	273	1143	2.002077688	0.224091428	4.81E-18
TraesCS4A02G371600	remaining-root	167	700	2.001912284	0.225536067	7.99E-18
TraesCS5D02G287700	remaining-root	7	33	2.000722334	0.410665493	1.74E-06
TraesCS3B02G219100	remaining-root	0	10	1.99995933	1.895732928	0.017888595
TraesCS1B02G195500	remaining-root	30	134	1.997905203	0.351367858	3.46E-08
TraesCS3D02G485000	remaining-root	0	3	1.991835315	1.663446793	0.015177132
TraesCS7A02G341800	remaining-root	431	1737	1.991011868	0.123847527	6.30E-56
TraesCS6B02G176900	remaining-root	80	341	1.990798827	0.283144992	1.08E-11
TraesCS5D02G383500	remaining-root	2	17	1.990448609	0.899139469	0.00333629
TraesCS7D02G184700	remaining-root	224	939	1.989587121	0.247998887	8.46E-15
TraesCS4D02G092000	remaining-root	63	263	1.989335056	0.207837724	1.66E-20
TraesCS4D02G276900LC	remaining-root	2	15	1.985657332	0.812500415	0.002252041
TraesCS4A02G248100LC	remaining-root	4	32	1.985418681	0.887774528	0.003229295
TraesCS1D02G047300	remaining-root	10	48	1.98436327	0.409612115	2.01E-06
TraesCS6D02G305600	remaining-root	14	98	1.983969384	0.865112771	0.002931946
TraesCS3B02G344800	remaining-root	3	22	1.982594416	0.81191831	0.002268144
TraesCS2B02G189700	remaining-root	93	389	1.981449039	0.249488233	1.59E-14
TraesCS5D02G250500LC	remaining-root	12	56	1.98026689	0.346689113	3.11E-08
TraesCS4A02G412500	remaining-root	691	2780	1.979187697	0.149773552	4.13E-38
TraesCS6A02G490400LC	remaining-root	1	13	1.978813291	1.184553675	0.007904943
TraesCS2B02G178800	remaining-root	66	271	1.978784373	0.219061759	2.14E-18
TraesCS2B02G466400	remaining-root	24	108	1.978594615	0.37965349	3.82E-07
TraesCS6D02G009500	remaining-root	0	10	1.977068013	2.181307018	0.02041116
TraesCS1A02G204200	remaining-root	79	318	1.977036035	0.163364968	4.10E-32
TraesCS4A02G433200	remaining-root	4	28	1.97679145	0.780073775	0.001927909
TraesCS6B02G346100	remaining-root	2	15	1.976421696	0.939563852	0.004070897
TraesCS5B02G408100	remaining-root	0	8	1.975707418	1.340999813	0.010555743
TraesCS3D02G381300	remaining-root	6	37	1.975693237	0.70796749	0.001180145
TraesCS3A02G260200	remaining-root	12	87	1.974956879	0.903779683	0.003561949
TraesCS7D02G201100	remaining-root	9	45	1.972891949	0.470817654	2.70E-05
TraesCS4A02G271100	remaining-root	6	28	1.972342128	0.433821623	7.08E-06
TraesCS7B02G398800LC	remaining-root	17	78	1.971650073	0.350938929	5.14E-08
TraesCS5B02G010300	remaining-root	0	6	1.971250681	1.999980634	0.019556655
TraesCS2D02G187700	remaining-root	152	728	1.970989882	0.493303432	5.27E-05
TraesCS5B02G116100	remaining-root	257	1075	1.967659319	0.280051587	1.16E-11
TraesCS6A02G098900	remaining-root	278	1104	1.967013714	0.124105021	2.15E-54
TraesCS4D02G287900	remaining-root	0	11	1.966514154	1.582467803	0.014611272
TraesCS3A02G231000	remaining-root	6	34	1.966474632	0.682992787	0.000993675
TraesCS5B02G584000LC	remaining-root	2	13	1.966356437	0.684718235	0.001010389
TraesCS7D02G329500	remaining-root	210	841	1.965607811	0.152252227	2.08E-36
TraesCS2A02G463500	remaining-root	27	121	1.965291391	0.359085614	1.09E-07
TraesCS4B02G344700	remaining-root	109	450	1.961756153	0.252059928	5.50E-14
TraesCS2B02G210900	remaining-root	19	86	1.961158773	0.382866388	5.94E-07
TraesCS1B02G300300	remaining-root	0	10	1.958992854	2.179863817	0.020839328
TraesCS4A02G010400	remaining-root	8	41	1.957940122	0.478066025	3.83E-05
TraesCS5B02G175800	remaining-root	30	124	1.957627714	0.263273071	6.96E-13
TraesCS3D02G027700	remaining-root	71	309	1.957375356	0.35331376	7.87E-08
TraesCS3B02G403400	remaining-root	52	228	1.956453671	0.374124952	3.63E-07
TraesCS6B02G217000	remaining-root	202	839	1.956442696	0.276673736	8.67E-12
TraesCS4A02G281400	remaining-root	42	177	1.954850238	0.299226583	2.88E-10
TraesCS1D02G433900LC	remaining-root	14	72	1.954034124	0.551284566	0.000206985
TraesCS2D02G418400	remaining-root	385	1504	1.953049114	0.101289189	6.69E-80
TraesCS5B02G425900	remaining-root	0	3	1.952665552	1.573721618	0.014821252
TraesCS7D02G084100	remaining-root	58	240	1.951135232	0.277776471	1.20E-11
TraesCS3B02G412500	remaining-root	28	153	1.950560586	0.658112994	0.000843334
TraesCS5D02G134700	remaining-root	54	229	1.950171742	0.331579155	1.31E-08
TraesCS2A02G153700	remaining-root	66	264	1.949824672	0.163756239	4.21E-31
TraesCS5D02G489000	remaining-root	55	223	1.949046389	0.256270032	2.09E-13
TraesCS5A02G128600	remaining-root	27	119	1.948680364	0.346593718	5.21E-08
TraesCS2B02G286200	remaining-root	3	20	1.948593712	0.62602839	0.000608583
TraesCS2A02G188200	remaining-root	101	401	1.947702815	0.17683385	9.06E-27
TraesCS3A02G219200	remaining-root	8	39	1.946834272	0.527309779	0.000138381
TraesCS4A02G128500	remaining-root	78	320	1.946653449	0.276943977	1.17E-11
TraesCS3D02G189800	remaining-root	352	1402	1.94597507	0.19390838	2.11E-22
TraesCS2D02G530600	remaining-root	49	208	1.944734974	0.301541173	4.89E-10
TraesCS7A02G034300	remaining-root	1515	7172	1.944409708	0.503344995	8.30E-05
TraesCS2D02G081900	remaining-root	16	82	1.943649848	0.583398132	0.000363174
TraesCS2B02G717200LC	remaining-root	8	37	1.942777971	0.463926179	2.83E-05
TraesCS6A02G325300	remaining-root	221	877	1.942403923	0.187276473	7.37E-24
TraesCS6A02G155500	remaining-root	733	2842	1.940710156	0.110233441	8.10E-67
TraesCS4A02G066200	remaining-root	92	409	1.939788475	0.411596054	3.75E-06
TraesCS2B02G495300LC	remaining-root	62	269	1.938732483	0.390173753	1.24E-06
TraesCS2B02G611600	remaining-root	2	15	1.938468163	0.825477828	0.002805272
TraesCS5B02G143400	remaining-root	63	249	1.938250227	0.185894148	4.31E-24
TraesCS2B02G332700LC	remaining-root	27	117	1.937229539	0.343710933	4.93E-08
TraesCS5D02G176600	remaining-root	41	178	1.937104403	0.386253271	1.01E-06
TraesCS2B02G399700	remaining-root	2	18	1.934338597	0.981525499	0.005260214
TraesCS3A02G468400	remaining-root	13	80	1.933853596	0.816609878	0.002723978
TraesCS3D02G023900	remaining-root	629	2440	1.933076395	0.136911786	2.44E-43
TraesCS3A02G287500	remaining-root	14	65	1.932984177	0.528997727	0.00015688
TraesCS1D02G457900LC	remaining-root	24	103	1.932576522	0.327122848	1.16E-08
TraesCS2D02G364100	remaining-root	1	17	1.930148729	1.597251678	0.015776751
TraesCS5D02G477100	remaining-root	4	21	1.930015346	0.644453287	0.000808337
TraesCS7B02G417900	remaining-root	99	415	1.92750146	0.340555821	4.41E-08
TraesCS6B02G273400	remaining-root	3995	15580	1.926728991	0.172308742	1.55E-27
TraesCS5A02G388900	remaining-root	67	272	1.926577989	0.275603698	1.56E-11
TraesCS3A02G351400	remaining-root	41	172	1.926470988	0.311291591	2.35E-09
TraesCS3D02G243200	remaining-root	2	13	1.925390954	0.711838598	0.001480153
TraesCS7A02G389900	remaining-root	33	136	1.923653419	0.281903944	4.74E-11
TraesCS6B02G347900	remaining-root	11	53	1.922265967	0.534009964	0.000184888
TraesCS4A02G315000	remaining-root	7	44	1.920921994	0.768811369	0.002195127
TraesCS3B02G108600	remaining-root	36	156	1.92084343	0.382776972	1.01E-06
TraesCS2B02G430000	remaining-root	30	128	1.920747574	0.352386667	1.29E-07
TraesCS5A02G217000	remaining-root	30	122	1.919973673	0.296318945	4.21E-10
TraesCS3B02G498700LC	remaining-root	13	60	1.91927425	0.426204584	8.97E-06
TraesCS3B02G476600	remaining-root	11	50	1.918205516	0.422123359	7.66E-06
TraesCS3B02G597700	remaining-root	69	272	1.91714011	0.219692792	3.25E-17
TraesCS4D02G249800LC	remaining-root	3	22	1.91708007	0.718122595	0.001600612
TraesCS3A02G347400	remaining-root	10	51	1.916412309	0.61127241	0.000599802
TraesCS6D02G139700	remaining-root	32	138	1.914778792	0.34435791	7.52E-08
TraesCS1D02G024500	remaining-root	14	64	1.914247425	0.408836975	4.40E-06
TraesCS5A02G253800	remaining-root	0	9	1.914028154	1.441654539	0.013668616
TraesCS7A02G042500	remaining-root	1	12	1.91357692	1.15366248	0.008581638
TraesCS2B02G459100	remaining-root	83	333	1.913085294	0.266821433	4.71E-12
TraesCS5B02G408600	remaining-root	51	201	1.912641896	0.217959851	2.17E-17
TraesCS5B02G393300	remaining-root	35	143	1.91226903	0.277562259	3.13E-11
TraesCS3B02G036200	remaining-root	3	28	1.911384879	1.152209357	0.008597973
TraesCS2B02G376500LC	remaining-root	0	4	1.910939106	1.738683567	0.018341679
TraesCS1A02G295600	remaining-root	53	210	1.910340834	0.22712253	4.49E-16
TraesCS7D02G337800	remaining-root	818	3124	1.91003326	0.133834575	3.09E-44
TraesCS3D02G356900	remaining-root	234	895	1.908789105	0.142949435	7.84E-39
TraesCS6D02G233800	remaining-root	27	131	1.907418294	0.566175114	0.000344887
TraesCS3D02G529500LC	remaining-root	4	27	1.907260023	0.870267801	0.00379923
TraesCS2D02G174500	remaining-root	93	369	1.906707628	0.249768516	1.81E-13
TraesCS2A02G034800LC	remaining-root	0	25	1.905281072	2.220564819	0.022212566
TraesCS2B02G135100	remaining-root	33	148	1.904700864	0.456022537	3.08E-05
TraesCS5A02G403700	remaining-root	113	430	1.904564084	0.137144416	5.85E-42
TraesCS2D02G453900	remaining-root	2	16	1.904278944	0.764851076	0.002273277
[truncated: 97,077 more rows]
