# Supplementary material for: Changes in the concentrations and transcripts for gibberellins and other hormones in a growing leaf and roots of wheat seedlings in response to water restriction
Source: BMC Plant Biol. 2022 Jun 9;22:284. doi: 10.1186/s12870-022-03667-w (PMC9178827; doi:10.1186/s12870-022-03667-w)
Supplement: Supplementary file 7 — Additional file 7. Normalised reads for wheat hormone metabolism and signalling genes from RNA-seq for each tissue type under watered or droughted conditions. [file 12870_2022_3667_MOESM7_ESM.xlsx]

## Sheet: GA
Additional file 7. Normalised reads for gibberellin metabolism and signalling genes from RNA-seq for each tissue type under watered or droughted conditions showing log2-fold changes ≥1 or ≤ -1.
		Leaf base			Remaining leaf			Root tip			Remaining root
		Normalised reads		log2-fold Change*	Normalised reads		log2-fold Change*	Normalised reads		log2-fold Change*	Normalised reads		log2-fold Change*
RefSeqv1.1	annotation	watered	droughted		watered	droughted		watered	droughted		watered	droughted
TraesCS2A02G187900	TaGGPPS-A1	853	411		1048	210	-2.25	142	118		97	74
TraesCS2B02G219400	TaGGPPS-B1	590	293		615	118	-2.31	60	46		130	67
TraesCS2D02G199700	TaGGPPS-D1	805	384	-1.02	1422	215	-2.68	104	93		93	76
TraesCS7A02G552600	TaCPS-A3-1	24	37		51	41		25	35		35	35
TraesCS7A02G552700	TaCPS-A3-2	3	2		51	13	-1.28	2	0		2	0
TraesCS7B02G476400	TaCPS-B3	10	7		16	19		3	2		14	8
TraesCS7D02G539200	TaCPS-D3	31	27		68	51		4	5		5	5
TraesCS1A02G119900	TaCPS-A4	5	2		31	31		0	0		0	2
TraesCS1B02G139400	TaCPS-B4	0	0		11	3		0	0		0	3
TraesCS1D02G120800	TaCPS-D4	2	5		13	13		0	0		0	4
TraesCS2A02G425400	TaKS-A	8	24	1.21	13	51	1.83	12	38	1.39	11	60	2.21
TraesCS2B02G445700	TaKS-B	13	19		17	20		20	40		9	27	1.11
TraesCS2D02G423300	TaKS-D	161	319		324	368		69	73		66	80
TraesCS7A02G362300	TaKO-A	41	66		152	175		41	71		27	50
TraesCS7B02G265800	TaKO-B	48	125	1.15	17	90	2.15	36	67		21	52
TraesCS7D02G360700	TaKO-D	19	117	2.48	40	510	3.56	30	103	1.67	35	80	1.09
TraesCS4A02G460100	TaKAO-A	1	2		72	24	-1.37	20	19		12	29
TraesCS7A02G029600	TaKAO-B	0	2		96	41	-1.03	10	24		14	25
TraesCS7D02G026000	TaKAO-D	4	1		322	26	-3.49	55	49		38	33
TraesCS2A02G103900	TaGA13ox-A1	0	0		0	0		1	1		7	21
TraesCS2B02G121000	TaGA13ox-B1	0	0		0	0		23	28		28	74	1.07
TraesCS2D02G103600	TaGA13ox-D1	0	0		0	0		1	3		0	7
TraesCS4A02G132500	TaGA13ox-A2	96	70		201	184		29	27		18	34
TraesCS4B02G172200	TaGA13ox-B2	25	63	1.11	208	234		26	32		94	51
TraesCS4D02G174200	TaGA13ox-D2	2	39	3.76	102	110		23	31		56	121
TraesCS4A02G319100	TaGA20ox-A1	13	2	-1.49	62	22	-1.09	87	64		19	18
TraesCS5B02G560300	TaGA20ox-B1	3	1		87	51		123	65		35	37
TraesCS5D02G566200	TaGA20ox-D1	8	1	-1.52	58	26		95	56		32	22
TraesCS3A02G406200	TaGA20ox-A2	5	3		14	3		11	2		0	1
TraesCS3B02G439900	TaGA20ox-B2	6	1		21	4	-1.4	6	2		0	1
TraesCS3D02G401400	TaGA20ox-D2	6	2		42	11	-1.32	15	9		7	0	-1.24
TraesCS3A02G399800	TaGA20ox-A3¶
TraesCS3B02G432800	TaGA20ox-B3¶
TraesCS3D02G393900	TaGA20ox-D3-1¶
TraesCS3D02G394000	TaGA20ox-D3-2	0	0		0	0		30	28		7	4
TraesCS1A02G263600	TaGA20ox-A4	3	6		96	574	2.39	3	44	3.38	0	4
TraesCS1B02G274200	TaGA20ox-B4	0	0		14	3		0	0		0	0
TraesCS1D02G263700	TaGA20ox-D4	0	0		45	45		0	1		1	0
TraesCS2B02G570800	TaGA1ox-B1	0	0		0	0		26	17		112	36	-1.27
TraesCS3A02G122600	TaGA3ox-A2	10	5		10	0	-3.46	44	66		40	98	1.11
TraesCS3B02G141800	TaGA3ox-B2	37	9	-1.71	20	0	-5.76	28	23		21	57	1.19
TraesCS3D02G124500	TaGA3ox-D2	37	29		19	0	-3.78	38	42		37	89	1.07
TraesCS1A02G106200	TaGA2ox-A1	2	1		5	0		1	2		3	3
TraesCS1B02G123500	TaGA2ox-B1	0	2		5	1		2	2		1	4
TraesCS1D02G108800	TaGA2ox-D1	2	0		0	1		0	2		0	2
TraesCS7A02G450000	TaGA2ox-A2¶
TraesCS7B02G349700	TaGA2ox-B2¶
TraesCS7D02G439200	TaGA2ox-D2¶
TraesCS3A02G294000	TaGA2ox-A3	57	4	-3.37	23	25		239	288		155	118
TraesCS3B02G328700	TaGA2ox-B3	5	2		7	31	1.74	198	288		66	104
TraesCS3D02G293800	TaGA2ox-D3	41	9	-1.76	4	38	2.63	105	121		50	69
TraesCS1A02G334400	TaGA2ox-A4	6	207	4.61	264	192		0	4	1.38	11	4
TraesCS1B02G347600	TaGA2ox-B4	7	233	4.82	87	1174	3.62	0	1		2	4
TraesCS1D02G336900	TaGA2ox-D4	15	138	2.97	63	323	2.21	0	0		0	1
TraesCS2A02G379000	TaGA2ox-A6-1	0	0		6	1		12	22		3	5
TraesCS2B02G396000	TaGA2ox-B6-1	0	1		3	8		2	13		0	2
TraesCS2D02G375300	TaGA2ox-D6-1	0	6	1.65	5	27	1.79	14	61	1.58	5	13
TraesCS4A02G033200	TaGA2ox-A6-2†¶
TraesCS4B02G272100	TaGA2ox-B6-2†¶
TraesCS4D02G271300	TaGA2ox-D6-2†	3	0		0	0		0	0		0	0
TraesCS5A02G543100	TaGA2ox-A6-3‡	0	0		0	0		0	0		1	1
TraesCS4B02G376200	TaGA2ox-B6-3‡¶
TraesCS4B02G376100	TaGA2ox-B6-4∏¶
TraesCS3A02G133400	TaGA2ox-A7	0	0		83	10	-2.53	0	1		1	0
TraesCS3B02G166100	TaGA2ox-B7	0	0		699	238	-1.44	0	2		2	11	1.4
TraesCS3D02G149600	TaGA2ox-D7	2	4		131	301		6	10		4	32	2
TraesCS1A02G392500	TaGA2ox-A8	0	0		0	1		1	2		2	0
TraesCS1B02G420800	TaGA2ox-B8	0	2		0	5	1.98	0	0		10	0	-2.36
TraesCS1D02G400700	TaGA2ox-D8	2	1		0	12	2.71	0	1		0	0
TraesCS6A02G221900	TaGA2ox-A9	0	1	1.17	0	2		18	9		6	13
TraesCS6B02G259200	TaGA2ox-B9	0	3	1.57	0	0		9	4		2	6
TraesCS6D02G213100	TaGA2ox-D9	0	4	2.66	5	2		17	23		7	16
TraesCS1A02G126400	TaGA2ox-A10	122	131		8	78	3.12	8	14		6	34	2.31
TraesCS1B02G145600	TaGA2ox-B10	55	42		7	57	2.68	3	0		7	8
TraesCS1D02G127000	TaGA2ox-D10	66	198	1.37	27	221	2.86	11	10		19	27
TraesCS4A02G033200	TaGA2ox-A11¶
TraesCS4B02G272100	TaGA2ox-B11¶
TraesCS4D02G271300	TaGA2ox-D11¶
TraesCS1A02G303100	TaEUI1-A1	48	46		7	21	1.23	64	75		346	79	-1.87
TraesCS1B02G313400	TaEUI1-B1	5	15		1	1		69	94		95	116
TraesCS1D02G302500	TaEUI1-D1-1	7	29	1.52	1	22	3.08	57	50		169	57	-1.39
TraesCS1D02G302600	TaEUI1-D1-2	0	0		2	0		0	0		2	0
TraesCS1A02G255100	TaGID1-A	43	228	2.2	188	1218	2.54	311	304		427	607
TraesCS1B02G265900	TaGID1-B	40	239	2.44	265	1275	2.17	258	244		386	627
TraesCS1D02G254500	TaGID1-D	91	983	3.38	443	2920	2.68	578	728		952	1138
TraesCS4A02G271000	TaRht1-A	740	581		867	648		706	700		714	897
TraesCS4B02G043100	TaRht1-B	677	372		1066	892		773	676		714	824
TraesCS4D02G040400	TaRht1-D	51	17	-1.26	107	66		29	23		30	57
*FDR<0.05	¶The gene was not expressed in any tissue and treatment.
	†Previously annotated as TaGA2ox-A11, -B11 and D11 in Pearce et al. BMC Plant Biol. 2015;15:130.
	‡Previously annotated as TaGA2ox-A12 and -B12 in Pearce et al (2015).
	∏Previously annotated as TaGA2ox-B13 in Pearce et al (2015).

## Sheet: CK
Additional file 7. Normalised reads for cytokinin metabolism and signalling genes from RNA-seq for each tissue type under watered or droughted conditions showing log2-fold changes ≥1 or ≤ -1.
				Leaf base			Remaining leaf			Root tip			Remaining root
				Normalised reads		log2-fold Change*	Normalised reads		log2-fold Change*	Normalised reads		log2-fold Change*	Normalised reads		log2-fold Change*
RefSeqv1.1	Annotation	Alternative annotation	Source	Watered	Droughted		Watered	Droughted		Watered	Droughted		Watered	Droughted
TraesCS5A02G181100	TaIPT-A1¶		Shoaib et al. 2019
TraesCS5B02G178800	TaIPT-B1¶
TraesCS5D02G185500	TaIPT-D1¶
TraesCS1A02G057000	TaIPT-A2¶		Song et al. 2012; Shoaib et al. 2019
TraesCS1B02G074400	TaIPT-A2¶
TraesCS3A02G263300	TaIPT-A3			1	0		4	5		17	17		9	18
TraesCS3B02G296500	TaIPT-B3			0	0		0	4		1	1		1	0
TraesCS3D02G263000	TaIPT-D3			0	0		4	15		26	23		15	9
TraesCS1B02G323900	TaIPT-B4	TaIPT6	Song et al. 2012; renamed by Shoaib et al. 2019	0	1		0	2		4	4		1	12
TraesCS5A02G460000	TaIPT-A6	TaIPT5		0	0		3	1		26	13		40	30
TraesCS5B02G469600	TaIPT-B6			0	0		0	0		19	8		30	24
TraesCS5D02G471100	TaIPT-D6			0	0		1	0		50	28		52	70
TraesCS3A02G136200	TaIPT-A7¶		Song et al. 2012; Shoaib et al. 2019
TraesCS3B02G154100	TaIPT-B7			0	0		0	0		0	1		0	1
TraesCS3D02G137000	TaIPT-D7			0	0		0	0		1	1		0	0
TraesCS1A02G376300	TaIPT-A8			6	7		10	3		7	8		14	8
TraesCS1B02G396700	TaIPT-B8			15	2	-1.95	13	0	-2.82	16	13		7	13
TraesCS1D02G383600	TaIPT-D8			9	2	-1.12	11	0	-3.32	14	9		9	7
TraesCS2A02G265700	TaIPT-A9		Shoaib et al. 2019	28	37		20	36		26	31		49	32
TraesCS2B02G276300	TaIPT-B9			31	75	1.05	24	45		37	32		86	54
TraesCS2D02G258000	TaIPT-D9			26	32		2	12	1.95	39	39		45	30
TraesCS7A02G560300	TaIPT-A10			194	48	-1.91	135	17	-2.82	16	12		10	12
TraesCS7B02G486700	TaIPT-B10			195	57	-1.64	165	35	-2.13	25	26		23	21
TraesCS7D02G549300	TaIPT-D10			117	31	-1.7	46	16	-1.32	15	10		4	13	1.05
TraesCS7A02G324300	TaCYP735A-A3		Annotation based on orthology to rice genes (Tsai et al. 2012)	0	0		7	0	-2.36	11	0	-2.07	46	41
TraesCS7B02G224900	TaCYP735A-B3			0	0		1	0		29	15		167	96
TraesCS7D02G320600	TaCYP735A-D3			0	0		0	1		28	8		102	70
TraesCS5A02G204300	TaCYP735A-A4			0	0		1	0		13	5		12	16
TraesCS5B02G203900	TaCYP735A-B4			0	0		0	5	2.19	8	2		18	17
TraesCS5D02G211800	TaCYP735A-D4			0	0		0	0		24	5		24	13
TraesCS3A02G211100	TaLOG-A		Annotation based on orthology to rice genes (Kurakawa et al. 2007)	17	16		74	79		17	68	1.75	26	49
TraesCS3B02G241600	TaLOG-B			23	21		63	19	-1.56	23	49		25	36
TraesCS3D02G213900	TaLOG-D			24	11		83	10	-2.74	11	53	1.99	15	27
TraesCS3A02G251500	TaLOGL-A1			276	150		251	121		113	140		373	263
TraesCS3B02G281000	TaLOGL-B1			484	227	-1.01	367	471		63	146	1.06	238	296
TraesCS3D02G251900	TaLOGL-D1			221	129		188	269		90	167		235	251
TraesCS4A02G413200	TaLOGL-A3.1			49	1	-4.48	0	1		5	1		19	5
TraesCS4B02G313800	TaLOGL-B3.1			1	0		0	0		4	4		32	15
TraesCS4D02G310800	TaLOGL-D3.1			36	16		1	0		6	8		4	8
TraesCS4B02G250400	TaLOGL-B3.2			0	0		0	0		2	0		3	0
TraesCS4A02G277200	TaLOGL-A4			247	34	-1.33	141	0	-6.98	2	2		0	0
TraesCS4B02G035700	TaLOGL-B4			382	39	-1.26	138	0	-7.52	6	5		1	0
TraesCS4D02G033800	TaLOGL-D4			189	29	-2.37	76	2	-4.57	93	66		20	18
TraesCS4A02G317900	TaLOGL-A5.1			23	37		109	261		9	11		2	32	2.94
TraesCS5B02G561400	TaLOGL-B5.1			8	37	1.49	148	155		8	36	1.16	9	52	2.02
TraesCS5D02G568400	TaLOGL-D5.1			9	17		165	112		9	11		6	26	1.23
TraesCS4A02G318100	TaLOGL-A5.2			93	413	2	1518	1846		39	55		29	101	1.64
TraesCS5B02G561300	TaLOGL-B5.2			86	307	1.72	1553	1395		54	86		35	131	1.8
TraesCS5D02G568500	TaLOGL-D5.2			41	206	2.17	1424	1127		59	73		53	141	1.25
TraesCS2A02G380600	TaLOGL-A6.1			0	0		0	0		4	1		51	4	-1.65
TraesCS2B02G397600	TaLOGL-B6.1			0	0		0	0		5	9		40	5	-2.36
TraesCS2D02G376900	TaLOGL-D6.1			0	0		0	0		20	12		63	21
TraesCS1A02G362500	TaLOGL-A7			158	55	-1.17	2	8	1.29	0	3	1.38	4	1
TraesCS1B02G379700	TaLOGL-B7			516	529		36	67		2	8	1.34	31	26
TraesCS1D02G367400	TaLOGL-D7			298	140		1	0		2	5		9	4
TraesCS1B02G471300	TaLOGL-B8			0	0		1	1		0	2		2	4
TraesCS1D02G444500	TaLOGL-D8			0	0		0	0		0	0		0	0
TraesCS5A02G347400	TaLOGL-A9.1			0	0		0	0		0	0		0	0
TraesCS5B02G348400	TaLOGL-B9.1.1			1	2		1	3		0	0		1	10
TraesCS5B02G348600	TaLOGL-B9.1.2			0	0		2	4		0	0		0	0
TraesCS5D02G353600	TaLOGL-D9.1			6	48	2.19	39	68		2	7		0	2	1.39
TraesCS5A02G347500	TaLOGL-A9.2			0	3	1.22	14	65	1.71	0	0		0	0
TraesCS5B02G348300	TaLOGL-B9.2			1	15	2.66	25	72	1.2	0	0		0	1
TraesCS1A02G156100	TaLOGL-A10			217	394		181	127		11	27	1.02	33	56
TraesCS1B02G173200	TaLOGL-B10			70	116		130	122		12	9		26	27
TraesCS1D02G154700	TaLOGL-D10			158	178		19	98	2.09	9	19		19	16
TraesCS3A02G109500	TaCKX-A1		Song et al. 2012; Shoaib et al. 2019	0	0		0	4	2.3	9	14		35	28
TraesCS3B02G128700	TaCKX-B1			0	0		0	0		5	10		17	7
TraesCS3D02G111300	TaCKX-D1			0	0		0	1		22	12		28	17
TraesCS3A02G311000	TaCKX-A2.1¶	TaCKX-A2	Song et al. 2012; Shoaib et al. 2019; Renamed by Chen et al. 2020
TraesCS3B02G161100	TaCKX-B2.1¶	TaCKX-B2
TraesCS3D02G143600	TaCKX-D2.1¶	TaCKX-D2
TraesCS3A02G311100	TaCKX-A2.2.1	TaCKX-A14		5	8		1	0		0	0		0	0
TraesCS3B02G161000	TaCKX-B2.2.1	TaCKX-B14		3	4		3	2		0	0		0	0
TraesCS3D02G143500	TaCKX-D2.2.1	TaCKX-D12		0	1		0	0		1	2		0	0
TraesCS3D02G143300	TaCKX-D2.2.2	TaCKX-D14		7	2		2	0		4	1		0	0
TraesCS3D02G143200	TaCKX-D2.2.3	TaCKX-D13		3	0		0	0		0	0		0	0
TraesCS1A02G159600	TaCKX-A3		Song et al. 2012; Shoaib et al. 2019	35	2	-3.67	74	0	-7.61	90	75		384	176
TraesCS1B02G176000	TaCKX-B3			55	2	-4.11	108	2	-5.19	76	64		125	86
TraesCS1D02G157000	TaCKX-D3			29	0	-5.53	51	0	-7.09	68	68		163	97
TraesCS3A02G481000	TaCKX-A4			0	4	2.7	6	57	2.49	4	6		7	16
TraesCS3B02G525300	TaCKX-B4			0	3		11	30		2	4		7	6
TraesCS3D02G475800	TaCKX-D4			3	8		0	181	7.47	4	8		14	6
TraesCS3A02G321100	TaCKX5-3A			12	26		360	142	-1.18	13	18		20	24
TraesCS3B02G344600	TaCKX5-3B			19	64	1.54	996	332	-1.51	18	12		66	47
TraesCS3D02G310200	TaCKX5-3D			16	64	1.79	1484	529	-1.42	11	13		44	66
TraesCS6A02G185800	TaCKX7-6A			0	0		0	0		1	3		2	3
TraesCS6B02G214700	TaCKX7-6B			0	0		0	0		3	1		3	6
TraesCS6D02G172900	TaCKX7-6D			0	0		0	0		1	1		1	1
TraesCS2A02G378300	TaCKX8-2A			6	65	2.95	39	152	1.77	25	23		18	12
TraesCS2B02G395200	TaCKX8-2B			12	19		5	24	1.96	29	19		8	4
TraesCS2D02G374600	TaCKX8-2D			25	16		31	40		12	14		6	5
TraesCS1A02G234800	TaCKX9-1A			3	2		10	5		1	4		3	4
TraesCS1D02G237200	TaCKX9-1D			0	0		2	0		0	0		0	0
TraesCS7A02G363400	TaCKX10-7A			0	0		0	0		1	1		3	8
TraesCS7B02G264400	TaCKX10-7B			0	0		0	0		3	1		0	0
TraesCS7D02G359700	TaCKX10-7D			0	0		0	0		5	3		1	4
TraesCS7A02G536900	TaCKX11-7A			70	45		35	140	1.81	38	41		46	27
TraesCS7B02G455000	TaCKX11-7B			35	32		23	162	2.54	25	26		20	22
TraesCSU02G106300	TaCKX11-7D			137	75		127	97		43	31		44	17	-1.16
TraesCS3A02G433200	TaCHK-A3		Annotation based on orthology to rice genes (Tsai et al. 2012)	177	571	1.64	491	1090	1.12	423	543		762	707
TraesCS3B02G469000	TaCHK-B3			241	487		736	836		416	521		857	813
TraesCS3D02G426600	TaCHK-D3			265	775	1.49	824	1114		534	670		869	881
TraesCS4A02G264800	TaCHK-A4			483	279		2844	430	-2.67	465	308		609	455
TraesCS4B02G050200	TaCHK-B4			409	406		1867	507	-1.84	396	412		511	470
TraesCS4D02G050400	TaCHK-D4			290	219		1748	241	-2.8	498	454		728	477
TraesCS6A02G312500	TaCHK-A6			38	61		56	107		334	377		252	280
TraesCS6B02G342700	TaCHK-B6			40	48		117	189		310	366		263	281
TraesCS6D02G291900	TaCHK-D6			19	21		32	53		231	279		135	225
TraesCS4A02G303500	TaAHP-A1		Annotation based on orthology to rice genes (Tsai et al. 2012)	221	325		370	404		553	434		569	506
TraesCS4B02G010300	TaAHP-B1			511	739		481	544		1428	1415		1226	1107
TraesCS4D02G009000	TaAHP-D1			305	411		434	457		957	882		730	689
TraesCS1A02G122300	TaAHP-A4			4	8		3	17	1.46	2	4		2	1
TraesCS1B02G141500	TaAHP-B4			0	1		3	5		0	0		1	0
TraesCS1D02G123300	TaAHP-D4			30	39		29	33		10	10		16	13
TraesCS3A02G275400	TaPHP-A1			15	27		139	697	2.19	5	6		10	6
TraesCS3B02G309100	TaPHP-B1			61	99		238	813	1.69	29	33		28	32
TraesCS3D02G275300	TaPHP-D1			19	16		145	654	2	8	6		7	8
TraesCS1A02G341600	TaPHP-A3			59	94		88	83		26	40		23	31
TraesCS1B02G354300	TaPHP-B3			14	21		91	29	-1.42	12	7		13	14
TraesCS1D02G343900	TaPHP-D3			6	11		48	16	-1.37	9	6		10	10
TraesCS5B02G378400	TaPHP-B5			24	40		52	60		20	39		43	33
TraesCS6D02G067900	TaPHP-D5			4	17	1.07	29	6	-1.53	0	0		1	0
TraesCS6B02G027800	TaPHP-B6			103	113		63	79		28	45		32	35
TraesCS6D02G021500	TaPHP-D6			1	0		0	0		0	0		0	0
TraesCS2A02G309700	TaRR-A1		Annotation based on orthology to rice genes (Tsai et al. 2012)	245	59	-1.96	601	145	-1.99	62	40		68	69
TraesCS2B02G326800	TaRR-B1			336	82	-1.95	1006	101	-3.26	134	66		150	92
TraesCS2D02G308000	TaRR-D1			270	109	-1.24	975	116	-3.02	129	78		148	116
TraesCS6A02G416400	TaRR-A3			1	2		0	3		60	38		109	50
TraesCS6D02G401600	TaRR-D3			0	0		1	0		24	16		31	15
TraesCS3B02G548600	TaRR-B4.1			465	126	-1.83	1684	87	-4.25	839	768		687	668
TraesCS4B02G178900	TaRR-B4.2			52	35		48	9	-2.2	288	278		132	132
TraesCS3D02G494600	TaRR-D4			1383	402	-1.73	6314	526	-3.56	1301	1193		783	714
TraesCS2A02G377900	TaRR-A5			14	3		0	0		0	0		0	0
TraesCS2B02G394900	TaRR-B5			3	1		0	0		0	0		0	0
TraesCS2D02G374300	TaRR-D5			15	1		0	0		0	0		0	0
TraesCS2A02G551100	TaRR-A6			90	70		376	73	-2.32	350	227		227	208
TraesCS2B02G582300	TaRR-B6			9	1	-1.32	36	8	-1.57	48	30		28	28
TraesCS2D02G552200	TaRR-D6			175	157		906	269	-1.71	614	435		334	407
TraesCS5A02G131600	TaRR-A9			61	45		399	100	-1.91	105	79		110	125
TraesCS5B02G132900	TaRR-B9			16	15		190	39	-2.16	75	63		57	69
TraesCS5D02G140200	TaRR-D9			14	13		81	20	-1.84	38	25		30	42
TraesCS6A02G221800	TaRR-A11			6	2		1	0		1	2		0	0
TraesCS6B02G259700	TaRR-B11			7	1		5	0	-1.95	0	0		0	0
TraesCS6D02G213700	TaRR-D11			7	2		25	0	-5.68	6	11		0	0
TraesCS4A02G063100	TaRR-A21			245	219		271	213		320	334		346	304
TraesCS4B02G240100	TaRR-B21			266	261		287	252		343	347		357	315
TraesCS4D02G239900	TaRR-D21			205	181		264	225		421	361		449	395
TraesCS7A02G146400	TaRR-A22.1.1			16	4		4	8		0	0		0	0
TraesCS7A02G146500	TaRR-A22.1.2			8	5		1	0		2	0		0	0
TraesCS7B02G049000	TaRR-B22.1			2	3		16	21		1	0		1	2
TraesCS7D02G148000	TaRR-D22.1			11	22		38	24		2	1		14	7
TraesCS7A02G146700	TaRR-A22.2			24	55		92	116		12	16		26	22
TraesCS7B02G049200	TaRR-B22.2			27	39		86	90		6	11		18	30
TraesCS7D02G148200	TaRR-D22.2			32	67		122	131		21	25		38	50
TraesCS6A02G359200	TaRR-A23			63	130		198	140		53	61		81	81
TraesCS6B02G392000	TaRR-B23			98	198		289	300		135	140		216	169
TraesCS6D02G342200	TaRR-D23			91	156		274	212		86	81		143	126
TraesCS6A02G146200	TaRR-A24			89	305	1.72	253	401		702	633		735	589
TraesCS6B02G174400	TaRR-B24			92	154		212	215		563	544		535	441
TraesCS6D02G135500	TaRR-D24			61	191	1.58	469	277		471	464		526	376
TraesCS3A02G391600	TaRR-A26			15	37	1.08	78	101		155	112		435	278
TraesCS3B02G423600	TaRR-B26			15	20		39	65		73	49		266	174
TraesCS3D02G384500	TaRR-D26			19	24		48	46		95	57		381	216
TraesCS1A02G117900	TaCOGT-A1.1¶		Annotation based on Chen et al. 2021; extra homologues were retrieved from Ensembl Plants
TraesCS1B02G137600	TaCOGT-B1.1			0	2		1	17		0	0		0	1
TraesCS1D02G119000	TaCOGT-D1.1			0	1		1	100	5.14	0	0		0	43	6.76
TraesCS1A02G117700	TaCOGT-A1.2			105	46	-1.08	115	30	-1.84	27	27		20	27
TraesCS1D02G118800	TaCOGT-D1.2			87	58		110	10	-3.19	37	32		15	28
TraesCS2A02G319200	TaCOGT-A2			1	4		0	3		85	55		58	79
TraesCS2B02G337500	TaCOGT-B2			5	1		6	1	-1.52	147	100		58	119
TraesCS2D02G317000	TaCOGT-D2			32	26		3	10	1.29	177	104		128	134
TraesCS5A02G383900	TaCOGT-A5			1	1		1	1		2	0		0	0
TraesCS5B02G388700	TaCOGT-B5¶
TraesCS5D02G393300	TaCOGT-D5¶
TraesCS5A02G444500	TaZOG-A1¶		Shoaib et al. 2019
TraesCS5B02G528900	TaZOG-B1			392	153	-1.27	233	170		16	9		12	12
TraesCS5D02G527900	TaZOG-D1			41	12	-1.37	70	59		2	1		10	11
TraesCS2A02G028700	TaZOG-A2.1		Annotation based on Song et al. 2012 and Shoaib et al. 2019; extra homologues were retrieved from Ensembl Plants	0	0		6	41	1.75	64	156		36	46
TraesCS2B02G041700	TaZOG-B2.1			6	2		12	2	-1.41	25	21		28	13
TraesCS2D02G031000	TaZOG-D2.1	TaZOG2		0	0		11	7		60	117		92	55
TraesCS5A02G553100	TaZOG-A2.2
TraesCS4B02G388700	TaZOG-B2.2			23	0		0	0		0	0		0	0
TraesCSU02G124500	TaZOG-U2.2			43	0	-4.9	1	0		0	0		0	0
TraesCS3A02G125500	TaZOG-A3	TaZOG3	Song et al. 2012; renamed by Shoaib et al. 2019	296	263		417	301		41	24		76	51
TraesCS3B02G144600	TaZOG-B3			42	9	-1.87	184	57	-1.52	30	13		15	19
TraesCS7A02G189500	TaZOG-A4			41	60		138	125		28	18		6	10
TraesCS7B02G094400	TaZOG-B4			11	111	3.07	176	672	1.82	102	195		74	138
TraesCS7D02G190600	TaZOG-D4	TaZOG1		31	44		32	590	4.03	73	103		27	44
TraesCS2A02G410000	TaCZOG-A1	TaCZOG2-1	Song et al. 2012; renamed by Shoaib et al. 2019	0	0		4	0	-2.45	32	70		48	25
TraesCS2B02G428300	TaCZOG-B1	TaCZOG2-2		0	0		34	3	-2.46	13	13		8	6
TraesCS2D02G407200	TaCZOG-D1	TaCZOG1		0	0		26	7	-1.61	122	240		85	106
TraesCS2A02G410100	TaCZOG-A2.1		Annotation based on Chen et al. 2021; extra homologues were retrieved from Ensembl Plants	28	32		156	18	-2.89	6	9		3	9
TraesCS2B02G428500	TaCZOG-B2.1			59	48		452	85	-2.32	59	111		16	28
TraesCS2D02G407300	TaCZOG-D2.1			60	27		358	44	-2.79	93	179		39	72
TraesCS2B02G428800	TaCZOG-B2.2			0	0		0	0		2	0		2	1
TraesCS2D02G407500	TaCZOG-D2.2¶
TraesCS2A02G474700	TaCZOG-A3		Shoaib et al. 2019	0	0		8	11		65	87		57	41
TraesCS2B02G498300	TaCZOG-B3			0	0		5	8		33	50		44	27
TraesCS2D02G475100	TaCZOG-D3			0	1	1.41	16	11		36	40		30	17
TraesCS7A02G467800	TaCZOG-A4			0	1		0	0		177	280		62	103
TraesCS7B02G369200	TaCZOG-B4			0	1		0	0		262	541		112	367	1.54
TraesCS7D02G455200	TaCZOG-D4			3	7		6	14		139	377	1.38	91	253	1.4
TraesCS3A02G466200	TaCNGT-A3		Annotation based on Chen et al. 2021; extra homologues were retrieved from Ensembl Plants	8	8		0	55	5.16	254	198		233	374
TraesCS3B02G510100	TaCNGT-B3			0	0		0	0		36	20		35	12
TraesCS3D02G461200	TaCNGT-D3			0	0		19	0	-5.56	294	122		139	148
TraesCS4A02G244300	TaCNGT-A4			0	0		0	0		10	6		6	9
TraesCS4B02G070700	TaCNGT-B4			0	0		0	0		7	5		3	6
TraesCS4D02G069500	TaCNGT-D4			0	0		1	0		23	19		10	19
TraesCS5A02G486800	TaCNGT-A5			28	2	-2.99	8	2	-1.5	147	69		746	249	-1.46
TraesCS5B02G500700	TaCNGT-B5			30	23		12	13		289	172		588	223	-1.25
TraesCS5D02G501000	TaCNGT-D5			40	29		1	9	1.51	112	72		258	120
TraesCS6A02G059300	TaCNGT-A6			18	14		16	25		14	16		19	11
TraesCS6B02G079600	TaCNGT-B6			14	9		4	3		15	13		28	17
TraesCS3A02G332600	TaCNOGT-A3			47	36		80	173		770	791		357	416
TraesCS3B02G362800	TaCNOGT-B3			4	11		4	49	2.95	102	121		47	67
TraesCS3D02G326200	TaCNOGT-D3			8	6		40	50		426	369		150	154
TraesCS3A02G010300	TaCONGT-A3.1			67	86		369	503		69	91		46	79
TraesCS3B02G013100	TaCONGT-B3.1			50	85		250	452		116	180		115	260	1.06
TraesCS3D02G001400	TaCONGT-D3.1			13	20		67	117		30	35		13	48	1.6
TraesCS3B02G034700	TaCONGT-B3.2.1			170	138		9	6		2	16	1.72	0	4	2.84
TraesCS3B02G034800	TaCONGT-B3.2.2			261	259		24	32		7	52	2.33	6	21	1.18
TraesCS3D02G032200	TaCONGT-D3.2			313	150		3	2		1	4		1	3
TraesCS2B02G599800	TaGLU-B1.1	TaGLU1b	Based on Sue et al. 2006; renamed	1125	607		192	141		20230	17770		4111	5129
TraesCS2B02G599900	TaGLU-B1.2			9	9		4	2		3568	4022		563	886
TraesCS2B02G600000	TaGLU-B1.3			1	0		0	0		3	2		0	1
TraesCS2B02G600100	TaGLU-B1.4			49	17		29	0	-4.91	48	18		1	12	1.48
TraesCS2B02G600200	TaGLU-B1.5	TaGLU1a		19067	11371		7034	670	-3.26	18676	14696		2716	5909
TraesCS2D02G594400	TaGLU-D1	TaGLU1c		6	3		0	0		7359	11419		796	3171	1.83
TraesCS7A02G450500	TaGLU-A3		Based on Song et al. 2012	4	17	1.43	25	81	1.45	43	37		70	61
TraesCS7B02G350300	TaGLU-B3			29	60		47	80		28	26		58	43
TraesCS2A02G134300	TaGLU-A4			33	57		4	27	2.17	0	4	2.08	0	0
TraesCS2B02G157800	TaGLU-B4			74	200	1.06	14	9		9	19		0	9	4.53
TraesCS2D02G136500	TaGLU-D4			21	11		1	9	1.46	2	9		2	7
TraesCS3A02G447500	TaGLU-A5		Shoaib et al. 2019; extra homologues were retrieved from Ensembl Plants	116	193		13996	679	-4.31	1	1		4	2
TraesCS3B02G483500	TaGLU-B5			18	66	1.69	7211	381	-4.2	2	1		11	9
TraesCS3D02G440200	TaGLU-D5			233	464		10830	328	-5.02	1	4		3	8
TraesCS4A02G056400	TaGLU-A6			14	14		19	16		40	51		54	65
TraesCS4B02G248600	TaGLU-B6			42	27		157	73	-1.05	34	40		32	26
TraesCS4D02G248000	TaGLU-D6			21	16		18	20		69	124		121	152
TraesCS4A02G272900	TaGLU-A7			1312	1337		592	18	-4.91	718	818		267	316
TraesCS4B02G041100	TaGLU-B7			2623	2676		1361	159	-3.05	4131	4615		1086	1406
TraesCS4D02G038500	TaGLU-D7			5781	6809		2375	1122	-1.04	2359	3117		611	1142
TraesCS4A02G272800	TaGLU-A8			279	292		194	65	-1.49	263	274		107	116
TraesCS4B02G041200	TaGLU-B8			1283	1190		287	144		747	760		291	341
TraesCS4D02G038600	TaGLU-D8			1065	1511		302	155		520	584		271	303
TraesCS3A02G422800	TaGLU-A9			161	100		118	127		119	102		105	138
TraesCS3B02G368800	TaGLU-B9			0	0		0	0		1	0		1	1
TraesCS3D02G418000	TaGLU-D9			316	266		166	211		169	193		170	210
TraesCS3A02G448200	TaGLU-A11			166	113		803	231	-1.74	0	2		1	1
TraesCS3B02G484200	TaGLU-B11¶
TraesCS3D02G440600	TaGLU-D11			267	242		940	390	-1.23	12	9		16	9
TraesCS2A02G521000	TaGLU-A12¶
TraesCS2D02G522700	TaGLU-D12¶
TraesCS2A02G384300	TaGLU-A13			0	7	2.28	100	113		224	171		484	203	-1.18
TraesCS2B02G401500	TaGLU-B13			0	9	4.93	94	102		740	663		1149	788
TraesCS2D02G381000	TaGLU-D13			23	66	1.31	111	39	-1.39	375	440		333	269
TraesCS2A02G384600	TaGLU-A14			4	2		43	8	-1.4	8	1		30	8
TraesCS2D02G381300	TaGLU-D14			0	1		8	13		0	0		0	0
TraesCS2A02G384400	TaGLU-A15			5	1		92	58		425	353		1498	533	-1.32
TraesCS2D02G381100	TaGLU-D15			45	28		48	52		841	477		2206	808	-1.36
TraesCS2A02G038400	TaGLU-A16			25	30		314	159		2	0		7	6
TraesCS2B02G051600	TaGLU-B16			21	19		207	30		19	34		10	14
TraesCS2D02G037400	TaGLU-D16			303	494		1840	650	-1.45	5	9		65	42
TraesCS3B02G277600	TaGLU-B17			43	62		1	34	3.54	0	1		2	1
TraesCS3D02G248800	TaGLU-D17¶
TraesCS3A02G447800	TaGLU-A19			47	25		24	1	-3.37	0	0		0	0
TraesCS3B02G484000	TaGLU-B19			16	9		69	15	-1.82	0	0		0	0
TraesCS3D02G440500	TaGLU-D19			236	175		388	22	-4.02	0	0		0	0
TraesCS3A02G337700	TaGLU-A21			0	0		0	0		1	0		0	1
TraesCS5B02G400200	TaGLU-B21¶
TraesCS5D02G404700	TaGLU-D21			0	0		0	0		3	2		10	6
TraesCS3B02G369200	TaGLU-B22			36	23		25	75	1.46	142	154		265	198
TraesCS3D02G331000	TaGLU-D22			3	19	1.91	108	38	-1.36	4	3		15	7
TraesCS1A02G229300	TaGLU-A23¶
TraesCS1B02G244800	TaGLU-B23			0	0		0	6		0	0		2	1
TraesCS1D02G232700	TaGLU-D23			0	0		0	23		0	0		1	0
TraesCS7A02G227300	TaGLU-A24			0	0		0	3		0	0		4	3
TraesCS7B02G192200	TAGLU-B24			0	0		0	2		0	1		0	0
TraesCS7D02G227100	TaGLU-D24			1	2		0	0		0	0		3	3
TraesCS3A02G003900	TaGLU-A26			94	55		30	22		197	198		87	90
TraesCS3B02G006000	TaGLU-B26			4	0	-1.42	7	0	-3.94	426	1455	1.73	122	321	1.35
TraesCS3D02G006900	TaGLU-D26			0	0		0	0		33	42		52	28
TraesCS7A02G246300	TaGLU-A28			744	434		3257	57	-5.78	985	811		379	311
TraesCS7B02G145100	TaGLU-B28			11	3		44	1	-4.68	5	2		1	4
TraesCS7D02G245000	TaGLU-D28			140	190		367	25	-3.69	29	23		10	11
TraesCS5A02G265800	TaGLU-A30			20	1	-2.8	29	0	-4.06	252	560		134	216
TraesCS5B02G265500	TaGLU-B30			486	662		4427	2052	-1.02	613	1967	1.58	129	718	2.37
TraesCS5D02G273700	TaGLU-D30			344	244		390	114	-1.71	248	616	1.25	169	270
TraesCS3B02G195600	TaGLU-B31			87	125		721	401		13	21		16	10
TraesCS3D02G171000	TaGLU-D31¶
TraesCS7A02G359700	TaGLU-A34			0	0		2	0		0	0		0	0
TraesCS7B02G267800	TaGLU-B34			53	67		125	68		25	30		47	27
TraesCS7D02G363100	TaGLU-D34			2	2		5	2		1	2		1	3
TraesCS3A02G175800	TaGLU-A35			1	0		37	1	-4.07	1	0		1	0
TraesCS3B02G205500	TaGLU-B35			221	269		1203	449	-1.35	1	3		1	1
TraesCS3D02G181400	TaGLU-D35			377	576		1687	969		3	4		1	1
*FDR<0.05	¶The gene was not expressed in any tissue and treatment.
References:	Chen et al. Cytokinin dehydrogenase: a genetic target for yield improvement in wheat. Plant Biotechnol J. 2020;18:614–630.
	Chen et al. Cytokinin glucosyl transferases, key regulators of cytokinin homeostasis, have potential value for wheat improvement. Plant Biotechnol J. 2021;19:878–896.
	Kurakawa et al. Direct control of shoot meristem activity by a cytokinin-activating enzyme. Nature. 2007;445:652-655.
	Shoaib et al. Genome-wide identification and expression analysis of new cytokinin metabolic genes in bread wheat (Triticum aestivum L.). PeerJ. 2019;7:e6300.
	Song et al. Co-ordinate regulation of cytokinin gene family members during flag leaf and reproductive development in wheat. BMC Plant Biol. 2012;12:78.
	Sue et al. Molecular and structural characterization of hexameric beta-D-Glucosidases in wheat and rye. Plant Physiol. 2006;141:1237-1247.
	Tsai et al. Characterization of genes involved in cytokinin signaling and metabolism from rice. Plant Physiol. 2012;158:1666-1684.

## Sheet: ABA
Additional file 7. Normalised reads for abscisic acid metabolism and signalling genes from RNA-seq for each tissue type under watered or droughted conditions showing log2-fold changes ≥1 or ≤ -1.
				Leaf base			Remaining leaf			Root tip			Remaining root
				Normalised reads		log2-fold Change*	Normalised reads		log2-fold Change*	Normalised reads		log2-fold Change*	Normalised reads		log2-fold Change*
RefSeqv1.1	Annotation	Alternative annotation	Source	Watered	Droughted		Watered	Droughted		Watered	Droughted		Watered	Droughted
TraesCS2A02G317000	TaZEP1-A	TaABA1-A1	Colasuonno et al. 2017	267	297		2620	1044	-1.31	107	133		96	341	1.79
TraesCS2B02G335400	TaZEP1-B	TaABA1-B1	extra homologues from Ensembl Plants	235	304		1296	816		83	111		104	159
TraesCS2D02G314900	TaZEP1-D	TaABA1-D1		334	498		1948	1208		75	170	1.13	96	188
TraesCS3A02G043800	TaABA4-A		Annotation based on orthology to OsABA4 (Hirano et al. 2008)	175	74	-1.13	147	26	-2.37	206	134		82	84
TraesCS3B02G039800	TaABA4-B			46	35		56	40		51	81		37	47
TraesCS3D02G037000	TaABA4-D			159	88		134	179		107	87		60	89
TraesCS5B02G029300	TaNCED-B1		Zhang et al. 2013	2	14	2.07	0	54	6.77	3	58	3.51	13	252	4.17
TraesCS5D02G038800	TaNCED-D1			9	23		5	230	5.39	7	56	2.75	11	467	5.23
TraesCS5A02G374000	TaNCED-A2		Son et al. 2016; Alternative annotation by Sharma et al. 2019	3	13	1.31	2	379	6.56	3	10		5	26	1.87
TraesCS5B02G375900	TaNCED-B2	TaNCED-B3.1		7	33	1.7	17	438	4.6	11	53	1.99	9	48	2.02
TraesCS5D02G383500	TaNCED-D2			0	7	2.55	1	260	6.65	2	8		2	17	1.99
TraesCS2A02G250600	TaNCED-A3	TaNCED-A3.2	Sharma et al. 2019; renamed; ID recovered using ID History converter (Ensembl Plants)	1	1		0	50	6.62	6	1		3	67	3.99
TraesCS2B02G268400	TaNCED-B3¶
TraesCS2D02G251600	TaNCED-D3			0	0		0	0		0	0		0	5
TraesCS6A02G271600	TaNCED-A4		Colasuonno et al. 2017	3	23	2.14	654	98	-2.61	1	0		4	2
TraesCS6B02G298800	TaNCED-B4¶		extra homologues from Ensembl Plants
TraesCS6D02G251800	TaNCED-D4¶
TraesCS5A02G465100	TaABA2-A		Annotation based on orthology to OsABA2 (Endo et al. 2014)	107	70		158	51	-1.56	170	173		112	140
TraesCS5B02G476900	TaABA2-B			227	110		99	41	-1.19	334	353		221	239
TraesCS5D02G477700	TaABA2-D			95	53		40	56		183	166		158	155
TraesCS7A02G470400	TaABA3-A	TaMCSU-A	Annotation based on orthology to OsMCSU (Huang et al. 2009)	295	254		523	309		646	618		508	471
TraesCS7B02G372400	TaABA3-B	TaMCSU-B		99	105		175	164		120	132		98	130
TraesCS7D02G457800	TaABA3-D	TaMCSU-D		68	51		150	96		139	152		95	111
TraesCS2A02G246300	TaAO-A2		?	350	273		643	935		158	232		158	382	1.24
TraesCS2B02G270600	TaAO-B2			268	327		554	802		64	139	1.04	59	275	2.16
TraesCS2D02G248700	TaAO-D2			162	272		459	938	1.02	25	70	1.41	33	168	2.31
TraesCS7A02G509200	TaAO-A3.1		Similar to TaAO-3.2	25	55		83	100		37	88	1.08	45	107	1.11
TraesCS7B02G417900	TaAO-B3.1			3	1		2	1		84	280	1.58	99	415	1.93
TraesCS7D02G498100	TaAO-D3.1			60	30		207	11	-4.05	129	258		344	398
TraesCS7B02G419000	TaAO-B3.2		Colasuonno et al. 2017	123	124		216	25	-2.98	112	65		120	73
TraesCS7D02G498300	TaAO-D3.2		extra homologue from Ensembl Plants	57	38		152	21	-2.68	82	116		235	176
TraesCS6A02G271300	TaABA8ox-A1		Ji et al. 2011; extra homologues were retrieved from Ensembl Plants	56	274	2.14	244	514		243	421		251	664	1.3
TraesCS6B02G298500	TaABA8ox-B1			57	364	2.55	73	468	2.56	193	256		198	411
TraesCS6D02G243800	TaABA8ox-D1			38	366	3.15	130	391	1.47	190	302		243	556	1.03
TraesCS5B02G236500	TaABA8ox-A2			37	181	2.13	34	220	2.51	2	1		0	51	6.27
TraesCS5A02G238000	TaABA8ox-B2			8	67	2.56	17	113	2.33	0	0		1	16	3.09
TraesCS5D02G244900	TaABA8ox-D2			19	74	1.55	58	155	1.14	2	12	1.14	3	61	3.97
TraesCS1A02G191700	TaPYL-A1	Ta-1A-PYL3	Sequnces IDs and alternative annotation by Lei et al. 2021; renamed	352	77	-2.14	428	60	-2.78	352	178		264	151
TraesCS1B02G206600	TaPYL-B1	Ta-1B-PYL7		268	71	-1.84	317	49	-2.63	379	169	-1.1	232	144
TraesCS1D02G195300	TaPYL-D1¶	Ta-1D-PYL11
TraesCS7A02G358200	TaPYL-A2	Ta-7A-PYL34		18	16		10	6		106	71		47	20
TraesCS7B02G269600	TaPYL-B2	Ta-7B-PYL36		11	6		10	6		53	42		13	9
TraesCS7D02G364600	TaPYL-D2	Ta-7D-PYL38		20	7	-1.1	27	9	-1.25	133	119		67	41
TraesCS3A02G154400	TaPYL-A3	Ta-3A-PYL16		1	3		18	3	-1.79	70	17	-1.81	74	13	-2.24
TraesCS3D02G161500	TaPYL-D3	Ta-3D-PYL27		2	4		10	4		26	9		75	7	-2.7
TraesCS3A02G348400	TaPYL-A4	Ta-3A-PYL20		3	0	-2.38	1	0		53	24		96	3	-4.52
TraesCS3B02G380300	TaPYL-B4	Ta-3B-PYL24		0	0		2	0	-1.71	110	15	-2.55	143	3	-5.21
TraesCS3D02G342000	TaPYL-D4	Ta-3D-PYL29		1	0		0	0		36	5	-2.42	74	1	-5.83
TraesCS1A02G297600	TaPYL-A5	Ta-1A-PYL4		8	21	1.14	3	4		174	122		81	36
TraesCS1B02G306800	TaPYL-B5	Ta-1B-PYL8		17	12		3	0	-2.49	155	96		169	39	-1.92
TraesCS1D02G293600	TaPYL-D5	Ta-1D-PYL12		16	12		17	0	-5.44	198	119		132	36	-1.6
TraesCS4A02G114400	TaPYL-A6.1	Ta-4A-PYL30		25	2	-2.7	135	0	-7.54	459	120	-1.85	870	67	-3.66
TraesCS4B02G189800	TaPYL-B6.1	Ta-4B-PYL31		76	0	-6.96	326	1	-6.99	752	220	-1.73	1112	149	-2.87
TraesCS4D02G191200	TaPYL-D6.1	Ta-4D-PYL32		0	0		2	0		4	1		8	0
TraesCS2A02G089400	TaPYL-A6.2	Ta-2A-PYL13		79	38		448	120	-1.85	219	176		412	217
TraesCS2B02G105300	TaPYL-B6.2	Ta-2B-PYL14		201	71	-1.41	482	98	-2.24	418	273		960	395	-1.23
TraesCS2D02G087500	TaPYL-D6.2	Ta-2D-PYL15		161	41	-1.9	551	76	-2.81	394	292		774	386
TraesCS7A02G350800	TaPYL-A7¶	Ta-7A-PYL33
TraesCS7B02G232100	TaPYL-B7¶	Ta-7B-PYL35
TraesCS7D02G328000	TaPYL-D7¶	Ta-7D-PYL37
TraesCS1A02G126800	TaPYL-A8	Ta-1A-PYL2		164	140		394	430		64	50		182	130
TraesCS1B02G145800	TaPYL-B8	Ta-1B-PYL6		383	389		587	706		257	198		641	417
TraesCS1D02G126900	TaPYL-D8	Ta-1D-PYL9		249	252		330	454		182	113		357	217
TraesCS3A02G285000	TaPYL-A9	Ta-3A-PYL17		2	6		12	27		45	25		42	54
TraesCS3B02G318900	TaPYL-B9	Ta-3B-PYL23		54	47		53	26		76	44		21	60	1.3
TraesCS3D02G284800	TaPYL-D9	Ta-3D-PYL28		3	13	1.68	9	74	2.81	25	43		38	191	2.18
TraesCS3A02G311900	TaPYL-A10	Ta-3A-PYL18		273	218		1632	592	-1.35	22	6	-1.43	6	1	-1.51
TraesCS3B02G160300	TaPYL-B10	Ta-3B-PYL22		351	195		1878	1052		2	7		1	2
TraesCS3D02G142500	TaPYL-D10	Ta-3D-PYL26		280	275		1873	846	-1.11	1	4		1	0
TraesCS1A02G125900	TaPYL-A11	Ta-1A-PYL1		2	5		60	647	3.26	4	5		0	16	3.43
TraesCS1B02G145000	TaPYL-B11	Ta-1B-PYL5		3	6		32	360	3.1	2	0		10	12
TraesCS1D02G127600	TaPYL-D11	Ta-1D-PYL10		7	23	1.2	59	411	2.6	14	7		9	13
TraesCS3A02G312000	TaPYL-A12	Ta-3A-PYL19		6	27	1.7	2	171	5.6	2	8		28	55
TraesCS3B02G160200	TaPYL-B12¶	Ta-3B-PYL21
TraesCS3D02G142400	TaPYL-D12	Ta-3D-PYL25		0	8	4.41	0	50	6.62	18	30		24	132	2.17
TraesCS3A02G209200	TaPP2Ca-A1	TaPP2C87	Yu et al. 2019	343	1436	2.03	524	3030	2.5	325	509		348	1251	1.81
TraesCS3B02G240000	TaPP2Ca-B1	TaPP2C99		204	790	1.9	378	1907	2.29	218	321		246	928	1.88
TraesCS3D02G212100	TaPP2Ca-D1	TaPP2C112		268	764	1.44	313	2022	2.63	201	298		236	804	1.72
TraesCS1A02G441200	TaPP2Ca-A2	TaPP2C12		10	18		96	17	-2.22	1	4		2	4
TraesCS1B02G475700	TaPP2Ca-B2	TaPP2C24		17	24		78	19	-1.84	2	3		1	7
TraesCS1D02G449700	TaPP2Ca-D2	TaPP2C35		4	8		21	6	-1.24	2	1		1	1
TraesCS1A02G358600	TaPP2Ca-A3	TaPP2C8		43	350	2.94	124	1466	3.5	73	120		85	521	2.55
TraesCS1B02G375100	TaPP2Ca-B3	TaPP2C20		14	109	2.67	92	1311	3.71	52	48		57	285	2.15
TraesCS1D02G363500	TaPP2Ca-D3	TaPP2C31		12	41	1.31	67	448	2.5	24	44		35	216	2.4
TraesCS3A02G249000	TaPP2Ca-A4	TaPP2C90		28	2478	6.4	48	6751	7.05	45	279	2.53	56	1250	4.45
TraesCS3B02G277900	TaPP2Ca-B4	TaPP2C102		111	4469	5.3	104	12200	6.83	154	610	1.92	186	2553	3.75
TraesCS3D02G249000	TaPP2Ca-D4	TaPP2C115		34	1992	5.78	65	6879	6.65	61	243	1.89	84	1275	3.88
TraesCS3A02G237800	TaPP2Ca-A5	TaPP2C89		0	164	9.07	1	372	7.24	4	64	3.69	1	424	7.61
TraesCS3B02G266200	TaPP2Ca-B5	TaPP2C101		0	89	8.19	0	258	8.85	3	29	2.55	1	306	7.35
TraesCS3D02G238000	TaPP2C-a5D	TaPP2C114		1	162	6.41	0	281	7.51	3	40	3.22	3	398	6.78
TraesCS1A02G411200	TaPP2C-a6A	TaPP2C10		8	254	4.84	2	582	7.19	11	19		7	492	5.86
TraesCS1B02G441400	TaPP2C-a6B	TaPP2C22		2	79	4.09	0	316	8.62	10	1		0	316	7.61
TraesCS1D02G419000	TaPP2C-a6D	TaPP2C33		4	60	3.6	1	255	6.94	2	0		13	100	2.69
TraesCS3A02G362200	TaPP2Ca-A7	TaPP2C91		301	1663	2.38	275	4929	4.13	335	666		325	1211	1.82
TraesCS3B02G394600	TaPP2Ca-B7	TaPP2C104		152	1137	2.82	172	3290	4.2	337	643		177	1052	2.49
TraesCS3D02G355900	TaPP2Ca-D7	TaPP2C116		206	1637	2.9	204	4619	4.45	301	700	1.08	207	1086	2.31
TraesCS5A02G183600	TaPP2Ca-A8	TaPP2C156		5	282	5.5	12	1876	7	63	193	1.51	72	756	3.33
TraesCS5B02G182000	TaPP2Ca-B8	TaPP2C169		5	223	5.11	10	743	6.05	37	135	1.74	30	560	4.18
TraesCS5D02G188600	TaPP2Ca-D8	TaPP2C181		0	27	6.55	0	118	7.79	5	40	2.46	6	79	3.31
TraesCS4A02G094300	TaPP2Ca-A9	TaPP2C121		2	817	8.17	16	4106	7.82	36	162	1.9	44	663	3.81
TraesCS4B02G210100	TaPP2Ca-B9	TaPP2C135		7	1194	7.14	70	7230	6.59	53	194	1.62	52	844	3.93
TraesCS4D02G210900	TaPP2Ca-D9	TaPP2C147		6	936	6.95	39	5713	7.07	36	194	2.18	44	731	3.96
TraesCS2A02G000400	TaPP2Ca-A10	TaPP2C36		0	110	8.48	0	388	9.42	1	20	2.88	1	241	7.33
TraesCS2B02G023600	TaPP2Ca-B10	TaPP2C51		0	16	5.71	0	122	6.92	3	27	2.22	4	227	5.52
TraesCS2D02G000300	TaPP2Ca-D10	TaPP2C66		0	72	7.72	2	1059	8.01	8	62	2.09	11	615	5.52
TraesCS2A02G493800	TaSAPK-A1		Annotation based on orthology to rice genes (Xu et al. 2013)	2	67	4.57	3	859	7.56	34	86		10	324	4.91
TraesCS2B02G521800	TaSAPK-B1			0	70	6.99	1	704	8.11	6	49	2.74	2	507	7.63
TraesCS2D02G493700	TaSAPK-D1			0	8	4.57	0	361	9.3	18	33		6	113	3.91
TraesCS2A02G163800	TaSAPK-A2			130	118		526	229	-1.16	297	457		341	348
TraesCS2B02G189600	TaSAPK-B2			182	154		1168	365	-1.65	322	353		387	337
TraesCS2D02G170700	TaSAPK-D2			228	236		972	485		338	376		328	335
TraesCS1A02G215900	TaSAPK-A3			3	186	5.75	37	1313	5.08	283	578		260	647	1.27
TraesCS1B02G229400	TaSAPK-B3			5	175	4.96	85	1312	3.88	381	861	1.13	510	1311	1.33
TraesCS1D02G218200	TaSAPK-D3			3	238	6.1	63	2385	5.18	486	982		590	1238	1.03
TraesCS3A02G381100	TaSAPK-A4.1			400	1048	1.35	993	1121		790	703		343	520
TraesCS3B02G413800	TaSAPK-B4.1			598	602		685	1140		452	484		324	710	1.1
TraesCS3D02G374300	TaSAPK-D4.1			545	738		767	1259		532	489		267	515
TraesCS1A02G270800	TaSAPK-A4.2			16	18		58	104		2	3		3	5
TraesCS1B02G281100	TaSAPK-B4.2			32	14		19	122	2.36	14	12		7	13
TraesCS1D02G271000	TaSAPK-D4.2			16	27		27	57		4	10		1	16	3.17
TraesCS2A02G566700	TaSAPK-A5			304	342		767	577		580	646		371	502
TraesCS2B02G630000	TaSAPK-B5			123	134		356	190		450	485		302	338
TraesCS2D02G577000	TaSAPK-D5			370	507		993	864		643	723		453	584
TraesCS2A02G303900	TaSAPK-A7			395	292		554	595		515	533		358	461
TraesCS2B02G320500	TaSAPK-B7			352	335		459	1088	1.22	456	543		315	496
TraesCS2D02G302500	TaSAPK-D7			412	257		574	817		539	479		367	452
TraesCS5A02G401700	TaSAPK-A8			401	475		523	672		473	448		495	503
TraesCS5B02G406400	TaSAPK-B8			310	351		527	708		490	412		496	441
TraesCS5D02G411900	TaSAPK-D8			337	341		606	694		621	582		657	612
TraesCS5A02G069500	TaSAPK-A9			2	16	2.1	155	226		69	44		411	147	-1.39
TraesCS5B02G075800	TaSAPK-B9			18	62	1.55	437	274		89	76		563	236	-1.11
TraesCS5D02G081700	TaSAPK-D9			43	78		824	520		142	71		709	380
TraesCS4A02G235600	TaSAPK-A10			45	321	2.74	102	442	2.05	45	103	1.09	32	262	2.98
TraesCS4B02G079300	TaSAPK-B10			11	142	3.48	58	128	1.04	37	68		32	145	2.05
TraesCS4D02G078100	TaSAPK-D10			20	179	3.04	87	237	1.43	49	146	1.51	63	604	3.23
TraesCS3A02G337200	TabZIP-A9		Group A bZIP genes according to Agarwal et al. 2019; IDs retrieved using ID History converter (Ensembl Plants). Annotation based on orthology to rice genes (Nijhawan et al. 2008)	51	94		51	76		46	56		59	63
TraesCS3B02G368300	TabZIP-B9			71	116		91	113		101	121		68	123
TraesCS3D02G330300	TabZIP-D9			36	51		44	42		41	46		34	38
TraesCS3A02G378700	TabZIP-A12			10	62	2.42	31	520	3.98	11	40	1.6	13	438	5.01
TraesCS3B02G411300	TabZIP-B12			28	106	1.69	71	352	2.15	30	62		44	347	2.84
TraesCS3D02G371900	TabZIP-D12			6	73	3.03	12	334	4.57	16	35		26	335	3.5
TraesCS6A02G333600	TabZIP-A23			102	715	2.75	192	1608	3.01	375	469		420	962	1.16
TraesCS6B02G364000	TabZIP-B23			130	722	2.41	179	1635	3.12	334	344		434	703
TraesCS6D02G312800	TabZIP-D23			60	660	3.39	212	1788	3.02	230	279		466	673
TraesCS2B02G489900	TabZIP-B24			178	108		257	77	-1.67	27	9	-1.31	4	1
TraesCS2D02G467100	TabZIP-D24			44	37		123	64		11	9		6	2
TraesCS4A02G128900	TabZIP-A29			51	15	-1.44	43	51		82	36		151	52	-1.34
TraesCS4B02G175800	TabZIP-B29			94	51		128	89		135	105		176	109
TraesCS4D02G177700	TabZIP-D29			0	3		3	0		0	0		0	0
TraesCS1A02G273000	TabZIP-A40			279	303		218	316		319	322		304	470
TraesCS1B02G282800	TabZIP-B40			469	386		364	542		397	364		463	610
TraesCS1D02G273100	TabZIP-D40			526	489		350	558		549	542		588	838
TraesCS1A02G306300	TabZIP-A42			48	65		28	53		70	73		85	89
TraesCS1B02G317100	TabZIP-B42			32	40		29	55		47	41		65	72
TraesCS1D02G306000	TabZIP-D42			28	42		28	37		37	41		39	34
TraesCS7A02G170600	TabZIP-A46			28	123	1.83	25	33		7	16		27	180	2.5
TraesCS7B02G075600	TabZIP-B46			47	107	1.02	19	36		8	11		31	111	1.68
TraesCS7D02G171300	TabZIP-D46			42	105	1.2	14	37	1.14	18	42		62	198	1.57
TraesCS7A02G542700	TabZIP-A54			0	1	1.2	0	2		82	59		191	220
TraesCS7B02G464700	TabZIP-B54			1	3		7	4		25	17		229	135
TraesCS7D02G527500	TabZIP-D54			0	0		23	6	-1.54	46	53		189	368
TraesCS2A02G099400	TabZIP-A62			42	66		14	9		189	162		64	67
TraesCS2B02G115700	TabZIP-B62			12	20		15	18		136	129		39	52
TraesCS2D02G098700	TabZIP-D62			26	41		8	4		199	225		39	59
TraesCS5A02G237200	TabZIP-A72			113	253	1.1	193	306		121	142		193	219
TraesCS5B02G235600	TabZIP-B72			93	297	1.63	106	410	1.91	148	209		160	222
TraesCS5D02G244500	TabZIP-D72			89	239	1.36	116	336	1.49	114	157		168	196
TraesCS5A02G332000	TabZIP-A77.1			32	82	1.23	67	62		153	115		81	99
TraesCS5B02G332300	TabZIP-B77.1			7	64	3.01	21	41		53	54		23	273	3.44
TraesCS5D02G338000	TabZIP-D77.1			17	65	1.73	43	35		148	125		80	164
TraesCS2A02G495400	TabZIP-A77.2			0	0		48	0	-6.39	0	0		1	0
TraesCS2B02G523600	TabZIP-B77.2			0	0		10	0	-4.1	0	1		1	13	1.38
TraesCS2D02G495700	TabZIP-D77.2			0	0		3	0		0	0		0	0
TraesCS2A02G534300	TabZIP-A77.3			9	0	-2.19	114	22	-2.19	38	46		47	147	1.47
TraesCS2D02G536800	TabZIP-D77.3			50	71		56	34		20	34		45	426	3.16
TraesCS2A02G534200	TabZIP-A77.4			1	0		7	0	-2.98	1	1		5	6
TraesCS2D02G536700	TabZIP-D77.4			15	9		20	5	-1.51	4	3		7	21
TraesCS3A02G130000	TaPLDα-A1		Annotation based on orthology to rice genes (Li et al. 2007)	1346	1673		1705	3955	1.19	2198	2650		1349	3154	1.2
TraesCS3B02G149100	TaPLDα-B1			1006	1040		1310	1962		2444	2680		1356	2981	1.11
TraesCS3D02G130900	TAPLDα-D1			979	989		2647	3650		2287	2647		1633	3583	1.09
TraesCS1A02G115300	TaPLDα-A2			1	2		1	0		3	9		1	1
TraesCS1B02G135200	TaPLDα-B2			4	4		5	3		25	24		1	6
TraesCS1D02G116700	TAPLDα-D2			0	0		0	0		31	52		17	33
TraesCS7A02G376500	TaPLDα-A3.1			387	486		164	796	2.23	418	461		251	610	1.26
TraesCS7B02G277900	TaPLDα-B3.1			247	192		90	323	1.79	349	329		227	484	1.04
TraesCS7D02G372800	TAPLDα-D3.1			265	226		132	284	1.04	260	249		196	296
TraesCS4B02G377600	TaPLDα-B3.2			58	85		86	111		18	36		32	40
TraesCSU02G145400	TaPLDα-U3.2¶			25	24		39	17		8	18		31	44
TraesCS7A02G545000	TaPLDα-A4			0	0		0	0		77	3	-3.6	1193	21	-5.53
TraesCS7B02G468300	TaPLDα-B4			0	0		0	0		31	6	-1.88	276	8	-5.05
TraesCS7D02G531300	TAPLDα-D4			1	0		0	0		313	49	-2.58	743	34	-4.41
TraesCS7A02G544900	TaPLDα-A5.1			0	0		0	0		216	22	-3.12	449	15	-4.85
TraesCS7B02G468200	TaPLDα-B5.1			0	0		0	0		334	117	-1.42	350	67	-2.29
TraesCS7D02G531200	TAPLDα-D5.1			0	0		0	0		59	5	-3.33	442	4	-6.53
TraesCS1B02G050400	TaPLDα-B5.2			29	2	-3.4	0	0		71	40		225	51	-2.05
TraesCS1D02G035800	TAPLDα-D5.2			0	0		0	0		114	38	-1.36	345	29	-3.47
TraesCS1A02G373100	TaPLDα-A6			21	19		60	56		48	72		86	101
TraesCS1B02G393300	TaPLDα-B6			27	17		63	63		48	79		92	108
TraesCS1D02G379900	TAPLDα-D6			27	29		82	61		54	88		107	96
TraesCS1A02G187400	TaPLDβ-A1.1			45	24		57	48		69	59		104	119
TraesCS1B02G195200	TaPLDβ-B1.1			122	69		75	106		108	95		146	117
TraesCS1D02G189300	TaPLDβ-B1.1			63	28	-1.03	36	43		72	50		89	74
TraesCS1A02G365100	TaPLDβ-A1.2			0	0		35	3		0	0		0	0
TraesCS1B02G382600	TaPLDβ-B1.2			31	24		204	15	-3.55	6	3		15	16
TraesCS1D02G370600	TaPLDβ-B1.2			45	51		129	42	-1.52	30	32		32	34
TraesCS5A02G337100	TaPLDδ-A1			204	248		257	437		259	345		329	726	1.13
TraesCS5B02G336100	TaPLDδ-B1			79	34		97	165		71	54		72	277	1.76
TraesCS5D02G341800	TaPLDδ-D1			331	281		514	571		372	369		392	842	1.07
TraesCS4A02G347800	TaPLDδ-A2			1	1		8	2		13	10		7	8
TraesCS5B02G525600	TaPLDδ-B2			39	34		53	20	-1.26	304	264		140	158
TraesCS5D02G524600	TaPLDδ-D2			24	18		41	10	-1.78	93	101		76	77
TraesCS5A02G202000	TaPLDδ-A3			36	27		33	24		15	14		12	7
TraesCS5B02G200600	TaPLDδ-B3			40	55		72	47		53	47		58	65
TraesCS5D02G208300	TaPLDδ-D3			31	35		32	30		42	50		36	26
*FDR<0.05	¶The gene was not expressed in any tissue and treatment.
References:	Colasuonno et al. The carotenoid biosynthetic and catabolic genes in wheat and their association with yellow pigments. BMC Genom. 2017;18:122.
	Endo et al. Functional characterization of xanthoxin dehydrogenase in rice. J Plant Physiol. 2014;171:1231-1240.
	Hirano et al. Comprehensive transcriptome analysis of phytohormone biosynthesis and signaling genes in microspore/pollen and tapetum of rice. Plant Cell Physiol. 2008;49:1429–1450.
	Huang et al. Tissue-specific regulation of rice molybdenum cofactor sulfurase gene in response to salt stress and ABA. Acta Physiol Plant. 2009;31:545–551.
	Ji et al. Control of abscisic acid catabolism and abscisic acid homeostasis is important for reproductive stage stress tolerance in cereals. Plant Physiol. 2011;56:647-662.
	Lei et al. Genome-wide identification of PYL gene family in wheat: Evolution, expression and 3D structure analysis. Genomics. 2021;113:854-866.
	Li et al. Genome-wide analysis of the phospholipase D family in Oryza sativa and functional characterization of PLD beta 1 in seed germination. Cell Res. 2007;17:881-894.
	Nijhawan et al. Genomic survey and gene expression analysis of the basic leucine zipper transcription factor family in rice. Plant Physiol. 2008;146:333-350.
	Sharma et al. Gracilaria dura extract confers drought tolerance in wheat by modulating abscisic acid homeostasis. Plant Physiol Biochem. 2019;136:143-154.
	Son et al. Abscisic acid metabolic genes of wheat (Triticum aestivum L.): identification and insights into their functionality in seed dormancy and dehydration tolerance. Planta. 2016;244:429–447.
	Xu et al. Genome-wide phylogenetic analysis of stress-activated protein kinase genes in rice (OsSAPKs) and expression profiling in response to Xanthomonas oryzae pv. oryzicola infection. Plant Mol Biol Rep. 2013;31:877–885.
	Yu et al. Genome-wide identification and homoeologous expression analysis of PP2C genes in wheat (Triticum aestivum L.). Front Genet. 2019;10:561.
	Zhang et al. Cloning of 9-cis-epoxycarotenoid dioxygenase gene (TaNCED1) from wheat and its heterologous expression in tobacco. Biol Plant. 2013;58: 89-98.

## Sheet: Auxin
Additional file 7. Normalised reads for auxin metabolism and signalling genes from RNA-seq for each tissue type under watered or droughted conditions showing log2-fold changes ≥1 or ≤ -1.
				Leaf base			Remaining leaf			Root tip			Remaining root
				Normalised reads		log2-fold Change*	Normalised reads		log2-fold Change*	Normalised reads		log2-fold Change*	Normalised reads		log2-fold Change*
RefSeqv1.1	Annotation	Alternative annotation	Source	Watered	Droughted		Watered	Droughted		Watered	Droughted		Watered	Droughted
TraesCS3A02G093000	TaTAR-A2.1		Shao et al. 2017; extra homologues were retrieved from Ensembl Plants	67	122		247	75	-1.65	387	632		190	192
TraesCS3B02G108200	TaTAR-B2.1			48	50		152	46	-1.68	219	489	1.11	88	154
TraesCS3D02G093300	TaTAR-D2.1			118	94		235	63	-1.82	408	760		145	207
TraesCS1A02G233800	TaTAR-A2.2			10	1	-1.98	12	1	-2.04	37	57		17	26
TraesCS1B02G249600	TaTAR-B2.2			8	3		10	4		0	1		1	0
TraesCS1D02G238100	TaTAR-D2.2			4	0	-1.57	2	4		48	107		35	52
TraesCS1A02G113400	TaTAR-A2.3¶
TraesCS1B02G133500	TaTAR-B2.3¶
TraesCS1D02G114800	TaTAR-D2.3			0	0		0	0		0	0		1	1
TraesCS7A02G179400	TaTAR-A2.4¶
TraesCS1B02G004300	TaTAR-B2.4.1¶
TraesCS1B02G004400	TaTAR-B2.4.2¶
TraesCS1A02G113600	TaTAR-A2.5			0	0		0	0		3	6		3	2
TraesCS1B02G133900	TaTAR-B2.5			0	0		0	0		1	2		0	0
TraesCS3A02G244700	TaTAR-A3			0	0		1	1		9	9		17	3	-1.38
TraesCS3B02G275200	TaTAR-B3			197	165		1644	592	-1.4	197	167		200	313
TraesCS3D02G246700	TaTAR-D3			166	111		681	202	-1.65	178	126		458	256
TraesCS2A02G533200	TaYUCCA-A1		Yang et al. 2021; renamed; extra homologues were retrieved from Ensembl Plants	0	0		1	0		27	22		17	11
TraesCS2B02G562800	TaYUCCA-B1			0	0		0	0		12	6		5	2
TraesCS2D02G535100	TaYUCCA-D1			0	0		0	0		46	37		54	20	-1.06
TraesCS3A02G280900	TaYUCCA-A2			1	0		0	0		11	20		29	47
TraesCS3B02G314700	TaYUCCA-B2			4	0		1	0		11	10		23	52
TraesCS3D02G280900	TaYUCCA-D2			2	0		0	0		24	26		30	54
TraesCS3A02G149500	TaYUCCA-A3			0	0		0	0		0	7		6	11
TraesCS3B02G176800	TaYUCCA-B3			0	0		0	0		0	1		1	1
TraesCS3D02G157600	TaYUCCA-D3			0	0		0	0		1	1		0	1
TraesCS3A02G232600	TaYUCCA-A4			1	2		3	2		0	0		0	0
TraesCS3B02G261900	TaYUCCA-B4			1	2		1	0		0	0		1	0
TraesCS3D02G220500	TaYUCCA-D4			0	2		0	1		0	0		3	0
TraesCS2A02G011500	TaYUCCA-A8			5	1		3	1		94	149		103	70
TraesCS2B02G010100	TaYUCCA-B8			12	10		2	1		166	189		117	114
TraesCS2D02G012100	TaYUCCA-D8			6	5		3	0	-2.59	143	198		131	104
TraesCS4A02G027500	TaYUCCA-A9¶
TraesCS4B02G278300	TaYUCCA-B9¶
TraesCS4D02G276600	TaYUCCA-D9¶
TraesCS4A02G325400	TaYUCCA-A10			4	4		7	3		1	0		0	0
TraesCS5B02G538300	TaYUCCA-B10.1¶
TraesCS6B02G033700	TaYUCCA-B10.2¶
TraesCS5D02G556600	TaYUCCA-D10			0	0		3	0		1	0		3	1
TraesCS5A02G217200	TaYUCCA-A11			215	33	-2.57	13	1	-2.3	486	385		145	155
TraesCS5B02G216000	TaYUCCA-B11			38	34		121	33	-1.73	462	480		400	460
TraesCS5D02G225200	TaYUCCA-D11			37	34		96	33	-1.43	97	128		85	129
TraesCS2A02G587200	TaYUCCA-A12.1¶	TaYUCCA12-A1
TraesCS2A02G587400	TaYUCCA-A12.2¶	TaYUCCA12-A2
TraesCS2A02G587500	TaYUCCA-A12.3¶	TaYUCCA12-A3
TraesCS2A02G587300	TaYUCCA-A12.4¶
TraesCS2A02G587600	TaYUCCA-A12.5¶
TraesCS2B02G596200	TaYUCCA-B12.1¶	TaYUCCA12-B1
TraesCS2B02G596100	TaYUCCA-B12.2¶	TaYUCCA12-B2
TraesCS2B02G596000	TaYUCCA-B12.3¶	TaYUCCA12-B3
TraesCS2B02G595700	TaYUCCA-B12.4¶	TaYUCCA12-B4
TraesCS2B02G595800	TaYUCCA-B12.5¶	TaYUCCA12-B5
TraesCS2D02G566100	TaYUCCA-D12.1¶	TaYUCCA12-D1
TraesCS2D02G566000	TaYUCCA-D12.2¶	TaYUCCA12-D2
TraesCS2D02G566200	TaYUCCA-D12.3¶
TraesCSU02G186300	TaYUCCA-U12.1¶
TraesCSU02G038800	TaYUCCA-U12.2¶
TraesCS7A02G459600	TaYUCCA-A13.1.1¶	TaYUCCA13-A1
TraesCS4A02G374300	TaYUCCA-A13.1.2¶	TaYUCCA21-A
TraesCS4A02G379900	TaYUCCA-A13.1.3¶	TaYUCCA22-A
TraesCS7B02G004700	TaYUCCA-B13.1¶	TaYUCCA13-B
TraesCS7D02G071500	TaYUCCA-D13.1¶	TaYUCCA13-D1
TraesCS7A02G076300	TaYUCCA-A13.2.1¶	TaYUCCA16-A1
TraesCS7A02G076200	TaYUCCA-A13.2.2¶	TaYUCCA16-A2
TraesCS4A02G374500	TaYUCCA-A13.2.3¶	TaYUCCA19-A
TraesCS2B02G601800	TaYUCCA-B13.2.1¶	TaYUCCA20-B1
TraesCS2B02G600600	TaYUCCA-B13.2.2¶	TaYUCCA20-B2
TraesCS7D02G072000	TaYUCCA-D13.2¶	TaYUCCA16-D
TraesCS4A02G374200	TaYUCCA-A13.3¶
TraesCS7D02G071400	TaYUCCA-D13.3¶	TaYUCCA13-D2
TraesCS7D02G071800	TaYUCCA-D13.4¶	TaYUCCA13-D3
TraesCS5A02G102700	TaYUCCA-A14			15	42	1.2	109	41	-1.26	0	0		0	0
TraesCS5B02G107000	TaYUCCA-B14			0	0		5	1		0	0		0	0
TraesCS5D02G114500	TaYUCCA-D14			5	0		22	16		0	0		0	0
TraesCS7A02G075400	TaYUCCA-A15.1¶
TraesCS4A02G373500	TaYUCCA-A15.2¶	TaYUCCA23-A
TraesCS7D02G070900	TaYUCCA-D15¶
TraesCS7A02G065600	TaYUCCA-A16¶		Missing in Yang et al. 2021
TraesCS7D02G060000	TaYUCCA-D16			17	23		712	45	-3.82	0	0		1	0
TraesCS4A02G313200	TaYUCCA-A17		Yang et al. 2021; renamed	10	6		11	13		70	94		51	68
TraesCS5B02G566700	TaYUCCA-B17	TaYUCCA18-B		4	7		34	55		89	73		84	51
TraesCS2A02G327900	TaDAO-A1		Annotation based on orthology to OsDAO1 (Zhao et al. 2013)	16	39	1.13	27	79	1.46	210	281		454	157	-1.5
TraesCS2B02G359000	TaDAO-B1.1			58	78		31	115	1.7	208	163		427	170	-1.19
TraesCS2B02G354100	TaDAO-B1.2			56	103		69	123		154	205		153	137
TraesCS2D02G335000	TaDAO-D1			82	74		46	55		312	271		473	279
TraesCS6B02G225200	TaDAO-B2		Similar to OsDAO1	17	42		10	71	2.32	57	156		27	68
TraesCS6D02G190400	TaDAO-D2			5	9		4	14		10	27		6	19
TraesCS3A02G324100	TaGH3-A1		Annotation based on orthology to rice genes (IDs taken from Kong et al. 2019)	0	0		0	0		24	25		47	44
TraesCS3B02G353200	TaGH3-B1			1	13	2.2	17	1	-2.79	28	25		41	35
TraesCS3D02G317600	TaGH3-D1			1	3		5	1		24	20		41	28
TraesCS3A02G301200	TaGH3-A2			0	0		0	0		52	61		113	295	1.13
TraesCS3B02G335300	TaGH3-B2			0	0		0	0		7	7		7	10
TraesCS3D02G300600	TaGH3-D2			0	0		0	0		4	9		14	34
TraesCS1A02G320200	TaGH3-A4			3	0	-1.48	0	1		33	24		80	48
TraesCS1B02G332400	TaGH3-B4			9	0	-2.15	0	0		35	22		69	62
TraesCS1D02G320000	TaGH3-D4			15	5	-1.04	2	0		61	41		80	72
TraesCS4A02G192200	TaGH3-A7.1			16	27		0	4		7	10		12	13
TraesCS4B02G123200	TaGH3-B7.1¶
TraesCS4D02G121300	TaGH3-D7.1			4	3		0	2		0	1		0	1
TraesCS7A02G064700	TaGH3-A7.2			59	49		131	44	-1.5	58	46		179	113
TraesCS7D02G059300	TaGH3-D7.2			71	62		181	47	-1.77	44	22		236	102
TraesCS2A02G183900	TaGH3-A8.1			0	4	1.08	1	2		156	303		113	127
TraesCS2B02G210600	TaGH3-B8.1			0	0		2	9	1.3	78	154		69	92
TraesCS2D02G191800	TaGH3-D8.1			2	25	3.13	19	30		191	296		155	173
TraesCS2A02G137800	TaGH3-A8.2			4	1		0	18	2.8	23	21		5	8
TraesCS2B02G161700	TaGH3-B8.2			0	0		0	0		45	39		12	20
TraesCS2D02G140800	TaGH3-D8.2¶
TraesCS2A02G115000	TaGH3-A11			43	6	-2.31	34	0	-4.71	24	7	-1.07	15	5
TraesCS2B02G134200	TaGH3-B11			6	2		3	0	-1.57	1	3		3	4
TraesCS2D02G115800	TaGH3-D11			3	1		2	2		4	5		9	7
TraesCS1A02G091300	TaTIR1-A		Qiao et al. 2018; ID of TaTIR1-B retrieved using ID History converter (Ensembl Plants); A/D homolgoues were retrieved from Ensembl Plants	147	145		110	119		486	443		619	628
TraesCS1B02G119100	TaTIR1-B			116	129		120	92		517	448		662	554
TraesCS1D02G099900	TaTIR1-D			122	164		130	139		460	449		578	582
TraesCS2A02G286200	TaAFB-A2		Annotation based on orthology to rice genes (IDs taken from Guo et al. 2020)	423	1108	1.36	391	428		599	553		602	648
TraesCS2B02G302900	TaAFB-B2			170	133		119	107		158	151		164	198
TraesCS2D02G285000	TaAFB-D2			517	808		590	457		589	596		575	652
TraesCS5A02G281100	TaAFB-A3			57	199	1.74	190	250		136	118		282	177
TraesCS5B02G280100	TaAFB-B3			5	7		20	29		11	10		27	26
TraesCS5D02G288000	TaAFB-D3			105	401	1.9	249	369		196	201		342	257
TraesCS6A02G315300	TaAFB-A4.1			384	329		221	141		430	348		296	304
TraesCS6B02G345800	TaAFB-B4.1			408	413		155	107		395	272		303	269
TraesCS6D02G294600	TaAFB-D4.1			389	498		293	152		442	354		296	376
TraesCS7A02G176200	TaAFB-A4.2			269	396		196	193		493	361		470	375
TraesCS7B02G081200	TaAFB-B4.2			224	237		154	185		406	306		366	325
TraesCS7D02G177500	TaAFB-D4.2			256	286		203	195		532	384		397	327
TraesCS4A02G001800	TaAFB-A5			163	57	-1.38	52	3	-3.73	413	352		292	262
TraesCS4D02G301800	TaAFB-D5			181	207		95	80		413	363		333	308
TraesCS3A02G121300	TaIAA-A1		Unable to retrieve old IDs from Qiao et al. 2015; new annotation based on orthology to rice genes (Jain et al. 2006)	34	79	1.07	1089	683		285	259		425	190	-1.08
TraesCS3B02G140700	TaIAA-B1			27	60		838	473		199	212		219	199
TraesCS3D02G123400	TaIAA-D1			25	50		621	329		145	85		199	97
TraesCS3A02G108400	TaIAA-A2			15	5	-1.12	424	90	-2.15	223	263		141	117
TraesCS3B02G127400	TaIAA-B2			20	28		486	267		238	208		216	132
TraesCS3D02G110200	TaIAA-D2			64	33		706	234	-1.53	362	505		391	282
TraesCS3A02G155200	TaIAA-A3			1012	956		769	762		1814	1634		1265	1117
TraesCS3B02G181500	TaIAA-B3			1002	1133		1569	1212		2185	1882		1465	1404
TraesCS3D02G162700	TaIAA-D3			535	572		707	453		1269	1134		826	766
TraesCS3A02G270000	TaIAA-A5			270	177		238	84	-1.43	337	359		291	257
TraesCS3B02G303900	TaIAA-B5			535	399		731	207	-1.79	625	649		547	479
TraesCS3D02G269700	TaIAA-D5			324	293		374	112	-1.69	584	588		467	429
TraesCS3A02G276500	TaIAA-A6			55	170	1.57	898	1270		66	90		232	213
TraesCS3B02G310500	TaIAA-B6			51	77		598	618		68	52		233	192
TraesCS3D02G276600	TaIAA-D6			91	173		1140	1052		131	131		395	333
TraesCS1A02G082700	TaIAA-A8			100	148		216	144		20	30		23	36
TraesCS1B02G100300	TaIAA-B8			33	37		67	50		3	11	1.14	5	13
TraesCS1D02G084100	TaIAA-D8			42	39		92	37	-1.11	6	14		7	12
TraesCS6A02G373300	TaIAA-A9			7	15		67	29		150	309		42	218	2.12
TraesCS6B02G411000	TaIAA-B9			13	11		48	1	-4.56	106	278		24	83	1.39
TraesCS6D02G357500	TaIAA-D9			4	6		76	6	-3.21	79	145		36	54
TraesCS6A02G392600	TaIAA-A10			132	98		278	141		101	67		118	119
TraesCS6B02G432800	TaIAA-B10			229	226		384	226		155	135		170	169
TraesCS6D02G378300	TaIAA-D10			137	203		420	657		112	149		80	264	1.64
TraesCS5A02G378300	TaIAA-A11			84	120		79	65		226	181		69	74
TraesCS5B02G381900	TaIAA-B11			537	277		236	56	-1.95	454	396		140	139
TraesCS5D02G388300	TaIAA-D11			466	510		204	60	-1.68	400	366		132	141
TraesCS5A02G378200	TaIAA-A12			109	69		127	45	-1.4	667	976		353	495
TraesCS5B02G381800	TaIAA-B12			57	32		81	93		367	453		192	286
TraesCS5D02G388200	TaIAA-D12			107	27	-1.81	64	14	-1.99	526	606		279	412
TraesCS5A02G382600	TaIAA-A13			541	580		486	207	-1.17	2369	2413		1229	1077
TraesCS5B02G386800	TaIAA-B13			612	579		523	219	-1.21	2254	2443		1130	1146
TraesCS5D02G392000	TaIAA-D13			575	721		510	218	-1.17	2575	2892		1354	1193
TraesCS5B02G446100	TaIAA-B14			610	541		223	296		70	86		18	31
TraesCS5D02G449400	TaIAA-D14			730	709		188	948	2.21	87	113		28	29
TraesCS1A02G118400	TaIAA-A15			368	426		709	271	-1.36	599	712		374	421
TraesCS1B02G138100	TaIAA-B15			209	271		589	282	-1.03	444	615		327	387
TraesCS1D02G119500	TaIAA-D15			208	157		431	192	-1.12	460	604		265	349
TraesCS1A02G122600	TaIAA-A16			4	1		0	1		11	2		1	3
TraesCS1D02G123500	TaIAA-D16			3	1		0	0		3	1		14	1	-1.21
TraesCS1A02G343300	TaIAA-A18			16	16		92	62		130	226		132	250
TraesCS1B02G356600	TaIAA-B18			11	14		73	21	-1.61	36	38		69	59
TraesCS1D02G345400	TaIAA-D18			24	11		119	43	-1.4	142	176		174	192
TraesCS1A02G390200	TaIAA-A19			226	180		272	122	-1.13	636	466		290	342
TraesCS1B02G418400	TaIAA-B19			83	32	-1.22	228	113		261	215		160	206
TraesCS1D02G398400	TaIAA-D19			127	83		256	117	-1.05	351	407		214	386
TraesCS7A02G129000	TaIAA-A20¶
TraesCS7B02G029000	TaIAA-B20.1			0	0		0	0		2	6		5	3
TraesCS7B02G029100	TaIAA-B20.2			0	0		0	0		0	0		0	1
TraesCS7D02G127800	TaIAA-D20.1			1	0		1	0		0	3		0	0
TraesCS7D02G127900	TaIAA-D20.2¶
TraesCS7D02G128100	TaIAA-D20.3			0	0		0	0		0	0		0	1
TraesCS7D02G128200	TaIAA-D20.4			0	0		0	0		14	4		10	5
TraesCS7A02G331100	TaIAA-A21			730	2215	1.57	2339	3400		342	385		479	308
TraesCS7B02G242800	TaIAA-B21			1263	3011	1.23	3745	6972		344	401		558	298
TraesCS7D02G339300	TaIAA-D21			750	1666	1.13	2812	3677		230	261		446	249
TraesCS7A02G371500	TaIAA-A23			9	16		61	68		83	92		31	55
TraesCS7B02G256100	TaIAA-B23			2	0		11	15		105	122		52	103
TraesCS7D02G351400	TaIAA-D23			1	0		15	7		52	60		26	45
TraesCS7A02G322000	TaIAA-A25			18	7		25	16		6	8		48	22
TraesCS7B02G222900	TaIAA-B25			14	13		7	7		9	6		27	30
TraesCS7D02G318900	TaIAA-D25			27	15		26	35		15	13		57	48
TraesCS5A02G317200	TaIAA-A26			0	0		0	0		7	4		2	4
TraesCS5B02G317800	TaIAA-B26			0	0		0	0		14	8		7	9
TraesCS5D02G323500	TaIAA-D26			0	0		0	0		5	3		2	2
TraesCS4A02G204900	TaIAA-A27			30	12	-1.04	0	0		48	26		17	9
TraesCS4B02G108600	TaIAA-B27			30	22		0	0		75	76		36	39
TraesCS4D02G105700	TaIAA-D27			9	6		0	0		33	21		12	5
TraesCS4A02G205000	TaIAA-A28¶
TraesCS4B02G108700	TaIAA-B28¶
TraesCS4D02G105800	TaIAA-D28			0	0		0	0		0	2		0	0
TraesCS5A02G058600	TaIAA-A30			3392	1907		2016	787	-1.32	2673	2372		1170	1270
TraesCS5B02G058500	TaIAA-B30			3179	2130		2079	697	-1.53	2294	1901		994	1187
TraesCS5D02G069300	TaIAA-D30			2868	1754		1159	661		2139	1910		880	1132
TraesCS5A02G058700	TaIAA-A31			729	372		436	206	-1.02	1034	1040		623	618
TraesCS5B02G058800	TaIAA-B31			767	413		411	128	-1.62	982	1013		632	647
TraesCS5D02G069200	TaIAA-D31			675	382		413	187	-1.08	1046	1168		667	813
TraesCS1A02G156600	TaARF-A1		Qiao et al. 2018; IDs recovered using ID History converter (Ensembl Plants)	97	52		148	89		77	69		100	106
TraesCS1B02G173700	TaARF-B1			109	76		179	130		144	103		113	98
TraesCS1D02G155100	TaARF-D1			108	107		220	243		206	141		178	146
TraesCS1A02G334900	TaARF-A2			210	77	-1.32	168	39	-2.02	43	23		56	15	-1.68
TraesCS1B02G347900	TaARF-B2			254	108	-1.18	258	96	-1.39	132	97		103	65
TraesCS1D02G337400	TaARF-D2			134	40	-1.59	67	18	-1.7	90	53		42	24
TraesCS1A02G396400	TaARF-A3			316	167		465	111	-2.01	76	37		55	82
TraesCS1B02G424700	TaARF-B3			249	186		379	202		96	96		78	99
TraesCS1D02G404400	TaARF-D3			366	224		544	239	-1.15	66	43		48	85
TraesCS2A02G309300	TaARF-A4			409	468		1129	632		597	566		603	698
TraesCS2B02G326400	TaARF-B4			528	575		1181	724		484	523		506	581
TraesCS2D02G307600	TaARF-D4			696	646		1448	765		866	832		800	866
TraesCS2A02G380300	TaARF-A5			61	41		139	40	-1.77	235	234		240	361
TraesCS2B02G397300	TaARF-B5			33	27		101	48		73	63		99	151
TraesCS2D02G376600	TaARF-D5			54	45		156	107		242	285		288	469
TraesCS2A02G491000	TaARF-A6			24	21		0	1		16	14		33	20
TraesCS2B02G519200	TaARF-B6			75	69		65	8	-2.71	24	31		47	21
TraesCS2D02G491200	TaARF-D6			5	0	-1.17	0	0		1	3		5	1
TraesCS2A02G547800	TaARF-A7			346	99	-1.61	99	76		329	215		137	123
TraesCS2B02G578500	TaARF-B7			217	20	-3.26	36	15		140	104		47	52
TraesCS2D02G548900	TaARF-D7			407	60	-2.54	74	23	-1.46	322	171		122	88
TraesCS2A02G567300	TaARF-A8			3	7		1	1		0	0		0	0
TraesCS2B02G933400LC	TaARF-B8			4	1		3	0		0	0		0	0
TraesCS2D02G577800	TaARF-D8			3	3		4	1		1	0		0	0
TraesCS3A02G159200	TaARF-A9			16	6	-1.15	1	2		138	170		229	134
TraesCS3B02G190100	TaARF-B9			12	9		22	28		80	84		139	100
TraesCS3D02G166700	TaARF-D9			8	3		1	1		97	114		196	127
TraesCS3A02G246000	TaARF-A10			68	119		69	72		33	38		74	60
TraesCS3B02G273400	TaARF-B10			12	18		24	12		21	21		30	23
TraesCS3D02G245400	TaARF-D10			6	7		0	1		9	8		17	16
TraesCS3A02G292400	TaARF-A11			153	104		231	124		122	102		92	142
TraesCS3B02G327000	TaARF-B11			74	49		146	92		57	50		56	87
TraesCS3D02G292100	TaARF-D11			102	78		167	94		84	76		88	104
TraesCS3A02G442000	TaARF-A12			256	210		488	690		501	662		655	1001
TraesCS3B02G475800	TaARF-B12			173	121		365	519		275	308		350	567
TraesCS3D02G434700	TaARF-D12			248	199		533	747		519	609		526	906
TraesCS3A02G449300	TaARF-A13			169	212		245	273		161	212		215	316
TraesCS3B02G486000	TaARF-B13			157	260		312	331		171	246		148	256
TraesCS3D02G442000	TaARF-D13			242	378		258	344		202	318		187	378
TraesCS5A02G038300	TaARF-A14			392	191	-1.01	74	51		479	351		182	212
TraesCS5B02G039800	TaARF-B14			466	207	-1.12	42	16	-1.21	701	476		243	255
TraesCS5D02G045700	TaARF-D14			433	201	-1.07	42	9	-1.93	587	407		210	221
TraesCS6A02G113000	TaARF-A15			63	125		393	188		156	138		239	144
TraesCS6B02G141300	TaARF-B15			74	111		294	136	-1.06	149	139		154	131
TraesCS6D02G102300	TaARF-D15			37	90	1.17	288	182		139	103		106	94
TraesCS6A02G138600	TaARF-A16			165	78	-1.02	137	28	-2.18	91	81		104	156
TraesCS6B02G167100	TaARF-B16			173	117		74	16	-1.99	167	147		157	206
TraesCS6D02G127600	TaARF-D16			197	181		148	26	-2.37	137	124		122	202
TraesCS6A02G222300	TaARF-A17			23	73	1.45	61	59		5	3		12	10
TraesCS6B02G258800	TaARF-B17			10	39	1.69	29	28		11	11		26	24
TraesCS6D02G212700	TaARF-D17			13	12		4	6		18	8		28	18
TraesCS7A02G160800	TaARF-A18			170	210		216	247		216	305		150	212
TraesCS7B02G065800	TaARF-B18			154	212		323	202		180	247		165	186
TraesCS7D02G161900	TaARF-D18			151	209		117	166		192	264		182	203
TraesCS7A02G252000	TaARF-A19			181	211		776	431		777	594		818	681
TraesCS7B02G138900	TaARF-B19			160	242		433	368		901	707		822	640
TraesCS7D02G250100	TaARF-D19			172	199		870	473		858	629		849	685
TraesCS7A02G416400	TaARF-A20			43	103	1.22	162	163		401	344		439	456
TraesCS7B02G316600	TaARF-B20			49	74		218	149		376	349		451	528
TraesCS7D02G409700	TaARF-D20			67	86		186	135		394	334		410	424
TraesCS7A02G446900	TaARF-A21			137	110		388	216		193	198		205	254
TraesCS7B02G346700	TaARF-B21			162	227		331	446		145	125		207	251
TraesCS7D02G436800	TaARF-D21			124	179		265	683	1.31	160	147		215	278
TraesCS7A02G461700	TaARF-A22			665	475		1058	160	-2.69	929	671		574	515
TraesCS7B02G363100	TaARF-B22			517	391		442	116	-1.88	691	538		475	524
TraesCS7D02G449900	TaARF-D22			470	369		328	85	-1.9	561	426		347	338
TraesCS7D02G463000	TaARF-D23			49	31		27	46		20	14		22	13
*FDR<0.05
References:	Guo et al. Functional analysis of auxin receptor OsTIR1/OsAFB family members in rice grain yield, tillering, plant height, root system, germination, and auxinic herbicide resistance. New Phytol. 2020;229:2676-2692.
	Jain et al. Structure and expression analysis of early auxin-responsive Aux/IAA gene family in rice (Oryza sativa). Funct Integr Genom. 2006;6:47-59.
	Kong et al. Evolutionary analysis of GH3 genes in six Oryza species/subspecies and their expression under salinity stress in Oryza sativa ssp. japonica. Plants (Basel). 2019;8:30.
	Qiao et al. A genome-wide analysis of the auxin/indole-3-acetic acid gene family in hexaploid bread wheat (Triticum aestivum L.). Front Plant Sci. 2015;6:770.
	Qiao et al. Characterization and expression patterns of auxin response factors in wheat. Front Plant Sci. 2018;9:1395.
	Shao et al. The auxin biosynthetic TRYPTOPHAN AMINOTRANSFERASE RELATED TaTAR2.1-3A increases grain yield of wheat. Plant Physiol. 2017;174:2274-2288.
	Yang et al. Genome‑wide identification and expression analysis of the TaYUCCA gene family in wheat. Mol Biol Rep. 2021;48:1269–1279.
	Zhao et al. A role for a dioxygenase in auxin metabolism and reproductive development in rice. Dev Cell. 2013;27:113–122.

## Sheet: JA
Additional file 7. Normalised reads for jasmonate metabolism and signalling genes from RNA-seq for each tissue type under watered or droughted conditions showing log2-fold changes ≥1 or ≤ -1.
				Leaf base			Remaining leaf			Root tip			Remaining root
				Normalised reads		log2-fold Change*	Normalised reads		log2-fold Change*	Normalised reads		log2-fold Change*	Normalised reads		log2-fold Change*
RefSeqv1.1	Annotation	Alternative annotation	Source	Watered	Droughted		Watered	Droughted		Watered	Droughted		Watered	Droughted
TraesCS4A02G240400	TaPLA1a-A1		Annotation based on orthology to rice genes (IDs taken from Singh et al. 2012)	0	0		0	6		0	0		0	0
TraesCS4B02G074500	TaPLA1a-B1			0	0		0	6		0	0		0	0
TraesCS4D02G073100	TaPLA1a-D1¶
TraesCS3A02G395300	TaPLA1a-A2			0	0		13	0		0	0		0	0
TraesCS3B02G427100	TaPLA1a-B2			0	0		4	0		0	0		0	0
TraesCS3D02G388900	TaPLA1a-D2			0	0		8	0		0	0		0	0
TraesCS4A02G240500	TaPLA1a-A3¶
TraesCS4B02G074400	TaPLA1a-B3¶
TraesCS4D02G073000	TaPLA1a-D3¶
TraesCS6A02G242700	TaPLA1b-A1			28	41		136	512	1.86	137	101		287	198
TraesCS6B02G281800	TaPLA1b-B1			34	54		135	352	1.28	197	143		210	194
TraesCS6D02G224700	TaPLA1b-D1			66	102		331	630		174	114		205	151
TraesCS7A02G306300	TaPLA1b-A2			0	0		0	0		8	10		5	3
TraesCS7B02G206500	TaPLA1b-B2			0	0		0	0		4	5		1	5
TraesCS7D02G303000	TaPLA1b-D2			0	0		0	0		7	10		5	2
TraesCS1A02G218600	TaPLA1b-A3			0	0		0	21	4.48	5	4		1	2
TraesCS1B02G232100	TaPLA1b-B3			0	0		0	22	2.68	0	2		0	1
TraesCS1D02G220300	TaPLA1b-D3			0	0		0	10	2.07	4	4		1	0
TraesCS1A02G243500	TaPLA1g-A			0	0		3	4		7	8		1	5
TraesCS1B02G255000	TaPLA1g-B			3	2		60	36		103	88		69	94
TraesCS1D02G243500	TaPLA1g-D			6	2		78	30	-1.24	149	142		69	83
TraesCS6A02G166000	Ta13-LOX-A5		Annotation based on orthology to rice genes (IDs taken from Sinha et al. 2020)	963	691		2612	930	-1.46	3	4		3	4
TraesCS6B02G193400	Ta13-LOX-B5			120	208		421	150	-1.41	9	7		0	0
TraesCS6D02G154600	Ta13-LOX-D5			242	237		895	372	-1.16	4	4		0	0
TraesCS4A02G009400	Ta13-LOX-A7			37	21		80	105		24	29		34	76
TraesCS4B02G295200	Ta13-LOX-B7			6	13		92	84		20	25		22	34
TraesCS4D02G294100	Ta13-LOX-D7			31	33		85	138		27	31		26	62
TraesCS2A02G315100	Ta13-LOX-A8			57	79		660	441		269	504		564	794
TraesCS2B02G333600	Ta13-LOX-B8			19	52	1.27	218	234		148	369	1.2	312	339
TraesCS2D02G313400	Ta13-LOX-D8			8	39	2.02	292	380		93	253	1.24	219	270
TraesCS7A02G246200	Ta13-LOX-A11			0	0		47	54		19	9		39	8
TraesCS7B02G145200	Ta13-LOX-B11			2	0		28	2	-2.25	12	24		38	18
TraesCS7D02G244800	Ta13-LOX-D11			2	0		31	41		27	27		68	18
TraesCS4D02G347300	Ta13-LOX-D12¶
TraesCS6B02G014400	Ta13-LOX-B14¶
TraesCS6D02G010100	Ta13-LOX-D14			0	102	7.49	688	1094		1	0		15	9
TraesCS5A02G007900	Ta13-LOX-A15			65	55		835	527		0	0		0	0
TraesCS5B02G006500	Ta13-LOX-B15			2450	2359		9754	4497		4	26	1.01	6	1
TraesCS5D02G013400	Ta13-LOX-D15			6535	9597		24028	16104		14	51		22	8
TraesCS5A02G032800	Ta13-LOX-A16¶
TraesCS5B02G033000	Ta13-LOX-B16¶
TraesCS5D02G041100	Ta13-LOX-D16			99	1080	2.86	2548	2553		0	5		2	0
TraesCS5A02G403200	TaAOS-A1		Annotation based on orthology to rice genes (Haga and Iino 2004)	86	88		125	210		238	279		216	233
TraesCS5B02G408000	TaAOS-B1			137	84		123	136		244	227		214	198
TraesCS5D02G413200	TaAOS-D1			202	206		234	374		307	308		246	296
TraesCS4A02G061900	TaAOS-A2.1			779	2476	1.57	843	2685	1.6	186	433	1.1	58	486	2.98
TraesCS4B02G237600	TaAOS-B2.1			2018	3885		1242	4639	1.65	324	533		842	1664
TraesCS4D02G238800	TaAOS-D2.1			2560	4293		2719	3139		630	675		1320	1369
TraesCS4A02G061800	TaAOS-A2.2			326	192		1259	1402		0	2		0	0
TraesCS4B02G237500	TaAOS-B2.2			72	63		747	979		0	0		1	0
TraesCS4D02G238700	TaAOS-D2.2			19	20		398	680		0	0		1	0
TraesCS6A02G185100	TaAOS-A3			50	18		1	34	4.06	3377	1479		3541	1648
TraesCS6B02G213300	TaAOS-B3			4	5		0	0		287	233		215	200
TraesCS6D02G172200	TaAOS-D3			137	92		7	0	-2.64	811	294	-1.38	739	222	-1.67
TraesCS6A02G334800	TaAOC-A		Annotation based on orthology to OsAOC (Agrawal et al. 2003)	374	226		941	903		713	872		808	945
TraesCS6B02G365200	TaAOC-B			289	136	-1.01	421	275		252	288		252	273
TraesCS6D02G314300	TaAOC-D			626	296		1026	815		794	908		616	927
TraesCS5A02G498800	TaOPCL-A		Annotation based on orthology to OsOPCL1 (Hirano et al. 2008)	48	30		162	81		583	389		419	239
TraesCS4B02G326800	TaOPCL-B			90	61		246	186		727	502		576	315
TraesCS4D02G323500	TaOPCL-D			61	25	-1.12	191	105		407	308		237	170
TraesCS7A02G412400	TaOPRII-A1		Mou et al. 2019	260	189		578	399		436	525		433	397
TraesCS7B02G311600	TaOPRII-B1			166	229		603	613		257	330		240	271
TraesCS7D02G405500	TaOPRII-D1			287	288		829	517		370	395		304	270
TraesCS5B02G487600	TaOPRII-B2¶
TraesCS4A02G494700	TaACX-A1		Annotation based on orthology to rice genes (IDs taken from Deepika and Singh 2021)	242	85	-1.34	273	184		154	128		132	157
TraesCS7A02G003900	TaACX-B1			1654	969		1290	1111		2039	2097		1497	1613
TraesCS7D02G004400	TaACX-D1			1030	482	-1.07	1205	664		1108	1050		779	975
TraesCS7A02G141800	TaACX-A2.1			62	154	1.2	222	464		295	182		825	442
TraesCS7B02G044200	TaACX-B2.1			53	80		235	266		168	146		424	305
TraesCS7D02G143200	TaACX-D2.1			37	78		205	209		155	111		353	244
TraesCS7A02G223500	TaACX-A2.2			325	396		565	437		99	100		114	111
TraesCS7B02G190300	TaACX-B2.2			209	243		369	241		29	48		44	83
TraesCS7D02G225100	TaACX-D2.2			150	228		335	203		52	54		90	59
TraesCS7A02G339100	TaACX-A3			167	280		495	567		259	290		358	338
TraesCS7B02G250400	TaACX-B3			319	512		832	893		398	439		533	515
TraesCS7D02G346400	TaACX-D3			334	552		767	883		401	410		549	512
TraesCS6A02G125800	TaAIM1-A1		Annotation based on orthology to OsAIM1 (Hirano et al. 2008)	1007	922		1353	1535		1096	954		935	1029
TraesCS6B02G153900	TaAIM1-B1			400	417		468	1248	1.39	796	718		677	699
TraesCS6D02G116200	TaAIM1-D1			932	1023		730	2312	1.65	1490	1413		1159	1288
TraesCS3A02G077000	TaAIM1-A2			301	291		426	371		1199	1163		1266	867
TraesCS3B02G091200	TaAIM1-B2			106	84		26	25		457	435		344	230
TraesCS3D02G077200	TaAIM1-D2			474	595		530	614		1015	954		1056	895
TraesCS6A02G392400	TaKAT-A2.1		Chen et al. 2020; renamed	765	552		1183	1374		2690	2414		2418	1998
TraesCS6B02G432600	TaKAT-B2.1			1022	892		1394	1780		1809	1873		1859	1801
TraesCS1A02G143900	TaKAT-A2.2		Similar to TaKAT-2.1 and AtKAT2	464	159	-1.44	312	115	-1.36	574	630		273	303
TraesCS1B02G161300	TaKAT-B2.2			333	292		438	300		657	750		446	464
TraesCS1D02G142700	TaKAT-D2.2			298	167		292	103	-1.45	387	428		224	229
TraesCS1A02G425100	TaJAR-A1	TaGH3-A5	Annotation based on orthology to rice genes (IDs taken from Wakuta et al. 2011)	60	89		419	223		130	73		227	99	-1.13
TraesCS1B02G459500	TaJAR-B1	TaGH3-B5		96	160		513	377		118	100		230	122
TraesCS1D02G434100	TaJAR-D1	TaGH3-D5		85	140		488	511		95	79		175	102
TraesCS3A02G145300	TaJAR-A2	TaGH3-A3		0	3		405	66	-2.54	67	53		237	139
TraesCS3B02G172400	TaJAR-B2	TaGH3-B3		2	16	2.42	746	63	-3.49	133	85		412	220
TraesCS3A02G255100	TaJMT-A1		Annotation based on orthology to OsJMT1 (Hirano et al. 2008)	1	0		5	25	1.82	9	31		15	19
TraesCS3B02G287100	TaJMT-B1			4	0	-2.51	11	9		9	10		5	11
TraesCS3D02G256000	TaJMT-D1			2	6		12	12		3	15	1.2	18	16
TraesCS2A02G169300	TaJAZ-A1		Wang et al. 2017; unable to identify TaJAZ-4 and TaJAZ-8 from old IDs	1496	781		2573	2335		891	1258		1281	1229
TraesCS2B02G195600	TaJAZ-B1			1581	608	-1.3	3017	1994		808	1113		1086	1183
TraesCS2D02G176800	TaJAZ-D1			1451	607	-1.2	3611	2178		925	1224		1228	1287
TraesCS2A02G506500	TaJAZ-A2			2056	1700		2674	1820		2553	3097		1713	2291
TraesCS2B02G534800	TaJAZ-B2			1866	1651		2507	2113		1993	2493		1412	1797
TraesCS2D02G507200	TaJAZ-D2			467	391		571	566		616	605		352	509
TraesCS2A02G286700	TaJAZ-A3			0	7	2.57	1	9	1.5	43	111		14	58	1.6
TraesCS2B02G303600	TaJAZ-B3			0	0		3	0		41	99		12	43	1.17
TraesCS2D02G285300	TaJAZ-D3			0	3	2.51	6	18	1.05	25	105	1.7	10	65	2.41
TraesCS4A02G249400	TaJAZ-A5			8	19	1.01	259	93	-1.35	15	22		69	30
TraesCS4B02G065300	TaJAZ-B5			5	12		194	56	-1.72	20	14		54	26
TraesCS4D02G064200	TaJAZ-D5			8	9		162	69		14	15		51	24
TraesCS4A02G007800	TaJAZ-A6			9	70	2.82	77	1347	4.09	233	471		264	405
TraesCS4B02G297100	TaJAZ-B6			34	259	2.82	187	1370	2.79	361	631		377	583
TraesCS4D02G296000	TaJAZ-D6			14	114	2.84	175	1701	3.21	314	536		334	556
TraesCS4A02G007900	TaJAZ-A7			26	19		123	441	1.76	30	65		25	143	2.34
TraesCS4B02G297000	TaJAZ-B7			43	63		292	366		221	407		167	743	2.08
TraesCS4D02G295900	TaJAZ-D7			39	67		903	781		123	212		122	305	1.22
TraesCS5A02G212800	TaJAZ-A9			245	139		533	2887	2.28	39	86		88	151
TraesCS5B02G211000	TaJAZ-B9			43	88		169	1494	2.96	21	64	1.18	50	105
TraesCS5D02G219300	TaJAZ-D9			152	63	-1.05	635	1528	1.12	48	123		106	151
TraesCS5A02G204900	TaJAZ-A10			665	580		2063	2185		533	812		530	623
TraesCS5B02G203400	TaJAZ-B10			591	405		1837	1715		433	497		390	515
TraesCS5D02G211200	TaJAZ-D10			567	530		1825	1882		469	493		474	531
TraesCS6A02G118800	TaJAZ-A11			245	216		139	179		214	236		190	184
TraesCS6B02G146800	TaJAZ-B11			268	243		188	192		241	236		209	198
TraesCS6D02G108700	TaJAZ-D11			301	275		162	201		209	181		173	157
TraesCS7A02G201400	TaJAZ-A13			0	24	4.1	9	716	6.08	9	20		48	39
TraesCS7B02G108000	TaJAZ-B13.1			0	25	6.41	8	762	6.41	5	25	1.83	42	26
TraesCS7B02G108200	TaJAZ-B13.2			12	30		22	101	1.93	1	0		0	4
TraesCS7B02G108300	TaJAZ-B13.3			0	18	5.85	5	487	6.26	3	12		35	26
TraesCS7D02G204400	TaJAZ-D13.1			0	19	3.55	9	428	5.41	6	14		18	22
TraesCS7D02G204500	TaJAZ-D13.2			2	19	2.18	12	514	5.2	12	27		55	48
TraesCS7A02G423100	TaJAZ-A14			119	167		221	109		116	115		105	100
TraesCS7B02G323600	TaJAZ-B14			168	205		465	231		121	170		161	146
TraesCS7D02G416000	TaJAZ-D14			175	181		382	224		120	129		119	127
TraesCS4A02G008000	TaJAZ-A15		Similar to OsJAZ1	0	0		0	64	7	14	36		6	27	1.62
TraesCS4B02G296900	TaJAZ-B15			2	3		5	12		27	83		13	41
TraesCS4D02G295800	TaJAZ-D15			3	7		2	59	3.64	4	29		5	20
TraesCS1A02G051100	TaCOI-A1		Bai et al. 2018; extra homologues were retrieved from Ensembl Plants	2	3		3	2		1	2		1	3
TraesCS5D02G060800	TaCOI-D1			5	1		4	3		7	4		4	6
TraesCS2A02G286200	TaCOI-A2			423	1108	1.36	391	428		599	553		602	648
TraesCS2B02G302900	TaCOI-B2			170	133		119	107		158	151		164	198
TraesCS2D02G285000	TaCOI-D2			517	808		590	457		589	596		575	652
TraesCS3A02G367500	TaCOI-A3			144	710	2.24	339	817	1.23	368	375		776	654
TraesCS3B02G399200	TaCOI-B3			86	410	2.18	317	465		409	317		926	565
TraesCS3D02G360400	TaCOI-D3			88	371	2	268	356		247	227		468	394
TraesCS3A02G407700	TaCOI-A4			11	60	2.26	20	117	2.4	265	180		503	470
TraesCS3B02G440600	TaCOI-B4			4	60	3.63	7	103	3.46	117	99		179	236
TraesCS3D02G402900	TaCOI-D4			11	54	1.94	18	190	3.12	228	156		430	396
TraesCS4A02G091200	TaCOI-A5			211	308		283	287		228	161		358	203
TraesCS4B02G213500	TaCOI-B5			198	351		223	273		208	175		331	220
TraesCS4D02G214200	TaCOI-D5			262	352		287	290		237	192		376	250
TraesCS5A02G281100	TaCOI-A6			57	199	1.74	190	250		136	118		282	177
TraesCS5B02G280100	TaCOI-B6			5	7		20	29		11	10		27	26
TraesCS5D02G288000	TaCOI-D6			105	401	1.9	249	369		196	201		342	257
TraesCS6A02G315300	TaCOI-A7			384	329		221	141		430	348		296	304
TraesCS6B02G345800	TaCOI-B7			408	413		155	107		395	272		303	269
TraesCS6D02G294600	TaCOI-D7			389	498		293	152		442	354		296	376
TraesCS7A02G176200	TaCOI-A8			269	396		196	193		493	361		470	375
TraesCS7B02G081200	TaCOI-B8			224	237		154	185		406	306		366	325
TraesCS7D02G177500	TaCOI-D8			256	286		203	195		532	384		397	327
TraesCS1A02G102400	TaMYC-A1		Bai et al. 2019; extra homologues were retrieved from Ensembl Plants	17	14		4	0		0	1		0	0
TraesCS1B02G112900	TaMYC-B1.1			1	1		1	0		0	0		1	0
TraesCS1B02G113100	TaMYC-B1.2¶
TraesCS1D02G094000	TaMYC-D1.1			0	0		0	0		1	2		5	4
TraesCS1D02G094200	TaMYC-D1.2			0	1		1	0		0	0		1	1
TraesCS1A02G193200	TaMYC-A2			118	197		143	486	1.69	196	209		326	344
TraesCS1B02G208000	TaMYC-B2			127	200		257	575	1.12	303	260		413	445
TraesCS1D02G196900	TaMYC-D2			125	201		197	426	1.07	284	258		359	347
TraesCS2A02G409400	TaMYC-A3			10	0	-2.26	13	6		3	1		0	0
TraesCS2B02G428000	TaMYC-B3			5	0		6	2		0	0		0	0
TraesCS2D02G406900	TaMYC-D3			92	199	1.04	34	252	2.81	0	2	1.09	3	11	1.24
TraesCS3A02G158600	TaMYC-A4			173	186		160	289		157	154		155	169
TraesCS3B02G185400	TaMYC-B4			117	121		128	186		135	126		132	146
TraesCS3D02G166300	TaMYC-D4			113	139		124	185		124	118		136	144
TraesCS3A02G252900	TaMYC-A5			74	288	1.82	19	610	4.93	31	48		23	41
TraesCS3B02G288700	TaMYC-B5.1			29	123	1.8	11	112	3.04	11	19		6	11
TraesCS3B02G284800	TaMYC-B5.2			43	212	1.9	7	447	5.68	11	21		11	9
TraesCS3D02G253700	TaMYC-D5			75	223	1.28	18	364	4.11	19	29		13	17
TraesCS4A02G028900	TaMYC-A6			140	118		75	62		78	72		66	77
TraesCS4B02G276900	TaMYC-B6			175	118		90	75		104	109		86	89
TraesCS4D02G275500	TaMYC-D6			189	159		87	82		105	87		118	73
TraesCS2A02G409600	TaMYC-A7			2	4		5	3		0	0		0	0
TraesCS2D02G406800	TaMYC-D7¶
TraesCS5A02G489500	TaMYC-A8.1			7	4		45	24		0	0		0	0
TraesCS5A02G558500	TaMYC-A8.2¶
TraesCS4B02G397400	TaMYC-B8			1	0		7	3		0	0		0	0
TraesCS2D02G575600	TaMYC-D8¶
TraesCS4B02G397800	TaMYC-B9¶
TraesCS4D02G224600	TaMYC-D9¶	TaMYC-D10
*FDR<0.05	¶The gene was not expressed in any tissue and treatment.
References:	Agrawal et al. Cloning of novel rice allene oxide cyclase (OsAOC): mRNA expression and comparative analysis with allene oxide synthase (OsAOS) gene provides insight into the transcriptional regulation of octadecanoid pathway biosynthetic genes in rice. Plant Sci. 2003;164:979-992.
	Bai et al. Genome-wide identification and analysis of the COI gene family in wheat (Triticum aestivum L.). BMC Genom. 2018;19:754.
	Bai et al. Genomic identification and characterization of MYC family genes in wheat (Triticum aestivum L.). BMC Genom. 2019;20:1032.
	Chen et al. Cloning of wheat keto-acyl thiolase 2B reveals a role of jasmonic acid in grain weight determination. Nat Commun. 2020;11:6266.
	Deepika and Singh. Expression dynamics indicate the role of Jasmonic acid biosynthesis pathway in regulating macronutrient (N, P and K+) deficiency tolerance in rice (Oryza sativa L.). Plant Cell Rep. 2021;40:1495-1512.
	Haga and Iino. Phytochrome-mediated transcriptional up-regulation of ALLENE OXIDE SYNTHASE in rice seedlings. Plant Cell Physiol. 2004;45:119-128.
	Hirano et al. Comprehensive transcriptome analysis of phytohormone biosynthesis and signaling genes in microspore/pollen and tapetum of rice. Plant Cell Physiol. 2008;49:1429–1450.
	Mou et al. Genome-wide identification and characterization of the OPR gene family in wheat (Triticum aestivum L.). Int J Mol Sci. 2019;20:1914.
	Singh et al. Rice phospholipase A superfamily: organization, phylogenetic and expression analysis during abiotic stresses and development. PLoS One. 2012;7:e30947.
	Sinha et al. Mobilization of storage lipid reserve and expression analysis of lipase and lipoxygenase genes in rice (Oryza sativa var. Pusa Basmati 1) bran during germination. Phytochemistry. 2020;180:112538.
	Wakuta et al. OsJAR1 and OsJAR2 are jasmonyl-L-isoleucine synthases involved in wound- and pathogen-induced jasmonic acid signalling. Biochem Biophys Res Commun. 2011;409:634-639.
	Wang et al. Genome-wide characterization of JASMONATE-ZIM DOMAIN transcription repressors in wheat (Triticum aestivum L.). BMC Genom. 2017;18:152.

## Sheet: SA
Additional file 7. Normalised reads for salicyclic acid metabolism and signalling genes from RNA-seq for each tissue type under watered or droughted conditions showing log2-fold changes ≥1 or ≤ -1.
				Leaf base			Remaining leaf			Root tip			Remaining root
				Normalised reads		log2-fold Change*	Normalised reads		log2-fold Change*	Normalised reads		log2-fold Change*	Normalised reads		log2-fold Change*
RefSeqv1.1	Annotation	Alternative annotation	Source	Watered	Droughted		Watered	Droughted		Watered	Droughted		Watered	Droughted
TraesCS6A02G222900	TaPAL-A1		Annotation based on orthology to rice genes (IDs taken from Tonnessen et al. 2015)	36	21		95	14	-2.09	286	132		555	331
TraesCS6B02G258400	TaPAL-B1			428	309		785	103	-2.89	6096	5518		6868	5464
TraesCS6D02G212200	TaPAL-D1			653	569		1030	175	-2.51	6635	6830		6784	5123
TraesCS6A02G222800	TaPAL-A2			1241	1699		1662	1639		4334	4554		4913	6849
TraesCS6B02G258500	TaPAL-B2			724	1009		1618	1925		2939	2776		3644	4477
TraesCS6D02G212400	TaPAL-D2			906	1575		2355	2833		3867	4329		4157	5273
TraesCS6A02G222700	TaPAL-A3			1	1		4	4		65	121		57	87
TraesCS6B02G258600	TaPAL-B3			2	1		7	7		128	202		97	138
TraesCS6D02G212500	TaPAL-D3			0	0		2	1		4	3		20	5
TraesCS3A02G029200	TaPAL-A5.1¶
TraesCS3B02G027800	TaPAL-B5.1.1¶
TraesCS3B02G053900	TaPAL-B5.1.2¶
TraesCS3D02G016300	TaPAL-D5.1¶
TraesCSU02G030700	TaPAL-U5.2¶
TraesCS3D02G016500	TaPAL-D5.2¶
TraesCS1A02G094900	TaPAL-A6.1	TaPAL-A6.1.1		0	0		2	8		16	33		28	26
TraesCS1B02G122800	TaPAL-B6.1	TaPAL-B6.1.1		2	40	2.7	15	117	2.1	173	374		263	188
TraesCS1D02G103500	TaPAL-D6.1	TaPAL-B6.1.1		12	35	1.25	23	200	3	79	170		133	108
TraesCS2A02G196700	TaPAL-A6.2	TaPAL-A6.1.2		4	6		6	78	3.13	92	158		112	96
TraesCS2B02G224300	TaPAL-B6.2	TaPAL-B6.1.2		0	14	4.29	11	105	2.98	107	292	1.06	190	223
TraesCS2D02G204700	TaPAL-D6.2	TaPAL-D6.1.2		2	25	2.75	8	26	1.41	153	416	1.15	139	263
TraesCS2A02G212900	TaPAL-A6.3.1	TaPAL-A6.1.3.1		1	1		7	9		63	102		102	96
TraesCS2A02G196400	TaPAL-A6.3.2	TaPAL-A6.1.3.2		0	19	5.94	3	47	3.57	84	216		102	140
TraesCS2B02G224000	TaPAL-B6.3	TaPAL-B6.1.3		0	1		4	13		67	106		62	75
TraesCS2D02G204400	TaPAL-D6.3.1	TaPAL-D6.1.3.1		0	2		1	15	2.14	25	42		32	78
TraesCS2D02G218700	TaPAL-D6.3.2	TaPAL-D6.1.3.2		0	1		4	18	1.71	64	134		111	107
TraesCS2A02G381100	TaPAL-A6.4	TaPAL-A6.2.1		25	59		76	159		243	495		247	527
TraesCS2B02G398400	TaPAL-B6.4	TaPAL-B6.2.1		6	19	1.17	96	74		253	367		298	396
TraesCS2D02G377600	TaPAL-D6.4.1	TaPAL-D6.2.1.1		0	0		0	0		0	1		1	2
TraesCS2D02G377500	TaPAL-D6.4.2	TaPAL-D6.2.1.2		0	3		31	56		154	232		130	194
TraesCS2A02G380900	TaPAL-A6.5	TaPAL-A6.2.2		70	103		156	313		193	421		228	312
TraesCS2B02G398300	TaPAL-B6.5	TaPAL-B6.2.2		0	3	1.33	22	46		93	230		136	140
TraesCS2D02G377400	TaPAL-D6.5	TaPAL-D6.2.2		0	0		12	53	1.55	81	172		122	90
TraesCS2A02G380800	TaPAL-A6.6	TaPAL-A6.2.3		105	50		305	86	-1.67	440	757		326	429
TraesCS2B02G398000	TaPAL-B6.6	TaPAL-B6.2.3		188	67	-1.32	595	84	-2.7	212	338		254	257
TraesCS2D02G377200	TaPAL-D6.6	TaPAL-D6.2.3		470	236		366	116	-1.52	577	895		508	748
TraesCS2A02G381000	TaPAL-A6.7	TaPAL-A6.2.4		106	92		81	62		85	214		107	128
TraesCS2B02G398200	TaPAL-B6.7	TaPAL-B6.2.4		13	15		61	111		104	248		143	236
TraesCS2B02G020100	TaPAL-B6.8¶	TaPAL-B6.2.5
TraesCS1A02G037800	TaPAL-A6.9	TaPAL-A6.3.1		6	2		16	4	-1.4	140	253		185	155
TraesCS1B02G048500	TaPAL-B6.9	TaPAL-B6.3.1		0	0		2	6		26	87		66	45
TraesCS1D02G039500	TaPAL-D6.9	TaPAL-D6.3.1		1	2		15	5		44	111		94	62
TraesCS1A02G037700	TaPAL-A6.10	TaPAL-A6.3.2		0	0		2	0		25	47		49	43
TraesCS1B02G048100	TaPAL-B6.10.1	TaPAL-B6.3.2.1		0	0		0	0		2	4		1	1
TraesCS1B02G048200	TaPAL-B6.10.2	TaPAL-B6.3.2.2		0	0		0	1		7	4		77	4	-3.71
TraesCS1D02G039300	TaPAL-D6.10	TaPAL-D6.3.2		0	2		22	9		166	347		179	201
TraesCS4A02G401300	TaPAL-A6.11	TaPAL-A6.3.3		6	0	-2.25	22	8	-1.04	174	267		432	285
TraesCS1B02G048300	TaPAL-B6.11	TaPAL-B6.3.3		8	0	-1.78	5	10		26	50		81	51
TraesCS1B02G048400	TaPAL-B6.12	TaPAL-B6.3.4		0	0		0	1		33	87		88	94
TraesCS1D02G039400	TaPAL-D6.12	TaPAL-D6.3.4		1	0		1	2		11	28		58	30
TraesCS5B02G468400	TaPAL-B6.13	TaPAL-B6.3.5		0	0		0	4	2.07	11	24		52	13	-1.21
TraesCS5B02G468300	TaPAL-B6.14	TaPAL-B6.3.6		2	2		3	1		132	263		138	156
TraesCS6A02G125800	TaAIM1-A1		Annotation based on orthology to OsAIM1 (Hirano et al. 2008)	1007	922		1353	1535		1096	954		935	1029
TraesCS6B02G153900	TaAIM1-B1			400	417		468	1248	1.39	796	718		677	699
TraesCS6D02G116200	TaAIM1-D1			932	1023		730	2312	1.65	1490	1413		1159	1288
TraesCS3A02G077000	TaAIM1-A2			301	291		426	371		1199	1163		1266	867
TraesCS3B02G091200	TaAIM1-B2			106	84		26	25		457	435		344	230
TraesCS3D02G077200	TaAIM1-D2			474	595		530	614		1015	954		1056	895
TraesCS5A02G193800	TaICS-A		Annotation based on orthology to OsICS (ID taken from Yuan et al. 2009)	585	316		607	113	-2.34	1	2		4	1
TraesCS5B02G189100	TaICS-B			419	270		623	112	-2.39	0	2		1	0
TraesCS5D02G196200	TaICS-D			493	212	-1.1	579	89	-2.6	2	3		1	0
TraesCS5A02G305000	TaUGT74H-A1		Annotation based on orthology to rice genes (IDs taken from Tezuka et al. 2021)	0	0		18	11		62	24		273	200
TraesCS5B02G305400	TaUGT74H-B1			0	0		8	32	1.49	20	19		61	153
TraesCS5D02G312000	TaUGT74H-D1			1	5	1.12	79	100		73	85		223	244
TraesCS5A02G305100	TaUGT74H-A3			450	302		271	64	-1.94	824	795		511	183	-1.34
TraesCS5B02G305500	TaUGT74H-B3			71	55		51	5	-2.53	130	142		395	75	-1.58
TraesCS5D02G312100	TaUGT74H-D3			324	219		272	37	-2.38	258	335		450	177
TraesCS6D02G323100	TaUGT74H-A4.1			133	52	-1.06	105	4	-4.21	5	8		3	43	3.25
TraesCS6B02G374800	TaUGT74H-B4.2¶
TraesCS6D02G323200	TaUGT74H-D4.2			32	27		12	3		0	1		2	5
TraesCS5B02G435300	TaUGT74H-B4.3			12	0	-2.7	6	0	-2.17	3	16	1.1	3	151	5.21
TraesCS6D02G323800	TaUGT74H-D4.3			19	9		6	0	-3.29	4	0		1	4
TraesCS5A02G304900	TaUGT74H-A12			0	0		0	0		5	0		1	1
TraesCS5B02G305300	TaUGT74H-B12			0	2		5	0		3	0		1	1
TraesCS5D02G311900	TaUGT74H-D12			0	13	1.22	0	4		18	18		6	6
TraesCS2D02G046200	TaUGT74J-D1			59	26	-1.05	21	12		64	106		114	279	1.22
TraesCS5A02G065500	TaUGT74J-A3			0	11	2.77	5	102	3.91	46	104		58	128
TraesCS5B02G072300	TaUGT74J-B3			10	81	2.58	62	681	3.26	66	112		32	75
TraesCS5D02G076400	TaUGT74J-D3			1	117	5.9	56	680	3.47	36	61		28	62
TraesCS2A02G056400	TaUGT74J-A5.1			0	0		0	0		0	2		1	19
TraesCS2B02G068700	TaUGT74J-B5.1			0	0		0	0		0	5		3	86	3.95
TraesCS2D02G055000	TaUGT74J-D5.1			1	43	4.2	108	165		31	43		6	58	2.73
TraesCS2A02G073500	TaUGT74J-A5.2			0	3		0	0		133	100		94	81
TraesCS2B02G088400	TaUGT74J-B5.2			1	0		0	0		38	38		22	17
TraesCS2D02G072600	TaUGT74J-D5.2			22	7	-1.25	0	4	1.54	37	39		22	47
TraesCS3A02G105400	TaNPR-A1		Liu et al. 2019	16	10		23	95	1.82	43	45		100	59
TraesCS3B02G123800	TaNPR-B1			6	8		9	37	1.8	46	62		95	77
TraesCS3D02G107500	TaNPR-D1			11	10		32	42		55	55		165	83
TraesCS4A02G470500	TaNPR-A2			1	0		0	0		9	6		25	19
TraesCS7D02G019000	TaNPR-D2			0	0		1	0		15	14		17	19
TraesCS3A02G298800	TaNPR-A3			131	202		308	396		249	274		417	373
TraesCS3B02G337700	TaNPR-B3			71	198	1.42	291	504		222	257		432	306
TraesCS3D02G302900	TaNPR-D3			70	140		226	348		167	176		349	239
TraesCS4A02G294400	TaNPR-A4			142	178		278	185		62	67		173	139
TraesCS4B02G018900	TaNPR-B4			63	100		143	150		31	41		97	70
TraesCS4D02G017500	TaNPR-D4			249	324		688	394		97	135		184	204
TraesCS3A02G489000	TaNPR-A5			12	0	-2.75	2	0	-2.01	70	60		47	39
TraesCS3B02G537400	TaNPR-B5			15	0	-4.16	2	1		56	71		41	42
TraesCS3D02G484100	TaNPR-D5			21	1	-2.8	10	1	-1.9	62	61		38	47
TraesCS5A02G134700	TaNPR-A6¶
TraesCS5B02G133700	TaNPR-B6			6	0		0	0		0	0		0	0
TraesCS5D02G139600	TaNPR-D6			3	0		2	0		0	0		0	0
*FDR<0.05	¶The gene was not expressed in any tissue and treatment.
References:	Hirano et al. Comprehensive transcriptome analysis of phytohormone biosynthesis and signaling genes in microspore/pollen and tapetum of rice. Plant Cell Physiol. 2008;49:1429–1450.
	Liu et al. Genome-wide identification and analysis of the NPR1-like gene family in bread wheat and its relatives. Int J Mol Sci. 2019;20:5974.
	Tezuka et al. A ubiquitously expressed UDP-glucosyltransferase, UGT74J1, controls basal salicylic acid levels in rice. Plants (Basel). 2021;10:1875.
	Tonnessen et al. Rice phenylalanine ammonia‑lyase gene OsPAL4 is associated with broad spectrum disease resistance. Plant Mol Biol. 2015;87:273-286.
	Yuan et al. Alternative splicing and gene duplication differentially shaped the regulation of isochorismate synthase in Populus and Arabidopsis. Proc Natl Acad Sci USA. 2009;106:22020-22025.

## Sheet: BR
Additional file 7. Normalised reads for brassinosteroid metabolism and signalling genes from RNA-seq for each tissue type under watered or droughted conditions showing log2-fold changes ≥1 or ≤ -1.
		Leaf base			Remaining leaf			Root tip			Remaining root
		Normalised reads		log2-fold Change*	Normalised reads		log2-fold Change*	Normalised reads		log2-fold Change*	Normalised reads		log2-fold Change*
RefSeqv1.1	Annotation	Watered	Droughted		Watered	Droughted		Watered	Droughted		Watered	Droughted
TraesCS5A02G510200	TaSMT1-A	1063	437	-1.23	272	267		1109	955		580	504
TraesCS4B02G340700	TaSMT1-B	950	286	-1.69	290	279		986	839		511	469
TraesCS4D02G336800	TaSMT1-D	941	295	-1.59	110	173		1138	963		581	497
TraesCS1A02G416000	TaFACKEL1-A	349	506		111	220		599	606		472	375
TraesCS1B02G446300	TaFACKEL1-B	60	97		28	38		102	97		97	76
TraesCS1D02G423500	TaFACKEL1-D	223	279		157	203		336	366		299	259
TraesCS3A02G079400	TaHYD1-A1	439	378		250	236		841	823		688	563
TraesCS3B02G094700	TaHYD1-B1	67	93		30	50		152	171		146	92
TraesCS3D02G079800	TaHYD1-D1	461	555		501	378		930	986		650	571
TraesCS7D02G068300	TaHYD1-D2	3	5		11	7		0	0		0	1
TraesCS3A02G037600	TaDWF7-A	178	349		161	123		254	288		284	235
TraesCS3B02G046100	TaDWF7-B	340	710	1.02	237	202		607	692		507	450
TraesCS3D02G041900	TaDWF7-D	760	1576	1.03	1459	1043		1128	1393		824	820
TraesCS3A02G488600	TaDWF5-A	882	476		275	141		612	679		305	283
TraesCS3B02G536500	TaDWF5-B	1212	839		634	639		656	824		402	373
TraesCS3D02G484700	TaDWF5-D	905	468		183	215		725	814		365	311
TraesCS7A02G559400	TaDIM-A	1894	1245		145	532	1.85	3084	2988		1857	1649
TraesCS7B02G484200	TaDIM-B	2012	829	-1.19	78	196	1.24	3440	3555		2605	2224
TraesCS7D02G550700	TaDIM-D	2806	3024		258	1046	1.99	4305	4767		3139	3070
TraesCS3A02G366000	TaDET2-A1	15	15		166	19	-2.93	68	40		41	21
TraesCS3B02G397800	TaDET2-B1	9	9		53	2	-4.05	98	95		55	48
TraesCS3D02G359100	TaDET2-D1	28	26		118	28	-1.94	105	75		51	35
TraesCS4A02G078000	TaDWARF4-A/CYP90B2	5	6		37	25		56	74		48	57
TraesCS4B02G234100	TaDWARF4-B/CYP90B2	12	5		99	96		72	94		63	73
TraesCS4D02G235200	TaDWARF4-D/CYP90B2	15	16		74	42		43	55		31	66
TraesCS2A02G331800	D11-A/CYP724B1	30	9	-1.32	26	12		161	165		94	109
TraesCS2B02G350400	D11-B/CYP724B1	14	4	-1.21	3	0		100	89		43	60
TraesCS2D02G331100	D11-D/CYP724B1	9	8		20	3	-1.94	134	141		108	84
TraesCS3A02G103800	D2-A/CYP90D2	179	177		646	456		185	205		264	308
TraesCS3B02G121200	D2-B/CYP90D2	62	74		218	334		124	166		137	144
TraesCS3D02G106100	D2-D/CYP90D2	85	137		398	280		420	557		475	720
TraesCS5A02G131400	TaCPD1-A/CYP90A3	156	232		924	181	-2.29	68	73		36	42
TraesCS5B02G133400	TaCPD1-B/CYP90A3	152	241		690	260	-1.38	87	106		52	69
TraesCS5D02G139900	TaCPD1-D/CYP90A3	243	381		990	320	-1.6	108	106		39	57
TraesCS2A02G013500	TaDWARF-A1/CYP85A1	41	10	-1.54	21	12		23	26		25	15
TraesCS2B02G004700	TaDWARF-B1/CYP85A1¶
TraesCS2D02G014700	TaDWARF-D1/CYP85A1	47	13	-1.61	29	5	-2.14	42	68		66	57
TraesCS2A02G013000	TaDWARF-A2/CYP85A1	94	28	-1.58	138	28	-2.19	139	190		64	84
TraesCS2B02G004500	TaDWARF-B2/CYP85A1	141	32	-2	14	2	-2.18	136	191		74	112
TraesCS2D02G014200	TaDWARF-D2/CYP85A1	85	36	-1.15	44	17	-1.27	189	224		97	95
TraesCS2A02G013200	TaDWARF-A3/CYP85A1	2	0		5	0	-2.06	20	24		25	27
TraesCS2B02G004400	TaDWARF-B3/CYP85A1	0	0		0	0		5	15		7	8
TraesCS2D02G014400	TaDWARF-D3/CYP85A1	16	3	-1.7	0	0		41	43		70	36
TraesCS7A02G373100	TaBAS1L-A1/CYP734A4	0	3	1.43	3	13	1.29	53	103		51	134	1.1
TraesCS7B02G254100	TaBAS1L-B1/CYP734A4	1	0		0	2		32	52		52	99
TraesCS3A02G127700	TaBAS1L-A2/CYP734A6	7	3		21	4	-1.84	38	38		28	28
TraesCS3B02G146900	TaBAS1L-B2/CYP734A6	3	2		33	10	-1.48	32	31		21	19
TraesCS3D02G128700	TaBAS1L-D2/CYP734A6	6	2		25	7	-1.46	27	43		27	18
TraesCS6A02G177300	TaBAS1L-A3/CYP734A2	3	0	-1.48	7	1	-1.57	83	81		179	227
TraesCS6B02G207300	TaBAS1L-B3/CYP734A2	0	0		0	0		36	64		72	215	1.39
TraesCS6D02G166900	TaBAS1L-D3/CYP734A2	3	0	-1.22	2	2		69	119		212	230
TraesCS3A02G245000	TaBRI1-A	114	129		206	98	-1.02	344	448		423	366
TraesCS3B02G275000	TaBRI1-B	126	158		167	172		352	417		444	399
TraesCS3D02G246500	TaBRI1-D	124	159		172	160		467	625		514	506
TraesCS5A02G177300	TaBRL-A1	6	18	1.08	25	30		106	122		289	404
TraesCS5B02G174400	TaBRL-B1	1	2		16	7		59	65		186	255
TraesCS5D02G181500	TaBRL-D1	1	2		14	6		129	154		318	413
TraesCS3A02G099400	TaBRL-A2	13	4	-1.29	0	1		176	169		78	63
TraesCS3B02G115800	TaBRL-B2	0	0		0	0		103	89		50	47
TraesCS3D02G099700	TaBRL-D2	3	3		1	0		98	98		55	37
TraesCS7A02G293300	TaBAK1-A1	16	10		3	0		62	62		37	33
TraesCS7B02G182300	TaBAK1-B1	101	87		25	26		102	100		90	64
TraesCS7D02G291200	TaBAK1-D1	194	167		52	47		231	241		189	163
TraesCS2A02G343100	TaBAK1-A2	106	113		266	221		313	418		589	434
TraesCS2B02G340700	TaBAK1-B2	109	113		303	232		312	366		486	362
TraesCS2D02G321400	TaBAK1-D2	80	100		331	275		237	287		395	320
TraesCS1A02G125000	TaBIN2-A/TaSKetha	312	262		343	263		560	509		624	537
TraesCS1B02G142300	TaBIN2-B/TaSKetha	270	225		527	282		511	413		527	400
TraesCS1D02G129000	TaBIN2-D/TaSKetha	122	122		145	140		501	482		575	517
TraesCS1A02G088000	TaBSL-A1	194	165		166	145		249	266		275	269
TraesCS1B02G107000	TaBSL-B1	175	292		264	335		310	317		360	360
TraesCS1D02G089300	TaBSL-D1	239	261		183	201		308	311		365	327
TraesCS5A02G030300	TaBSL-A2	389	323		367	400		405	407		402	472
TraesCS5B02G029100	TaBSL-B2	202	152		183	272		236	196		229	320
TraesCS5D02G038500	TaBSL-D2	374	385		336	368		377	372		397	405
TraesCS2A02G187800	TaBZR-A1BES1	275	191		493	138	-1.81	312	254		223	233
TraesCS2B02G219300	TaBZR-B1/BES1	198	109		143	45	-1.58	232	171		177	189
TraesCS2D02G199900	TaBZR-D1/BES1	423	199	-1.05	347	80	-2.06	320	235		208	201
TraesCS3A02G139000	BZR-A2	127	227		103	255	1.25	381	337		450	351
TraesCS3B02G156600	BZR-B2	139	156		125	277	1.09	324	340		395	347
TraesCS3D02G139300	BZR-D2	95	116		116	179		274	301		310	316
TraesCS7A02G354800	BZR-A3	133	72		88	38	-1.13	244	216		214	227
TraesCS7B02G272900	BZR-B3	105	55		83	29	-1.41	202	174		176	172
TraesCS7D02G368000	BZR-D3	112	105		79	34	-1.13	259	233		209	258
TraesCS6A02G338000	BZR-A4	0	0		2	0		1	0		0	1
TraesCS6B02G368700	BZR-B4
TraesCS6D02G318800	BZR-D4	0	0		0	0		2	6		2	4
*FDR<0.05	¶The gene was not expressed in any tissue and treatment.

## Sheet: Ethylene
Additional file 7. Normalised reads for ethylene metabolism and signalling genes from RNA-seq for each tissue type under watered or droughted conditions showing log2-fold changes ≥1 or ≤ -1.
				Leaf base			Remaining leaf			Root tip			Remaining root
				Normalised reads		log2-fold Change*	Normalised reads		log2-fold Change*	Normalised reads		log2-fold Change*	Normalised reads		log2-fold Change*
RefSeqv1.1	Annotation	Alternative annotation	source	Watered	Droughted		Watered	Droughted		Watered	Droughted		Watered	Droughted
TraesCS4A02G256500	TaACS-A1			0	0		38	25		1	15	2.19	5	8
TraesCS4B02G058200	TaACS-B1			0	4	2.53	20	9		1	17	2.75	4	9
TraesCS4D02G058200	TaACS-D1			1	3		35	46		3	43	3.09	6	14
TraesCS2A02G396400	TaACS-A2			0	16	3.81	45	630	3.68	267	299		156	245
TraesCS2B02G414800	TaACS-B2			2	8	1.26	12	439	5	192	461	1.15	127	302	1.14
TraesCS2D02G394200	TaACS-D2			8	21	1.03	66	840	3.54	273	353		196	313
TraesCS3A02G106600	TaACS-A4			0	0		0	0		67	75		34	75
TraesCS3B02G125200	TaACS-B4			0	0		0	7	3.07	41	70		30	46
TraesCS3D02G108700	TaACS-D4			0	0		0	25	5.52	74	75		53	64
TraesCS4A02G422900	TaACS-A6.1			232	248		1018	317	-1.64	157	139		164	190
TraesCS7D02G060600	TaACS-D6.1			193	177		651	180	-1.82	69	68		62	66
TraesCS7A02G066400	TaACS-A6.2			204	179		784	237	-1.68	107	92		92	100
TraesCS5A02G234200	TaACO-A1.1			752	823		2068	2175		11	14		51	17	-1.34
TraesCS5B02G232600	TaACO-B1.1			329	128	-1.11	592	553		1	5		0	0
TraesCS5D02G241000	TaACO-D1.1			30	73		459	604		1	0		8	1
TraesCS5A02G234300	TaACO-A1.2			456	923		625	1536	1.17	179	141		83	63
TraesCS5B02G232700	TaACO-B1.2			304	259		109	97		228	170		290	161
TraesCS5D02G241100	TaACO-D1.2			470	1194	1.11	316	850	1.26	144	84		50	37
TraesCS6A02G325400	TaACO-A2.1.1.1			5	1		0	0		5	0		9	5
TraesCS6A02G325600	TaACO-A2.1.1.2			5	0		6	1		1	1		18	4
TraesCS6B02G355800	TaACO-B2.1.1			8	0	-1.56	1	2		0	1		0	11	1.71
TraesCS6D02G305100	TaACO-D2.1.1			0	0		12	23		0	4		8	33	1.59
TraesCS6A02G325500	TaACO-A2.1.2¶
TraesCS6A02G325700	TaACO-A2.2.1			87	9	-2.7	58	83		34	27		64	96
TraesCS6B02G356000	TaACO-B2.2.1.1			17	0	-5.18	2	5		1	1		4	7
TraesCS6B02G356200	TaACO-B2.2.1.2			467	36	-3.55	147	182		15	12		35	49
TraesCS6D02G305400	TaACO-D2.2.1			97	20	-2.03	190	85	-1.05	19	10		30	47
TraesCS6B02G355900	TaACO-B2.2.2			31	0	-5.53	24	19		2	7		21	84	1.7
TraesCS6D02G305200	TaACO-D2.2.2			17	6	-1.12	70	29	-1.08	59	40		99	135
TraesCS6B02G355700	TaACO-D2.2.3			0	0		14	24		7	3		152	146
TraesCS4A02G221300	TaACO-A4			0	0		0	0		31	25		289	94	-1.49
TraesCSU02G067700	TaACO-U4			0	0		0	0		42	19		351	142	-1.13
TraesCS4D02G095500	TaACO-D4			0	0		0	0		35	35		191	176
TraesCS1A02G089500	TaACO-A5.1			321	646		1089	5687	2.22	51	59		80	35
TraesCS1B02G117400	TaACO-B5.1			700	484		1286	2867	1	62	61		226	73	-1.45
TraesCS1D02G098000	TaACO-D5.1			1133	1563		3311	9937	1.45	74	93		227	159
TraesCS1A02G089600	TaACO-A5.2			191	479	1.17	1991	6622	1.64	83	95		86	63
TraesCS1B02G117500	TaACO-B5.2			84	243	1.33	1520	2109		77	49		93	62
TraesCS1D02G098100	TaACO-D5.2¶
TraesCS7B02G444900	TaACO-B7			42	0	-6.94	17	127	2.46	12	2		17	5
TraesCS7D02G516200	TaACO-D7			0	2	1.34	2	7		2	9		7	8
TraesCS4A02G274300	TaERS-A1	TaETR-A1.1	alternative annotation by reference to rice (Takehisa et al. 2012)	247	465		372	357		161	228		197	230
TraesCS4B02G039300	TaERS-B1	TaETR-B1.1		155	289		238	226		192	213		262	236
TraesCS4D02G036400	TaERS-D1	TaETR-D1.1		177	254		306	273		159	194		177	193
TraesCS1A02G096600	TaERS-A2	TaETR1-A1.2		72	76		273	161		129	163		159	173
TraesCS1B02G127000	TaERS-B2	TaETR1-B1.2		70	143		490	289		138	177		261	194
TraesCS1D02G105600	TaERS-D2	TaETR1-D1.2		58	72		354	199		173	233		239	227
TraesCS2A02G000200	TaETR-A2	TaEIN4-A		55	68		152	109		185	250		197	220
TraesCS2B02G023800	TaETR-B2	TaEIN4-B		39	33		100	56		112	132		100	110
TraesCS2D02G000500	TaETR-D2	TaEIN4-D		60	99		186	191		210	278		215	260
TraesCS6A02G399400	TaETR-A3			179	106		178	155		469	511		415	408
TraesCS6B02G439600	TaETR-B3			120	69		154	110		287	298		256	284
TraesCS6D02G383600	TaETR-D3			193	88	-1.07	100	83		524	512		339	335
TraesCS6A02G329400	TaETR-A4.1			1	0		0	0		2	6		3	16
TraesCS6B02G360200	TaETR-B4.1			0	0		1	13	1.54	0	0		0	4	1.88
TraesCS6D02G308300	TaETR-D4.1			2	0		0	1		5	2		3	4
TraesCS6A02G285800	TaETR-A4.2			0	0		0	15		0	0		0	1
TraesCS6B02G314600	TaETR-B4.2			0	1		0	8		0	0		0	0
TraesCS6D02G266200	TaETR-D4.2			0	1		0	0		1	0		1	2
TraesCS4A02G275600	TaEIN2-A1			153	192		401	157	-1.3	31	44		33	32
TraesCS4B02G038100	TaEIN2-B1.1			4	156	4.78	28	269	3.08	3	6		8	21
TraesCS2B02G133000	TaEIN2-B1.2			13	29		30	25		0	1		4	1
TraesCS4D02G036000	TaEIN2-D1			57	124	1.01	201	166		91	82		223	128
TraesCS5A02G547500	TaEIN2-A2			0	0		7	0		0	0		0	0
TraesCS4B02G381200	TaEIN2-B2¶
TraesCS4A02G129400	TaEIN3-A1¶	TaEILc.2	Alternative annotation according to He et al. 2019
TraesCS4B02G175100	TaEIN3-B1	TaEILc.4		338	477		827	940		421	422		787	750
TraesCS4D02G177000	TaEIN3-D1	TaEILc.6		320	384		713	654		418	515		656	812
TraesCS2A02G099900	TaEIN3-A3	TaEILc.3		240	541	1.11	404	1085	1.38	484	504		813	809
TraesCS2B02G116900	TaEIN3-B3	TaEILc.5		245	437		260	760	1.51	415	550		651	730
TraesCS2D02G099400	TaEIN3-D3	TaEILc.1		154	410	1.35	302	633	1.02	325	336		458	545
TraesCS5A02G265700	TaEIN3-A4	TaEILb.5		22	29		100	59		36	44		49	42
TraesCS5B02G265400	TaEIN3-B4	TaEILb.2		37	56		120	84		65	84		84	96
TraesCS5D02G273600	TaEIN3-D4	TaEILb.1		52	80		177	118		67	81		71	83
TraesCS7A02G246100	TaEIN3-A5	TaEILb.4		65	58		113	56		75	58		95	65
TraesCS7B02G145400	TaEIN3-B5	TaEILb.3		110	114		171	98		93	103		107	94
TraesCS7D02G244600	TaEIN3-D5	TaEILb.6		81	127		136	111		135	102		178	91
TraesCS2A02G342100	TaEIN3-A7			630	1700	1.36	1994	4967	1.27	107	226		239	537	1.09
TraesCS2B02G339800	TaEIN3-B7			3181	2636		4708	5207		1196	1396		1054	1071
TraesCS2D02G319800	TaEIN3-D7			1179	2454		2284	7457	1.66	580	815		605	1064
*FDR<0.05	¶The gene was not expressed in any tissue and treatment.
References:	Takehisa et al. Genome-wide transcriptome dissection of the rice root system: implications for developmental and physiological functions. Plant J. 2012;69:126–140
	He et al. Genome-wide analysis of ethylene-insensitive3 (EIN3/EIL) in Triticum aestivum. Crop Sci. 2019;60:2019–2037.

## Sheet: SL
Additional file 7. Normalised reads for strigolactone metabolism and signalling genes from RNA-seq for each tissue type under watered or droughted conditions showing log2-fold changes ≥1 or ≤ -1.
		Leaf base			Remaining leaf			Root tip			Remaining root
		Normalised reads		log2-fold Change*	Normalised reads		log2-fold Change*	Normalised reads		log2-fold Change*	Normalised reads		log2-fold Change*
RefSeqv1.1	Annotation	Watered	Droughted		Watered	Droughted		Watered	Droughted		Watered	Droughted
TraesCS7A02G418900	TaD27-A	4	5		41	5	-2.31	2	2		4	1
TraesCS7B02G319100	TaD27-B	1	2		18	3	-1.5	1	2		0	1
TraesCS7D02G411500	TaD27-D	6	11		8	4		6	3		10	6
TraesCS2A02G414600	TaD17-A	0	0		0	0		1	0		2	2
TraesCS2B02G433800	TaD17-B¶
TraesCS2D02G411900	TaD17-D	1	0		0	0		0	2		6	5
TraesCS3A02G274300	TaD10a-A	0	0		0	0		5	17		1	18	2.22
TraesCS3B02G308000	TaD10a-B	1	0		0	0		10	25		3	10
TraesCS3D02G273500	TaD10a-D	0	0		0	0		15	29		6	21
TraesCS3A02G074100	TaD10b-A1.1¶
TraesCS3A02G074200	TaD10b-A1.2¶
TraesCS3B02G088400	TaD10b-B1	0	0		0	0		0	1		3	1
TraesCSU02G085100	TaD10-like-U	0	0		0	0		35	8		11	2
TraesCS4A02G412100	TaMAX1-A1	0	0		0	2		9	15		8	5
TraesCS4B02G312300	TaMAX1-B1	1	0		3	20	1.62	48	47		44	23
TraesCS4D02G309900	TaMAX1-D1	0	0		1	7		53	127		39	34
TraesCSU02G146300	TaMAX1-U2	0	0		0	0		6	16		1	2
TraesCS6A02G187200	TaMAX1-A3	1	0		66	0	-6.32	0	0		0	0
TraesCS6B02G217300	TaMAX1-B3	5	3		105	11	-2.96	4	6		5	5
TraesCS6D02G174100	TaMAX1-D3	1	0		6	0		0	0		0	0
TraesCS7A02G360300	TaMAX1-A4	0	1		1	0		0	0		3	0
TraesCS7B02G267500	TaMAX1-B4	6	2		3	1		8	4		14	7
TraesCS7D02G362800	TaMAX1-D4	2	0		4	2		9	10		12	5
TraesCS7A02G110500	TaD3-A	93	198		518	429		272	237		610	916
TraesCS7B02G008400	TaD3-B	68	291	2.02	206	156		134	116		378	366
TraesCS7D02G106000	TaD3-D	46	133	1.36	131	210		151	104		400	424
TraesCS4A02G046700	TaD14-A	51	164	1.54	626	392		566	303		1277	848
TraesCS4B02G258200	TaD14-B	78	181	1.1	1630	684	-1.19	1187	812		2353	1703
TraesCS4D02G258000	TaD14-D	115	191		1487	504	-1.48	832	475		2099	1217
TraesCS4A02G182800	TaD53-A1	100	122		470	198	-1.21	42	26		261	112	-1.19
TraesCS4B02G135800	TaD53-B1	92	87		319	158		68	49		292	185
TraesCS4D02G130600	TaD53-D1	100	115		380	182		42	36		212	144
TraesCS5A02G155000	TaD53-A2	44	54		234	86	-1.39	144	151		253	405
TraesCS5B02G153200	TaD53-B2	46	62		288	99	-1.51	114	114		294	321
TraesCS5D02G159900	TaD53-D2	46	56		358	138	-1.34	144	154		275	369
*FDR<0.05	¶The gene was not expressed in any tissue and treatment.
